# Supplementary material for: How to use BAPV to alleviate the urban heat island effect: An evolutionary game perspective
Source: PLoS One. 2024 Jan 29;19(1):e0296743. doi: 10.1371/journal.pone.0296743 (PMC10824433; doi:10.1371/journal.pone.0296743)
Supplement: S1 File — (ZIP) [file pone.0296743.s002.zip]

Archive with 4 entries (4 files):
- 北京光伏一体化项目.PRJ
- Beijing_Peking_MN80_SYN.MET
- 北京光伏一体化项目.VC0
- Sungrow_SG50CX-Pvsyst.6.6.3.OND
