# Supplementary material for: How to use BAPV to alleviate the urban heat island effect: An evolutionary game perspective
Source: PLoS One. 2024 Jan 29;19(1):e0296743. doi: 10.1371/journal.pone.0296743 (PMC10824433; doi:10.1371/journal.pone.0296743)
Supplement: S1 File — (ZIP) [file pone.0296743.s002.zip › 北京光伏一体化项目.PRJ]

PVObject_=pvProject
  Comment=北京光伏一体化项目
  Version=7.2.2
  Flags=$00080010
  MeteoFileName=Beijing_Peking_MN80_SYN.MET
  MeteoFileDate=06/05/22 21:27
  PVObject_SitePrj=pvSite
    Comment=Beijing/Peking;China;Asia;
    Flags=$0006083F
    NomF=Beijing/Peking
    Site=Beijing/Peking
    Country=China
    Region=Asia
    Source=MeteoNorm 8.0 station
    SourceType=Meteonorm80DB
    Latitude=39.9300
    Longitude=116.2800
    Altitude=55
    TimeZone=8.00
    HLeg=True
    UnitsDisp=kWh_m2_m
    Albedo=0.20
    DateBeg=01/01/80 00:00
    DateEnd=01/01/80 00:00
    GlobalH=69.5,84.3,125.7,149.5,173.4,152.0,145.9,141.3,115.3,94.2,65.5,55.2,1371.8,
    DiffuseH=33.1,44.5,65.9,85.9,99.6,100.2,100.3,95.9,71.5,57.7,35.2,29.1,818.8,
    TAmb=-3.60,-0.20,7.40,15.10,21.80,25.10,27.30,26.10,20.20,12.80,4.30,-2.00,12.90,
    WindVel=3.20,3.00,3.30,3.50,3.20,2.60,2.30,2.30,2.30,2.50,2.70,3.00,2.80,
    Linke=4.700,6.100,6.500,7.400,7.900,8.600,8.500,8.100,7.200,7.400,5.600,4.900,6.900,
    RelHum=0.424,0.413,0.343,0.401,0.453,0.580,0.697,0.700,0.668,0.587,0.513,0.422,0.517,
    Extraterr=132.8,162.9,238.1,289.8,341.8,348.1,351.8,317.8,254.4,200.8,141.1,119.3,2898.7,
  End of PVObject pvSite
  Albedo=0.200,0.200,0.200,0.200,0.200,0.200,0.200,0.200,0.200,0.200,0.200,0.200,
  DesignTempMin=-10
  TempOper=50
  TempOperMin=20
  TempOperMax=60
  LimOverloadLoss=3.00
  DiscrOrientDiff=1.00
  SpreadMaxDiff=10.00
  MaxSystem_ShdRatio=2.50
  RegionMeteo=1
  CorrAlttemp=-0.0055
  SiteMeteoMaxDistForList=10
  TranspositionAlgorithm=CircSolSeparate
  ACLossesRef=STC
End of PVObject pvProject
