# Supplementary material for: How to use BAPV to alleviate the urban heat island effect: An evolutionary game perspective
Source: PLoS One. 2024 Jan 29;19(1):e0296743. doi: 10.1371/journal.pone.0296743 (PMC10824433; doi:10.1371/journal.pone.0296743)
Supplement: S1 File — (ZIP) [file pone.0296743.s002.zip › Beijing_Peking_MN80_SYN.MET]

PVObject_=pvMeteo
  Comment=Beijing/Peking;MeteoNorm 8.0 station;合成的
  Version=7.2.2
  Flags=$84E3
  NomF=Beijing_Peking_MN80_SYN.MET
  SiteM=Beijing/Peking
  SourceM=MeteoNorm 8.0 station
  TypeM=合成的
  NomFSource=PVsyst 内部文件
  NomFormat=PVsyst database .CSV format
  DateFormat=06/05/22 21:27
  UsesPerez=True
  DateDebF=01/01/90 00:00
  DateFinF=31/12/90 23:00
  IsSourceUt=False
  HourShift=0
  TimeShift=0
  TimeShiftImported=0
  PasAccum=60
  FirstRandomSeed=1

  PVObject_SiteMet=pvSite
    Comment=Beijing/Peking;China;Asia;
    Version=7.2.2
    Flags=$0006283F
    NomF=Beijing/Peking
    Site=Beijing/Peking
    Country=China
    Region=Asia
    Source=MeteoNorm 8.0 station
    SourceType=Meteonorm80DB
    Latitude=39.9300
    Longitude=116.2800
    Altitude=55
    TimeZone=8.00
    HLeg=True
    UnitsDisp=kWh_m2_m
    Albedo=0.20
    DateBeg=01/01/91 00:00
    DateEnd=01/01/80 00:00
    GlobalH=69.5,84.3,125.7,149.5,173.4,152.0,145.9,141.3,115.3,94.2,65.5,55.2,1371.8,
    DiffuseH=33.1,44.5,65.9,85.9,99.6,100.2,100.3,95.9,71.5,57.7,35.2,29.1,818.9,
    TAmb=-3.60,-0.20,7.40,15.10,21.80,25.10,27.30,26.10,20.20,12.80,4.30,-2.00,12.93,
    WindVel=3.20,3.00,3.30,3.50,3.20,2.60,2.30,2.30,2.30,2.50,2.70,3.00,2.82,
    Linke=4.748,6.100,6.456,7.411,7.939,8.620,8.464,8.135,7.239,7.357,5.569,4.890,6.914,
    RelHum=0.423,0.420,0.348,0.403,0.438,0.590,0.695,0.702,0.696,0.607,0.519,0.450,0.525,
    Extraterr=132.8,162.9,238.1,289.8,341.8,348.1,351.8,317.8,254.4,200.8,141.1,119.3,2898.7,
    YrToYrVar=8.300
  End of PVObject pvSite

  VarMeteo, list of=5 TVarSimul

    VarSimul_1=GlobHor
      Varident=GlobHor
      VarAcc=Hour
      VarType=Irrad
      VarStore=Meas
      VarMode=Accum
      VarModeSS=Aver
      DateBeg=01/01/90 00:00
      DateEnd=31/12/90 23:00
      WRFactor=2777.778
        Day_0101=+0+0+0+0+0+0+0+4+14+T1+hg+qf+dt+fj+Rv+GN+1Q+0+0+0+0+0+0+0
        Day_0201=+0+0+0+0+0+0+0+5+DE+VA+kc+tI+y1+u2+hB+M4+2m+0+0+0+0+0+0+0
        Day_0301=+0+0+0+0+0+0+0+6+Fa+bL+tf+14B+18Z+12J+mN+U5+3G+0+0+0+0+0+0+0
        Day_0401=+0+0+0+0+0+0+0+8+F5+aw+v7+17W+1Ah+tC+bm+HL+2I+0+0+0+0+0+0+0
        Day_0501=+0+0+0+0+0+0+0+6+84+JX+c3+d6+ga+fD+YK+Qu+38+0+0+0+0+0+0+0
        Day_0601=+0+0+0+0+0+0+0+8+EC+ZJ+py+14S+16Q+to+e6+Mv+2K+0+0+0+0+0+0+0
        Day_0701=+0+0+0+0+0+0+0+5+ED+aY+sT+104+16K+yw+pD+SI+35+0+0+0+0+0+0+0
        Day_0801=+0+0+0+0+0+0+0+6+DF+Op+kF+13O+13t+13f+ow+Tw+9V+0+0+0+0+0+0+0
        Day_0901=+0+0+0+0+0+0+0+B+Eq+Xv+so+zp+pX+lL+ir+Px+4n+0+0+0+0+0+0+0
        Day_1001=+0+0+0+0+0+0+0+5+Cg+Vo+sw+140+15m+11g+on+VJ+AN+0+0+0+0+0+0+0
        Day_1101=+0+0+0+0+0+0+0+5+El+XI+jq+yq+13e+wq+po+V3+A9+0+0+0+0+0+0+0
        Day_1201=+0+0+0+0+0+0+0+C+FH+bi+p1+fO+Qr+j2+n9+WO+6r+0+0+0+0+0+0+0
        Day_1301=+0+0+0+0+0+0+0+C+DW+Zd+ix+t4+sg+12M+mF+Ur+AN+0+0+0+0+0+0+0
        Day_1401=+0+0+0+0+0+0+0+5+AW+DG+a2+pH+111+190+ts+O9+7R+0+0+0+0+0+0+0
        Day_1501=+0+0+0+0+0+0+0+F+FV+gU+12P+om+17c+fz+a5+Jz+55+1+0+0+0+0+0+0
        Day_1601=+0+0+0+0+0+0+0+9+9J+CT+Hd+Ip+Xr+Uw+nn+U4+Du+1+0+0+0+0+0+0
        Day_1701=+0+0+0+0+0+0+0+6+Ch+W8+ld+vB+wl+tj+lr+Tz+BF+2+0+0+0+0+0+0
        Day_1801=+0+0+0+0+0+0+0+E+FZ+eT+zS+17Q+13h+10u+hx+OE+9W+2+0+0+0+0+0+0
        Day_1901=+0+0+0+0+0+0+0+9+5u+Hd+Wp+l9+vc+13X+xl+Ym+Du+4+0+0+0+0+0+0
        Day_2001=+0+0+0+0+0+0+0+D+Bf+QK+dq+np+ij+jp+fS+TJ+Di+7+0+0+0+0+0+0
        Day_2101=+0+0+0+0+0+0+0+D+Em+ZB+sG+14j+18t+13W+pO+Vc+Bt+3+0+0+0+0+0+0
        Day_2201=+0+0+0+0+0+0+0+E+Fz+be+v8+17O+1CF+16s+su+ZD+DM+4+0+0+0+0+0+0
        Day_2301=+0+0+0+0+0+0+0+F+Fr+aq+xk+12n+1Ak+159+tw+f3+GA+8+0+0+0+0+0+0
        Day_2401=+0+0+0+0+0+0+0+H+HF+dY+wa+18r+1Ee+18m+ur+al+Ea+5+0+0+0+0+0+0
        Day_2501=+0+0+0+0+0+0+0+J+G5+bO+ua+17I+1Am+14P+rc+YI+Db+5+0+0+0+0+0+0
        Day_2601=+0+0+0+0+0+0+0+D+FW+dK+zM+1Cw+1Dc+14F+mb+UC+Fo+L+0+0+0+0+0+0
        Day_2701=+0+0+0+0+0+0+0+d+Go+bI+rv+17n+17f+15D+ow+Sc+9w+5+0+0+0+0+0+0
        Day_2801=+0+0+0+0+0+0+0+I+8F+ZT+jM+vH+vC+18Z+wW+c5+Fs+D+0+0+0+0+0+0
        Day_2901=+0+0+0+0+0+0+0+K+EL+Wf+oB+zy+185+15G+uN+bh+GE+L+0+0+0+0+0+0
        Day_3001=+0+0+0+0+0+0+0+R+Gt+Zh+wL+13H+1FV+15q+po+Y9+EB+G+0+0+0+0+0+0
        Day_3101=+0+0+0+0+0+0+0+1Q+Cd+fy+cR+KV+Li+1Dw+SO+Yl+DK+V+0+0+0+0+0+0
        Day_0102=+0+0+0+0+0+0+0+Z+GR+aZ+zM+1FG+1FS+w3+mv+R3+EW+A+0+0+0+0+0+0
        Day_0202=+0+0+0+0+0+0+0+X+JI+Yz+nM+z1+18g+1BK+10a+fg+IU+12+0+0+0+0+0+0
        Day_0302=+0+0+0+0+0+0+0+v+JJ+Uz+pe+132+1Fa+1An+sH+YK+Gy+X+0+0+0+0+0+0
        Day_0402=+0+0+0+0+0+0+0+j+HK+bo+wX+16B+14b+1A4+pC+UQ+Ek+C+0+0+0+0+0+0
        Day_0502=+0+0+0+0+0+0+0+D+5j+TY+tx+1DG+1Jv+nw+WC+QQ+5m+M+0+0+0+0+0+0
        Day_0602=+0+0+0+0+0+0+0+c+GE+ZY+po+wO+vP+uZ+xG+e6+Km+1B+0+0+0+0+0+0
        Day_0702=+0+0+0+0+0+0+0+o+LY+Zx+vs+172+18n+13h+lR+Ns+AN+G+0+0+0+0+0+0
        Day_0802=+0+0+0+0+0+0+0+1B+LO+hF+10y+11f+1A0+148+sW+YG+EN+e+0+0+0+0+0+0
        Day_0902=+0+0+0+0+0+0+0+1X+M5+j5+sD+qA+yI+1GD+13M+iq+Lr+3X+0+0+0+0+0+0
        Day_1002=+0+0+0+0+0+0+0+1W+N8+Zt+vV+18w+1GN+13v+jz+T8+ES+U+0+0+0+0+0+0
        Day_1102=+0+0+0+0+0+0+0+1O+MU+j7+11B+zH+1Fa+1Gb+wt+hv+Mg+1t+0+0+0+0+0+0
        Day_1202=+0+0+0+0+0+0+0+1K+Lc+gt+yH+19R+1GE+1CV+129+kF+Nd+1g+0+0+0+0+0+0
        Day_1302=+0+0+0+0+0+0+0+1b+FX+lX+rJ+16P+15Q+1FU+168+js+O2+2G+0+0+0+0+0+0
        Day_1402=+0+0+0+0+0+0+0+1b+Nd+jE+xn+16l+1FZ+18p+z8+kK+Pf+1t+0+0+0+0+0+0
        Day_1502=+0+0+0+0+0+0+0+1w+Pw+l1+12v+1Ag+142+1PO+1Ay+kb+OQ+21+0+0+0+0+0+0
        Day_1602=+0+0+0+0+0+0+0+1e+Lh+m4+1CH+1S5+1Zr+1Um+1C3+nB+PX+1I+0+0+0+0+0+0
        Day_1702=+0+0+0+0+0+0+0+1x+M3+iw+1Bb+1MS+1Zt+1Ow+19R+p9+OR+1x+0+0+0+0+0+0
        Day_1802=+0+0+0+0+0+0+0+1k+Qo+pF+1Ee+1AW+1N8+1BD+16J+my+S8+1m+0+0+0+0+0+0
        Day_1902=+0+0+0+0+0+0+0+2F+NZ+oW+1EL+1Tw+1Tk+1Lp+1JI+ua+Q6+1u+0+0+0+0+0+0
        Day_2002=+0+0+0+0+0+0+0+2b+Um+zU+1GF+1NQ+1GH+1Eu+pC+aR+Gb+u+0+0+0+0+0+0
        Day_2102=+0+0+0+0+0+0+0+1m+AI+ZE+xs+1CI+1QF+1Jo+1A4+pG+Rp+5I+0+0+0+0+0+0
        Day_2202=+0+0+0+0+0+0+0+36+KV+e6+176+1Ml+1Ro+190+vK+cR+JH+2U+0+0+0+0+0+0
        Day_2302=+0+0+0+0+0+0+0+2d+SJ+r5+1Bz+yH+1Jc+15R+zC+qc+Su+5f+0+0+0+0+0+0
        Day_2402=+0+0+0+0+0+0+0+3W+T0+qA+1Df+1Rk+1Im+1E1+169+rq+Tj+3N+0+0+0+0+0+0
        Day_2502=+0+0+0+0+0+0+0+4l+V2+tv+114+1Bd+19Q+1U0+19M+ts+SC+3A+0+0+0+0+0+0
        Day_2602=+0+0+0+0+0+0+0+7s+RH+pQ+1Bc+1MA+1Ef+1SL+1Dy+sD+Rf+3S+0+0+0+0+0+0
        Day_2702=+0+0+0+0+0+0+0+7U+Hm+ZF+p4+13I+zJ+1BU+191+qh+Vy+4l+0+0+0+0+0+0
        Day_2802=+0+0+0+0+0+0+0+91+R8+lQ+15X+1IL+1LE+1JL+14x+mO+Sm+9o+0+0+0+0+0+0
        Day_0103=+0+0+0+0+0+0+0+96+Q9+k0+12b+1Ih+1MU+1Gi+16x+pt+Vn+A6+0+0+0+0+0+0
        Day_0203=+0+0+0+0+0+0+0+5o+Ma+VV+tZ+183+1Kq+1Jt+12I+wL+XG+An+0+0+0+0+0+0
        Day_0303=+0+0+0+0+0+0+1+5Y+55+4x+Z6+my+1l3+1G9+rA+no+VR+9m+0+0+0+0+0+0
        Day_0403=+0+0+0+0+0+0+2+80+R6+Ti+KT+Uw+TQ+sj+Xg+Eb+98+2K+0+0+0+0+0+0
        Day_0503=+0+0+0+0+0+0+1+89+LZ+Ye+pG+15J+1JA+15a+ye+p5+bC+CM+0+0+0+0+0+0
        Day_0603=+0+0+0+0+0+0+2+B2+VZ+rY+1Ik+1O6+1am+1ZT+1Kh+yf+ZD+C5+1+0+0+0+0+0
        Day_0703=+0+0+0+0+0+0+2+Ab+Ub+11j+1BY+1Vi+1Xk+1LV+1M7+tt+Xt+4v+1+0+0+0+0+0
        Day_0803=+0+0+0+0+0+0+4+D4+a9+106+1Iu+1W7+1eI+1cY+1Qi+18c+WJ+Ak+1+0+0+0+0+0
        Day_0903=+0+0+0+0+0+0+4+Bz+OJ+db+oj+17I+16d+15P+149+oi+RF+Ak+2+0+0+0+0+0
        Day_1003=+0+0+0+0+0+0+9+Fb+eJ+194+1UN+1kc+1l7+1h3+1NV+10u+Zx+BF+2+0+0+0+0+0
        Day_1103=+0+0+0+0+0+0+5+9X+Sm+qh+11s+1BG+1Lr+1QC+1Hp+ws+XB+Cc+8+0+0+0+0+0
        Day_1203=+0+0+0+0+0+0+6+Bj+YQ+fe+sO+xR+16t+10B+qm+qr+e5+GO+8+0+0+0+0+0
        Day_1303=+0+0+0+0+0+0+Y+AN+EH+mj+1HG+UO+1Tm+1ye+8Z+pY+m0+HF+5+0+0+0+0+0
        Day_1403=+0+0+0+0+0+0+K+Hl+gg+14x+1P8+1dc+1gx+1bI+1MJ+11r+c8+Dn+3+0+0+0+0+0
        Day_1503=+0+0+0+0+0+0+M+G9+dX+zv+1LR+1Wi+1am+1SX+1GY+w9+Xu+CS+4+0+0+0+0+0
        Day_1603=+0+0+0+0+0+0+D+Bj+ZR+x3+1V0+1c6+1iv+1bv+1Iq+17U+fz+Fy+8+0+0+0+0+0
        Day_1703=+0+0+0+0+0+0+S+Gx+e2+12C+1Kr+1Ug+1Va+1PQ+1De+tC+Y0+CE+5+0+0+0+0+0
        Day_1803=+0+0+0+0+0+0+i+Ij+m4+1Gx+1dv+1l4+1SY+16K+w5+hh+PN+Bj+9+0+0+0+0+0
        Day_1903=+0+0+0+0+0+0+e+Lh+l1+1Em+1Wu+1l6+1ln+1iU+1Ss+15j+c7+EB+6+0+0+0+0+0
        Day_2003=+0+0+0+0+0+0+E+Dq+ef+zR+1Ka+1Nf+1SK+1L0+18a+128+ZH+DZ+G+0+0+0+0+0
        Day_2103=+0+0+0+0+0+0+x+LH+oP+1Io+1fJ+1rW+1wN+1kK+1U4+19B+g6+GC+F+0+0+0+0+0
        Day_2203=+0+0+0+0+0+0+12+N4+pn+1Fv+1c4+1oa+1r7+1hk+1Qw+12d+dJ+FS+7+0+0+0+0+0
        Day_2303=+0+0+0+0+0+0+1T+RB+wG+1MJ+1hY+1uK+1rr+1jG+1Rc+17E+gn+Gm+9+0+0+0+0+0
        Day_2403=+0+0+0+0+0+0+1S+PW+ka+1AP+1Tm+1lO+1i9+1Uw+1b0+1Bt+Zf+Gk+M+0+0+0+0+0
        Day_2503=+0+0+0+0+0+0+1N+Sm+ei+sg+up+yl+yT+uF+pV+Zo+Qb+2R+9+0+0+0+0+0
        Day_2603=+0+0+0+0+0+0+1b+Oa+qC+1KX+1YQ+1o5+1v0+1k9+1XS+17P+jt+JS+Q+0+0+0+0+0
        Day_2703=+0+0+0+0+0+0+2B+Q0+oK+1Cb+1e2+1ps+1pN+1lA+1Ze+1DX+iQ+HX+C+0+0+0+0+0
        Day_2803=+0+0+0+0+0+0+2A+Q4+kP+1EY+1fB+1n9+1tg+1h6+1ci+1Eo+mP+Kt+n+0+0+0+0+0
        Day_2903=+0+0+0+0+0+0+2I+Qc+lY+1IP+1Zo+1sG+1sU+1ib+1V3+zu+XF+Ev+F+0+0+0+0+0
        Day_3003=+0+0+0+0+0+0+2N+I9+fk+zz+1I6+1RL+1R4+1KE+19C+oH+Xi+EO+E+0+0+0+0+0
        Day_3103=+0+0+0+0+0+0+1f+As+Vg+mM+1AG+1R5+1wJ+1yS+1ik+1Jr+q5+Mr+1d+0+0+0+0+0
        Day_0104=+0+0+0+0+0+0+3J+Vg+zO+1RR+1fG+1sV+1ss+1mq+1TN+175+cd+Hk+S+0+0+0+0+0
        Day_0204=+0+0+0+0+0+0+3e+ZS+Jr+8R+m8+1GQ+1dH+1TU+FN+WQ+Og+Mb+26+0+0+0+0+0
        Day_0304=+0+0+0+0+0+0+k+Du+p4+yR+1wo+1oV+1mL+12F+1DS+pa+Pj+Fm+1L+0+0+0+0+0
        Day_0404=+0+0+0+0+0+0+48+UI+u3+1Ep+1Zn+1sM+1yG+1wm+1kb+1J1+ua+Pi+1L+0+0+0+0+0
        Day_0504=+0+0+0+0+0+0+8N+Tk+161+1St+1fp+1qJ+1sl+1YE+1Gg+sH+Ud+BN+J+0+0+0+0+0
        Day_0604=+0+0+0+0+0+0+AE+Ve+zy+1Sh+1gC+1ql+1uD+1q2+1dj+1ES+ei+IV+y+0+0+0+0+0
        Day_0704=+0+0+0+0+0+0+Al+ZL+123+1P2+1ia+1pw+1yf+1yI+1hD+1K2+rD+Oq+1Y+0+0+0+0+0
        Day_0804=+0+0+0+0+0+0+A8+Om+10G+1CA+1b1+1LI+1aH+1UC+qU+kP+pd+Iz+K+0+0+0+0+0
        Day_0904=+0+0+0+0+0+1+Bt+dq+15u+1UE+1kq+1sY+24Z+1xm+1j9+1OX+v4+Rk+1n+0+0+0+0+0
        Day_1004=+0+0+0+0+0+1+Bh+a2+146+1UD+1g4+1rB+1wz+1nq+1U3+x5+dV+IH+s+0+0+0+0+0
        Day_1104=+0+0+0+0+0+1+94+Yi+xA+1Qr+1h5+1sX+1fW+1bs+1Y4+y2+Yr+Fb+O+0+0+0+0+0
        Day_1204=+0+0+0+0+0+2+BI+Xm+yB+1KN+1d9+1nD+1r4+1ks+1WO+1DC+nz+Nj+1b+0+0+0+0+0
        Day_1304=+0+0+0+0+0+2+Bx+bX+11g+1Qc+1fv+1tg+1u8+1sB+1d8+1G7+xm+Qo+1w+0+0+0+0+0
        Day_1404=+0+0+0+0+0+4+ER+eO+184+1SL+1pu+1sb+21v+1zb+1lN+1Ko+nP+Mk+1l+0+0+0+0+0
        Day_1504=+0+0+0+0+0+4+DH+Zv+10E+1Qn+1pj+1zQ+23J+1zc+1la+1OX+vK+S8+2T+0+0+0+0+0
        Day_1604=+0+0+0+0+0+5+FR+en+12y+1T5+1qi+20l+1ob+1kj+1SE+147+ok+Iy+1k+0+0+0+0+0
        Day_1704=+0+0+0+0+0+4+8o+Or+kY+yh+14S+1Ln+1H8+1BM+162+oJ+Vn+BJ+U+0+0+0+0+0
        Day_1804=+0+0+0+0+0+5+8j+MY+g5+zv+1BW+1Ig+1LK+1Dt+13Y+qj+Zu+G3+1a+0+0+0+0+0
        Day_1904=+0+0+0+0+0+7+77+Tf+bj+1GM+zT+p0+aT+hU+wI+w4+Og+6I+X+0+0+0+0+0
        Day_2004=+0+0+0+0+0+E+Hb+io+18W+1eE+1z3+22L+1wR+1rW+1Xm+1Bu+oA+RO+2m+0+0+0+0+0
        Day_2104=+0+0+0+0+0+X+Hh+gy+19k+1Va+1vr+1mt+1ug+1hB+1g5+1J9+qo+MD+2G+0+0+0+0+0
        Day_2204=+0+0+0+0+0+L+9d+av+19M+1WI+1lo+1bk+1yT+20l+1GR+1Mk+gb+Da+1N+0+0+0+0+0
        Day_2304=+0+0+0+0+0+N+AT+Ka+YR+kx+jK+ka+iE+13j+cg+iB+Kd+Cs+c+0+0+0+0+0
        Day_2404=+0+0+0+0+0+J+8l+TN+gW+11m+1DT+1o0+23D+1om+1gE+z5+SM+Ku+d+0+0+0+0+0
        Day_2504=+0+0+0+0+0+T+7a+IC+cW+kG+102+iB+rz+hL+ap+Yf+MV+65+g+0+0+0+0+0
        Day_2604=+0+0+0+0+0+R+93+DD+hD+uj+1X5+1Nz+1WX+1lQ+1Ys+1TC+ze+WP+5v+0+0+0+0+0
        Day_2704=+0+0+0+0+0+Z+FE+cZ+14n+1Ub+1wN+27F+2AU+1uj+1Wz+1DL+uZ+RL+4V+0+0+0+0+0
        Day_2804=+0+0+0+0+0+n+HV+Yx+19N+1aO+1xU+2An+1qM+1tz+1OE+135+Yv+DU+2I+0+0+0+0+0
        Day_2904=+0+0+0+0+0+y+Hi+dS+16g+1bo+1t0+1xd+2BK+20W+1cJ+1CE+rk+Rk+8h+0+0+0+0+0
        Day_3004=+0+0+0+0+0+V+F6+T8+eS+y8+1LP+1EJ+1EV+1bR+1Vx+108+iv+Wl+8M+0+0+0+0+0
        Day_0105=+0+0+0+0+0+16+KV+kB+19q+1Wo+1ve+2Ai+2BU+25M+1po+1OQ+w6+Wq+AI+0+0+0+0+0
        Day_0205=+0+0+0+0+0+r+2P+Nu+SM+zi+1P6+1Nr+1k2+1q5+1HG+1Pf+nX+Py+1X+0+0+0+0+0
        Day_0305=+0+0+0+0+0+K+1x+MG+ZA+sp+1Fb+1UK+1f1+1gs+1FS+16D+wQ+bn+9f+0+0+0+0+0
        Day_0405=+0+0+0+0+0+M+Gn+Zg+17R+1GM+11T+1I8+1JP+1UD+1Cf+ni+QE+AM+4O+0+0+0+0+0
        Day_0505=+0+0+0+0+0+1C+J2+c8+13R+1R5+1er+1er+1n8+1qb+1mZ+1Rx+12j+aN+Bm+2+0+0+0+0
        Day_0605=+0+0+0+0+0+1L+Jw+dv+15D+1K9+1l9+1xC+276+2HJ+1sH+1VM+sI+UO+95+1+0+0+0+0
        Day_0705=+0+0+0+0+0+1X+Ji+eJ+104+1Ij+1ZJ+1m9+1p7+1jo+1Xt+1En+sR+VK+Bm+2+0+0+0+0
        Day_0805=+0+0+0+0+0+1K+Dr+Q2+X7+fn+fn+f8+mF+kJ+ZG+I9+C8+2c+u+1+0+0+0+0
        Day_0905=+0+0+0+0+0+10+2w+Ny+hF+1Ni+1TB+28B+1lh+1kH+1ta+1Yg+15B+bR+Cy+7+0+0+0+0
        Day_1005=+0+0+0+0+0+28+Cn+G4+r2+1RE+1Xe+1b5+1Qz+2HV+1F4+uL+V5+2x+8h+2+0+0+0+0
        Day_1105=+0+0+0+0+0+2B+N3+mT+15k+1U2+1sl+27P+29F+27Z+1t2+1UU+11x+Zp+Cx+4+0+0+0+0
        Day_1205=+0+0+0+0+0+2L+Ni+v0+1Ps+1bw+2DY+1D2+1Gm+1KI+vl+pf+OL+8U+1l+2+0+0+0+0
        Day_1305=+0+0+0+0+0+2V+DH+gA+cH+1Hb+9J+10V+1fW+1HM+1eg+186+m2+Ge+4J+3+0+0+0+0
        Day_1405=+0+0+0+0+0+h+5q+4G+Tj+fY+1Bm+qG+1Ch+1Xf+1VF+19v+Ve+7l+45+3+0+0+0+0
        Day_1505=+0+0+0+0+0+3b+P8+hN+1DT+1HX+1YH+1RA+1gd+26a+1j3+1Uw+14D+bU+EC+G+0+0+0+0
        Day_1605=+0+0+0+0+0+2E+HM+X6+se+1Bz+1a3+1gj+1kT+1ex+1YZ+1JA+wt+Yn+Cw+8+0+0+0+0
        Day_1705=+0+0+0+0+0+1b+KN+dC+Wi+o9+1s6+1Sp+1LC+B5+1HD+1CJ+nE+2v+EZ+Y+0+0+0+0
        Day_1805=+0+0+0+0+0+3X+TU+vP+1OG+1kj+20a+2Dc+2GK+25q+1qW+1TO+110+YW+Co+4+0+0+0+0
        Day_1905=+0+0+0+0+0+3c+ST+uJ+1Nd+1n3+21z+26I+23O+1vl+1gZ+1O6+zU+Z8+Em+D+0+0+0+0
        Day_2005=+0+0+0+0+0+3p+XJ+13S+1JY+1R3+1dU+21J+1TJ+1Xv+145+ho+Xp+EQ+2J+5+0+0+0+0
        Day_2105=+0+0+0+0+0+3v+Sp+sj+1K2+1hn+22Z+29i+2AY+21r+1oe+1Pb+zI+Vs+CH+6+0+0+0+0
        Day_2205=+0+0+0+0+0+85+QV+no+18g+1VX+1oR+1vV+23c+2Dd+1sz+1Z0+16i+e5+G2+S+0+0+0+0
        Day_2305=+0+0+0+0+0+84+Sq+qW+1DO+1dm+1yu+27g+2Bo+20D+1q9+1Wq+16z+bm+Fi+I+0+0+0+0
        Day_2405=+0+0+0+0+0+6i+Q1+rf+1BK+1V4+1q4+20W+1vj+1nj+1bH+1Ij+uM+Uu+Bk+7+0+0+0+0
        Day_2505=+0+0+0+0+0+6C+2c+9r+11Z+1TF+1b0+12n+1V5+1wU+1Im+yd+uT+XM+I8+p+0+0+0+0
        Day_2605=+0+0+0+0+0+7Y+Qy+mU+1EB+1YT+1pN+1yF+1uW+1oD+1Wn+1Jl+t1+UL+BC+8+0+0+0+0
        Day_2705=+0+0+0+0+0+8P+TE+tN+1M7+1jB+22v+2Cd+28H+28k+1sC+1XK+17v+fc+HB+R+0+0+0+0
        Day_2805=+0+0+0+0+0+52+FB+RU+iC+rm+10q+1Dl+1GI+1C7+14T+w6+cu+LX+6b+9+0+0+0+0
        Day_2905=+0+0+0+0+0+8y+QF+nR+1GQ+1dM+1ir+23b+2JP+2FJ+1fw+1Lc+uL+WK+Ei+N+0+0+0+0
        Day_3005=+0+0+0+0+0+9V+Te+ro+1DO+1lo+26c+207+2Ge+1uP+1de+1GD+ng+Tc+Dr+L+0+0+0+0
        Day_3105=+0+0+0+0+0+7n+Ll+kb+1Jp+1iP+2Ao+2A3+1w9+1lA+1VL+1KJ+15p+hs+FI+S+0+0+0+0
        Day_0106=+0+0+0+0+0+8x+Nn+iO+1Em+1lg+1uz+24f+2JC+2BY+1pg+1TO+10l+ae+GK+P+0+0+0+0
        Day_0206=+0+0+0+0+0+4T+IY+fd+xH+18I+1Ak+1TG+1bc+1OD+1Aj+p8+aK+aA+JW+11+0+0+0+0
        Day_0306=+0+0+0+0+1+Am+XX+xm+1Sy+1vh+26R+1GS+1I6+1B1+13U+oE+WK+H2+89+I+0+0+0+0
        Day_0406=+0+0+0+0+0+4Z+Eu+TF+es+sK+z7+12j+11K+10W+sg+eL+Rt+ID+6p+C+0+0+0+0
        Day_0506=+0+0+0+0+1+57+EV+UC+ef+v1+15V+1AP+1Bk+vY+me+el+Qg+FF+7M+D+0+0+0+0
        Day_0606=+0+0+0+0+1+76+Nx+ci+14y+1aj+1wh+2JA+28e+25d+1pX+1Xh+16X+fr+IS+11+0+0+0+0
        Day_0706=+0+0+0+0+1+o+7q+Gh+bs+ps+hP+lF+uH+16k+1Ph+1gq+145+NB+Ba+l+0+0+0+0
        Day_0806=+0+0+0+0+1+3N+Ab+K0+UA+bf+fh+jF+kV+hU+cu+VZ+MB+Cr+5d+E+0+0+0+0
        Day_0906=+0+0+0+0+1+AK+XO+kF+10P+1nb+1xd+26F+2Qa+1to+1UI+wR+rF+Oc+C7+m+0+0+0+0
        Day_1006=+0+0+0+0+1+9w+SM+rn+1HH+1k6+21R+2HT+2I8+2Dr+1zO+1f1+1DB+k3+KP+1F+0+0+0+0
        Day_1106=+0+0+0+0+1+3J+9p+Ji+U2+cc+j7+ne+nf+jJ+c4+VG+Lq+Cy+5S+F+0+0+0+0
        Day_1206=+0+0+0+0+1+BO+Xp+10X+1TT+1m3+2Ee+16d+1CW+15C+xQ+hE+V9+GJ+7G+H+0+0+0+0
        Day_1306=+0+0+0+0+1+9J+Po+qj+1LP+15D+1dw+2AO+1CB+1KP+20I+1WL+1CT+jq+KY+1b+0+0+0+0
        Day_1406=+0+0+0+0+1+A5+WS+121+1W6+1t3+27y+1LS+1I9+1DC+1CQ+vZ+f1+RF+CC+c+0+0+0+0
        Day_1506=+0+0+0+0+1+6i+GY+b4+oz+11E+1HZ+1TX+1Ts+1Q7+1Av+y3+a4+KD+8X+I+0+0+0+0
        Day_1606=+0+0+0+0+1+3S+Cj+Vx+108+17A+1HB+1Nl+1Rz+1KQ+1EP+mF+gR+T4+B6+H+0+0+0+0
        Day_1706=+0+0+0+0+1+7E+OQ+np+14D+1M8+1Uk+1hl+1Xt+1Lh+1DO+10j+fz+Re+CH+J+0+0+0+0
        Day_1806=+0+0+0+0+1+3v+CU+P4+ZX+kZ+wf+12E+11B+s4+jK+Wm+M4+FP+60+F+0+0+0+0
        Day_1906=+0+0+0+0+1+4v+4H+Lp+Xo+Uh+1Nn+Vt+18i+1No+1Vc+pQ+EV+7M+1N+F+0+0+0+0
        Day_2006=+0+0+0+0+1+9u+Qp+oh+1Dq+1bT+21y+2L5+2Ns+2Gl+20Y+1d7+1BK+j6+KW+1O+0+0+0+0
        Day_2106=+0+0+0+0+1+6T+S0+em+WI+jj+jm+Ua+JA+ix+k8+tL+Vp+RM+AR+a+0+0+0+0
        Day_2206=+0+0+0+0+1+2m+9P+He+Rh+ay+gD+mS+nt+j5+d0+V7+Lr+BT+4B+F+0+0+0+0
        Day_2306=+0+0+0+0+4+87+MN+aR+109+1Vu+1EP+1s2+29V+2LF+1YU+13w+Cq+36+1M+F+0+0+0+0
        Day_2406=+0+0+0+0+1+7U+Qa+pQ+19X+1Ug+1eL+1b9+1mJ+1TI+1MS+1Hx+dM+PP+87+I+0+0+0+0
        Day_2506=+0+0+0+0+1+n+2Q+4Z+IH+Xt+1Wj+1DR+1jz+1Wl+1Ym+1k2+YR+an+Aq+1N+0+0+0+0
        Day_2606=+0+0+0+0+1+7I+Ls+m6+19q+1UR+1o7+2KY+2Hj+2G5+20Q+1UK+18v+dX+LE+1i+0+0+0+0
        Day_2706=+0+0+0+0+1+9A+Ru+rJ+1K0+1lS+202+1sV+1vw+1Xh+1UN+1J6+11g+aj+FP+1N+0+0+0+0
        Day_2806=+0+0+0+0+0+8x+VN+wj+1PT+1pO+1xI+24Z+2B0+1xj+1rK+1T3+yq+Un+EV+l+0+0+0+0
        Day_2906=+0+0+0+0+0+8Z+QS+og+1MG+1mq+27p+2Kc+2Kq+28h+1tz+1YZ+13p+fN+Je+1I+0+0+0+0
        Day_3006=+0+0+0+0+0+9Y+FX+W0+15F+1NR+1vg+1Fr+1jA+27S+1pb+1PE+qq+jE+Dr+g+0+0+0+0
        Day_0107=+0+0+0+0+0+7Z+TU+uR+1Ek+1W3+1bZ+1vZ+1xh+1gW+1di+12v+hg+Ac+1c+J+0+0+0+0
        Day_0207=+0+0+0+0+0+2L+6I+A8+FC+LS+S1+do+f9+gD+ak+SL+IG+9M+5Q+U+0+0+0+0
        Day_0307=+0+0+0+0+0+5c+As+a6+ve+1II+1z1+2Mx+22g+1vw+1EO+13j+dh+WA+82+g+0+0+0+0
        Day_0407=+0+0+0+0+0+7q+RS+vT+1Ca+1GB+1vi+23e+1fq+1KV+1HI+19A+wl+Yh+M2+2m+0+0+0+0
        Day_0507=+0+0+0+0+0+3Z+CJ+SH+mW+11z+1EQ+1Q0+1V8+1Vo+1DG+10I+bp+NR+9i+J+0+0+0+0
        Day_0607=+0+0+0+0+0+6x+R1+12S+1Aq+1Ff+1SW+1B1+14F+fN+gY+lY+Ul+RG+DQ+1A+0+0+0+0
        Day_0707=+0+0+0+0+0+1Z+Bx+kv+Ew+Ij+1Io+1vm+1Pk+yS+iP+RX+13D+eJ+Ig+2j+0+0+0+0
        Day_0807=+0+0+0+0+0+6k+Q6+hG+14P+10t+1S6+1VG+1Tu+1i7+1oN+1H1+16h+QL+Cz+I+0+0+0+0
        Day_0907=+0+0+0+0+0+8T+Th+vJ+1N4+1n7+1vN+1yE+23N+26P+1oE+1OY+16B+fz+Jw+x+0+0+0+0
        Day_1007=+0+0+0+0+0+7c+N2+kS+10l+171+1Wp+1xj+1mJ+1gb+1s8+1jg+1IQ+mV+LT+1o+0+0+0+0
        Day_1107=+0+0+0+0+0+60+MH+eE+1P2+1q2+26R+1mI+1T9+1ZI+1j6+1NR+jP+dd+Ev+P+0+0+0+0
        Day_1207=+0+0+0+0+0+31+RI+lD+1N3+1o3+1sb+1JC+16m+17g+sf+r4+oX+QZ+Ac+1E+0+0+0+0
        Day_1307=+0+0+0+0+0+1P+CF+Oi+bL+jE+pI+vG+zN+yd+qx+ci+R7+I6+83+H+0+0+0+0
        Day_1407=+0+0+0+0+0+1I+9k+KP+Sk+gW+pf+rV+tD+hm+g3+bv+PJ+FF+6g+H+0+0+0+0
        Day_1507=+0+0+0+0+0+3F+Ol+nQ+1EG+1X0+1oe+23u+24R+23e+208+1dB+1Ba+jB+KY+1b+0+0+0+0
        Day_1607=+0+0+0+0+0+2t+DU+Yc+pa+vI+1eV+1oA+1vO+1sd+21I+1g1+1Dc+ik+Kg+1F+0+0+0+0
        Day_1707=+0+0+0+0+0+X+7a+Jl+Zl+jo+yX+12J+vN+q1+l1+aZ+PB+ET+6P+F+0+0+0+0
        Day_1807=+0+0+0+0+0+1I+2G+Fz+Jk+bf+X6+16D+1kQ+1hi+1Na+11u+cw+RG+AC+N+0+0+0+0
        Day_1907=+0+0+0+0+0+15+AG+MY+WW+pu+15v+1G4+1L2+1Iw+1Dl+10A+tI+da+GS+14+0+0+0+0
        Day_2007=+0+0+0+0+0+2L+Oj+ob+1E0+1gN+1zI+26v+2Ak+25R+1ka+1Ke+tP+Ue+Cs+F+0+0+0+0
        Day_2107=+0+0+0+0+0+2Y+QP+pn+1KE+1hr+21W+2DR+26S+1st+1ev+1Cj+sj+cN+FA+E+0+0+0+0
        Day_2207=+0+0+0+0+0+1a+Fs+Uw+iR+14v+1CJ+1Iv+1MK+1Ih+1Ai+ox+bS+IV+7O+D+0+0+0+0
        Day_2307=+0+0+0+0+0+o+8k+H9+Qo+Zk+fb+io+kW+gG+bI+UK+ME+EG+5s+C+0+0+0+0
        Day_2407=+0+0+0+0+0+1x+Ou+eR+18F+1Sp+1aU+1kJ+1Zp+1qa+1Sl+1CT+kt+Pl+9d+B+0+0+0+0
        Day_2507=+0+0+0+0+0+1V+EV+ch+yx+1Ea+1Qi+1gQ+1Vw+1JK+1I4+152+hV+Mt+90+C+0+0+0+0
        Day_2607=+0+0+0+0+0+V+1k+La+ih+1PF+252+2H9+2EF+1gy+1Yp+1M3+xC+Ow+9V+F+0+0+0+0
        Day_2707=+0+0+0+0+0+1W+HF+br+vn+1KS+1RY+1YN+1m5+1pH+1i9+1KD+z5+e0+Gv+d+0+0+0+0
        Day_2807=+0+0+0+0+0+r+AW+Fc+K4+lU+pB+1N6+1Ax+aS+ZD+gG+WQ+J1+D0+e+0+0+0+0
        Day_2907=+0+0+0+0+0+d+8p+Hf+TO+eg+mE+r2+ss+nR+gd+Yc+R9+Ex+6S+9+0+0+0+0
        Day_3007=+0+0+0+0+0+L+Bo+Qg+NK+fw+pf+1PW+1da+1KZ+1Wb+1Jj+yr+PQ+Ag+G+0+0+0+0
        Day_3107=+0+0+0+0+0+d+9W+J3+SJ+bE+kQ+qH+s2+sR+jv+bW+S7+Fv+6G+8+0+0+0+0
        Day_0108=+0+0+0+0+0+i+Au+Nu+c7+m2+uA+yV+11C+11f+rj+ev+Td+Gk+6Z+8+0+0+0+0
        Day_0208=+0+0+0+0+0+K+5s+BE+I0+Pe+Tc+VW+ZA+YA+Wf+Ql+Jf+C7+4y+7+0+0+0+0
        Day_0308=+0+0+0+0+0+J+HZ+aU+Q7+158+1C7+1Ns+1IQ+19E+zO+18r+fQ+Y2+DN+R+0+0+0+0
        Day_0408=+0+0+0+0+0+h+Cj+RW+iT+10T+1DV+1AJ+15Z+16p+z5+qi+dH+Ih+80+6+0+0+0+0
        Day_0508=+0+0+0+0+0+H+Eu+WP+cr+yt+hN+10q+1XF+1Yn+13d+gh+TW+Sc+Ag+5+0+0+0+0
        Day_0608=+0+0+0+0+0+i+BY+c6+xM+1As+1C5+sb+C2+QR+cz+r6+c1+Ce+7E+B+0+0+0+0
        Day_0708=+0+0+0+0+0+1B+HX+bc+1AC+1cb+1t2+2Ga+1ll+1qg+W8+QT+4u+2j+13+4+0+0+0+0
        Day_0808=+0+0+0+0+0+b+D6+WN+u9+1Ey+1Zm+1nk+1jO+1Rc+1PX+12R+zT+d2+Eq+C+0+0+0+0
        Day_0908=+0+0+0+0+0+o+JL+iz+128+1Jz+1WJ+1bj+1DD+1h9+1Wc+ys+iY+WC+Dt+D+0+0+0+0
        Day_1008=+0+0+0+0+0+o+1k+hP+rQ+18p+1nr+1i6+1Ia+ki+h2+uP+17Y+So+Bf+7+0+0+0+0
        Day_1108=+0+0+0+0+0+a+Dj+Xi+vn+1C4+1Jj+1V5+1bx+1eE+1bR+1NV+xl+Zj+D7+8+0+0+0+0
        Day_1208=+0+0+0+0+0+Y+FE+Z5+zP+1PL+1kA+20p+24c+1yf+1hG+1He+qh+Rz+9o+2+0+0+0+0
        Day_1308=+0+0+0+0+0+Z+H5+dX+14q+1TE+1mN+1z3+21p+1v5+1fs+1JG+uO+Ui+Al+2+0+0+0+0
        Day_1408=+0+0+0+0+0+Y+HR+es+16x+1Hb+1dr+1t9+1xh+1QI+1Ll+1DA+n4+WT+BK+4+0+0+0+0
        Day_1508=+0+0+0+0+0+Y+IU+eC+14o+1Qp+1Ye+1kJ+1qD+1r0+1qB+1SC+102+YH+Bp+3+0+0+0+0
        Day_1608=+0+0+0+0+0+m+Fu+TD+tw+16u+1DZ+1Eb+1YY+1e8+1Ki+1JB+10Z+O6+8m+1+0+0+0+0
        Day_1708=+0+0+0+0+0+9+5a+Jq+eT+us+1Aa+16X+12l+18L+r3+be+Rn+6K+r+0+0+0+0+0
        Day_1808=+0+0+0+0+0+8+8o+Pd+yd+1WW+27U+1mD+1Xm+ZX+cv+Ay+54+2k+q+0+0+0+0+0
        Day_1908=+0+0+0+0+0+Q+I3+eJ+sH+10o+1Py+1tD+2EQ+1l0+18F+ZB+LF+DI+1I+0+0+0+0+0
        Day_2008=+0+0+0+0+0+8+3T+9y+Ii+Rp+bD+Yg+bp+We+Vs+QU+DE+72+1z+0+0+0+0+0
        Day_2108=+0+0+0+0+0+E+BD+U2+nu+1bJ+1p3+24a+15D+1UH+1q5+1O9+QB+CD+2g+0+0+0+0+0
        Day_2208=+0+0+0+0+0+6+5R+Dm+Oj+aD+iY+tT+t6+pw+kO+b2+N8+C1+1p+0+0+0+0+0
        Day_2308=+0+0+0+0+0+A+CM+So+oY+18R+1Kb+1RM+1YA+1cW+1Pm+1FT+rV+Tp+4A+0+0+0+0+0
        Day_2408=+0+0+0+0+0+D+Ep+e5+16G+1Tt+1sv+1uv+27Q+21w+1Vs+1Au+hb+Kx+2L+0+0+0+0+0
        Day_2508=+0+0+0+0+0+B+Fv+ep+17O+1YL+1qi+1ta+1ws+1je+1XL+17U+iO+O5+2i+0+0+0+0+0
        Day_2608=+0+0+0+0+0+7+BQ+Ww+rf+1HL+1b0+1uT+26J+21j+1lA+1N9+uw+TG+4J+0+0+0+0+0
        Day_2708=+0+0+0+0+0+6+F8+e2+14Z+1Ov+1nc+22i+22I+1zl+1iI+1IL+mI+NS+2D+0+0+0+0+0
        Day_2808=+0+0+0+0+0+3+8M+Rc+np+1UL+1tB+1hE+1SA+14t+bO+MK+7V+3Y+U+0+0+0+0+0
        Day_2908=+0+0+0+0+0+3+Bq+W6+uK+1Ep+1ZR+1jX+1sR+1lp+1U2+16h+jd+MQ+2R+0+0+0+0+0
        Day_3008=+0+0+0+0+0+5+9r+Q1+h8+16E+1MB+1Yj+1TO+1O7+127+iT+Sp+C2+U+0+0+0+0+0
        Day_3108=+0+0+0+0+0+4+Cq+XZ+te+1Jy+1a1+1pb+1lE+1kj+1Y4+1EN+qN+Pi+2J+0+0+0+0+0
        Day_0109=+0+0+0+0+0+2+CC+Z7+xN+1Kf+1cG+1kF+1lV+1dX+1Rb+18h+mT+NA+1d+0+0+0+0+0
        Day_0209=+0+0+0+0+0+2+BN+Wm+uI+1IH+1bB+1nF+1ul+1nK+1WY+1Ah+m8+MT+1Y+0+0+0+0+0
        Day_0309=+0+0+0+0+0+2+Ai+Tz+r6+1Bh+1T4+1d4+1fO+1WJ+1IK+11h+fs+Jh+1F+0+0+0+0+0
        Day_0409=+0+0+0+0+0+2+9H+RU+l9+15L+1LR+1aA+1dR+1R7+1J0+189+j3+OY+1f+0+0+0+0+0
        Day_0509=+0+0+0+0+0+1+9x+T5+qM+1Ct+1UB+1eZ+1to+1kH+1UD+16p+am+EO+I+0+0+0+0+0
        Day_0609=+0+0+0+0+0+1+CH+WA+132+1OA+1hM+1e2+1lJ+1us+1b4+10e+Uh+D9+o+0+0+0+0+0
        Day_0709=+0+0+0+0+0+1+Bw+Wj+x4+1NZ+1f7+21w+20s+1ka+1Vv+14Y+bZ+EG+F+0+0+0+0+0
        Day_0809=+0+0+0+0+0+1+4O+Ch+NC+WH+cl+i6+k1+gb+aj+QR+GU+79+E+0+0+0+0+0
        Day_0909=+0+0+0+0+0+0+8g+Pd+gD+11x+15L+1J6+1Ql+1Ic+18M+10J+cv+MA+o+0+0+0+0+0
        Day_1009=+0+0+0+0+0+0+AX+aO+ws+1DW+1WJ+1wp+1sT+1jO+1QC+13h+ij+FJ+T+0+0+0+0+0
        Day_1109=+0+0+0+0+0+0+8S+Sf+rw+13y+1Rf+1a6+1aU+1S3+1FS+12m+aW+DK+A+0+0+0+0+0
        Day_1209=+0+0+0+0+0+0+A2+aC+125+1ON+1ga+1Yy+1je+1jE+1VE+11O+gO+Ib+P+0+0+0+0+0
        Day_1309=+0+0+0+0+0+0+3l+EA+QI+Zq+i1+r7+pU+oG+ge+U7+IH+79+8+0+0+0+0+0
        Day_1409=+0+0+0+0+0+0+6T+KR+aK+qA+12f+107+11K+rh+kQ+WJ+Lr+7o+7+0+0+0+0+0
        Day_1509=+0+0+0+0+0+0+8V+Ww+wP+1HJ+1Ws+1gn+1fz+1Xb+1KM+zP+aF+Dj+6+0+0+0+0+0
        Day_1609=+0+0+0+0+0+0+4b+Ix+XA+h7+qM+tX+y7+zQ+nz+a4+KP+6p+5+0+0+0+0+0
        Day_1709=+0+0+0+0+0+0+2o+JH+Zs+j1+nl+10t+s6+mk+az+PE+8J+1M+5+0+0+0+0+0
        Day_1809=+0+0+0+0+0+0+20+B1+4d+eT+Vi+ny+zB+xy+xS+Rn+Ne+Al+8+0+0+0+0+0
        Day_1909=+0+0+0+0+0+0+36+Mg+is+q9+10M+17V+1Yz+1IH+vb+jg+V1+GU+A+0+0+0+0+0
        Day_2009=+0+0+0+0+0+0+3K+S4+ry+1Du+1Vg+1dX+1dX+1Vj+1Hx+wN+Xg+Bx+3+0+0+0+0+0
        Day_2109=+0+0+0+0+0+0+38+PW+ml+1AC+1N2+1cG+1Vk+1Kx+1F3+xt+Zz+EK+5+0+0+0+0+0
        Day_2209=+0+0+0+0+0+0+3H+MZ+cW+13m+1U0+1ht+21I+1nF+16R+dm+ND+5P+1+0+0+0+0+0
        Day_2309=+0+0+0+0+0+0+b+3V+6l+97+AT+CS+D7+C7+AX+7V+4U+1S+1+0+0+0+0+0
        Day_2409=+0+0+0+0+0+0+Z+37+6R+9R+BY+CW+Dl+D4+AQ+7E+3z+1E+1+0+0+0+0+0
        Day_2509=+0+0+0+0+0+0+2M+Iw+dI+15s+1c7+1RD+1kW+1kE+1Lx+ty+aQ+B9+0+0+0+0+0+0
        Day_2609=+0+0+0+0+0+0+X+7S+Pb+Y9+18k+1I6+qf+jn+sn+yy+dP+Bg+0+0+0+0+0+0
        Day_2709=+0+0+0+0+0+0+2U+Pd+ox+17O+1Om+1Xh+1bw+1NO+1DZ+xW+X3+A8+0+0+0+0+0+0
        Day_2809=+0+0+0+0+0+0+1b+L0+Ym+1CU+1a4+1WR+1mk+1c0+1B2+lZ+Qu+2y+0+0+0+0+0+0
        Day_2909=+0+0+0+0+0+0+2O+RV+s9+1HM+1ae+1ZU+1aQ+1PY+1CX+w2+W6+3o+0+0+0+0+0+0
        Day_3009=+0+0+0+0+0+0+2W+TQ+kr+xI+yg+pX+16J+18M+id+Il+Gs+u+0+0+0+0+0+0
        Day_0110=+0+0+0+0+0+0+1g+Ne+ne+13n+1BH+1IJ+19X+19g+vj+ti+Rz+2f+0+0+0+0+0+0
        Day_0210=+0+0+0+0+0+0+1N+Eu+XU+yS+mU+jR+Pe+Db+M8+NN+Cv+1A+0+0+0+0+0+0
        Day_0310=+0+0+0+0+0+0+N+CU+Q1+gN+12e+1A2+19i+wm+Rl+QB+GJ+2Z+0+0+0+0+0+0
        Day_0410=+0+0+0+0+0+0+N+9q+G3+ra+1BX+1CA+13M+uK+hJ+XF+O7+2H+0+0+0+0+0+0
        Day_0510=+0+0+0+0+0+0+t+DP+Qs+c9+j5+pE+sL+jq+i1+QN+AV+T+0+0+0+0+0+0
        Day_0610=+0+0+0+0+0+0+K+C9+a3+cP+lz+eX+pp+eH+h3+PW+NN+1l+0+0+0+0+0+0
        Day_0710=+0+0+0+0+0+0+1F+O0+os+1FU+1Y2+1g7+1jQ+1aF+1IL+ss+QZ+25+0+0+0+0+0+0
        Day_0810=+0+0+0+0+0+0+1K+LP+jV+1BJ+1Sv+1RZ+1dT+1Zn+11r+hm+NA+1i+0+0+0+0+0+0
        Day_0910=+0+0+0+0+0+0+10+Lp+jx+185+1Rx+1T0+1en+1Rk+1Fs+pp+PX+1p+0+0+0+0+0+0
        Day_1010=+0+0+0+0+0+0+X+Er+Ma+bN+x5+1LR+1bu+1HZ+12b+qP+PF+21+0+0+0+0+0+0
        Day_1110=+0+0+0+0+0+0+t+LU+kI+192+1Nl+1RK+1Dk+14d+se+Rc+Cp+J+0+0+0+0+0+0
        Day_1210=+0+0+0+0+0+0+m+Fb+VE+rY+179+1Le+1Qt+1GD+12y+kM+MQ+1D+0+0+0+0+0+0
        Day_1310=+0+0+0+0+0+0+q+Ia+ay+zs+1EF+1SZ+1U0+1JH+14c+fY+Jd+1M+0+0+0+0+0+0
        Day_1410=+0+0+0+0+0+0+c+Im+W2+vW+196+1KM+1ab+1Oy+13c+j8+Ij+F+0+0+0+0+0+0
        Day_1510=+0+0+0+0+0+0+l+L5+eK+ts+13p+1Ff+1Dz+166+pF+Ws+Dv+Q+0+0+0+0+0+0
        Day_1610=+0+0+0+0+0+0+i+GI+c7+sd+18v+14Y+1Ex+1Cv+ul+fn+JO+1X+0+0+0+0+0+0
        Day_1710=+0+0+0+0+0+0+R+GN+Wq+mU+10r+19S+1L0+1FC+xv+fN+Jr+c+0+0+0+0+0+0
        Day_1810=+0+0+0+0+0+0+L+B6+Sw+gK+v4+zh+zc+qn+fk+Qc+Cr+B+0+0+0+0+0+0
        Day_1910=+0+0+0+0+0+0+K+G8+YD+tU+14u+16s+1BO+18h+oK+Yr+Ce+A+0+0+0+0+0+0
        Day_2010=+0+0+0+0+0+0+I+D7+U3+n4+14U+1Fz+1G5+17j+tz+cP+H0+U+0+0+0+0+0+0
        Day_2110=+0+0+0+0+0+0+H+Cu+TX+n1+16n+1Fk+1Er+13i+mc+TE+Ai+8+0+0+0+0+0+0
        Day_2210=+0+0+0+0+0+0+H+DM+Vo+hz+wB+13w+12N+w2+kk+Ts+Ay+7+0+0+0+0+0+0
        Day_2310=+0+0+0+0+0+0+F+EY+Xq+pK+12y+19x+1DG+1AV+uz+ai+GH+K+0+0+0+0+0+0
        Day_2410=+0+0+0+0+0+0+B+Dt+ZQ+x0+1Cu+1Ne+1KQ+1Di+vP+YM+DM+5+0+0+0+0+0+0
        Day_2510=+0+0+0+0+0+0+B+Fv+bf+w6+1Bs+1N4+1Q5+18P+vp+aT+Cx+4+0+0+0+0+0+0
        Day_2610=+0+0+0+0+0+0+5+BO+cT+uE+1H4+1S3+1Qq+1BA+u9+Ye+Dj+9+0+0+0+0+0+0
        Day_2710=+0+0+0+0+0+0+6+9b+VX+jU+xV+10a+x4+13Q+tN+cl+Ek+9+0+0+0+0+0+0
        Day_2810=+0+0+0+0+0+0+6+C8+U1+mN+14y+1BW+18k+yJ+l2+S0+9B+3+0+0+0+0+0+0
        Day_2910=+0+0+0+0+0+0+3+3j+75+E9+Hr+M7+Rd+TG+Nm+E9+6V+2+0+0+0+0+0+0
        Day_3010=+0+0+0+0+0+0+3+CR+Sr+lV+101+19d+17S+yS+lf+Sn+BF+2+0+0+0+0+0+0
        Day_3110=+0+0+0+0+0+0+2+9R+RF+om+11r+1A8+14M+11q+nl+US+Cl+3+0+0+0+0+0+0
        Day_0111=+0+0+0+0+0+0+2+Bs+WH+pa+13X+1Co+1CB+15e+pm+VK+BW+1+0+0+0+0+0+0
        Day_0211=+0+0+0+0+0+0+1+AD+Uy+q3+13y+1Cw+1Hg+19O+uu+Xy+Bd+1+0+0+0+0+0+0
        Day_0311=+0+0+0+0+0+0+2+Ba+Xz+sc+1CR+1Ib+1I3+17S+wE+VD+A4+0+0+0+0+0+0+0
        Day_0411=+0+0+0+0+0+0+1+Ar+Wo+qN+14E+16d+1KW+192+qG+V1+9E+0+0+0+0+0+0+0
        Day_0511=+0+0+0+0+0+0+1+8x+Qp+jJ+1CI+1Kb+168+13o+fr+NT+40+0+0+0+0+0+0+0
        Day_0611=+0+0+0+0+0+0+3+7M+CS+hz+jj+tC+1IZ+rO+ra+XZ+AI+0+0+0+0+0+0+0
        Day_0711=+0+0+0+0+0+0+0+8X+SM+kH+wY+12G+sZ+l2+T9+Cc+k+0+0+0+0+0+0+0
        Day_0811=+0+0+0+0+0+0+0+73+Mb+W8+la+tD+x8+15X+jQ+LJ+7e+0+0+0+0+0+0+0
        Day_0911=+0+0+0+0+0+0+0+4y+DA+H6+WK+bg+St+RO+GO+4m+4H+0+0+0+0+0+0+0
        Day_1011=+0+0+0+0+0+0+0+6N+OJ+tF+sf+xC+tH+YJ+Mr+9o+o+0+0+0+0+0+0+0
        Day_1111=+0+0+0+0+0+0+0+4T+M3+ZS+jZ+la+e7+Ms+BB+8Y+e+0+0+0+0+0+0+0
        Day_1211=+0+0+0+0+0+0+0+3j+Tc+mt+17e+1Dj+19Z+ui+bn+N2+3B+0+0+0+0+0+0+0
        Day_1311=+0+0+0+0+0+0+0+k+4y+JK+Lr+FT+EG+l7+XF+MY+2B+0+0+0+0+0+0+0
        Day_1411=+0+0+0+0+0+0+0+m+Bf+uL+aj+yu+16c+nm+ta+GO+46+0+0+0+0+0+0+0
        Day_1511=+0+0+0+0+0+0+0+37+RU+q1+17z+1IM+15r+xe+iM+Oe+1M+0+0+0+0+0+0+0
        Day_1611=+0+0+0+0+0+0+0+30+R2+oK+15z+1HF+1Ih+1At+sl+Ul+3X+0+0+0+0+0+0+0
        Day_1711=+0+0+0+0+0+0+0+32+Q1+lv+110+1Ao+1AO+10i+fE+Iv+Z+0+0+0+0+0+0+0
        Day_1811=+0+0+0+0+0+0+0+2S+Md+gF+wu+173+170+zQ+lE+Q3+2y+0+0+0+0+0+0+0
        Day_1911=+0+0+0+0+0+0+0+2P+OB+iq+zV+17b+192+12W+mJ+QX+2v+0+0+0+0+0+0+0
        Day_2011=+0+0+0+0+0+0+0+1s+95+hX+bm+10Y+12G+xt+Tl+Oh+2y+0+0+0+0+0+0+0
        Day_2111=+0+0+0+0+0+0+0+1k+FV+Na+mZ+19O+hc+U5+Mg+Bm+13+0+0+0+0+0+0+0
        Day_2211=+0+0+0+0+0+0+0+10+1m+KE+S5+jA+e0+jD+dW+I2+1i+0+0+0+0+0+0+0
        Day_2311=+0+0+0+0+0+0+0+1a+NB+hX+lO+pt+zE+ho+YF+FS+1m+0+0+0+0+0+0+0
        Day_2411=+0+0+0+0+0+0+0+w+GQ+jf+lb+jY+nu+17o+pj+Pk+2G+0+0+0+0+0+0+0
        Day_2511=+0+0+0+0+0+0+0+u+FC+Oh+gp+pb+oR+ZC+Ly+9H+V+0+0+0+0+0+0+0
        Day_2611=+0+0+0+0+0+0+0+16+EX+Sb+bV+ik+bh+aR+Mm+AB+X+0+0+0+0+0+0+0
        Day_2711=+0+0+0+0+0+0+0+1i+Ml+bW+ww+17l+10G+x4+Xm+M9+v+0+0+0+0+0+0+0
        Day_2811=+0+0+0+0+0+0+0+K+7W+G0+R5+Uc+St+Q5+Ju+BD+t+0+0+0+0+0+0+0
        Day_2911=+0+0+0+0+0+0+0+16+JB+XH+jV+wQ+113+zD+iq+NC+2I+0+0+0+0+0+0+0
        Day_3011=+0+0+0+0+0+0+0+i+F0+Lm+jn+q3+1Al+vk+he+IM+1W+0+0+0+0+0+0+0
        Day_0112=+0+0+0+0+0+0+0+q+IG+cz+xs+1Bw+18x+zO+fo+Nl+1O+0+0+0+0+0+0+0
        Day_0212=+0+0+0+0+0+0+0+s+KB+hQ+qb+na+r2+hS+cv+LC+2H+0+0+0+0+0+0+0
        Day_0312=+0+0+0+0+0+0+0+1B+Dh+Op+bs+qt+13E+113+Ui+Dx+2D+0+0+0+0+0+0+0
        Day_0412=+0+0+0+0+0+0+0+R+Ap+Mg+U6+ai+ag+TU+OE+9Y+N+0+0+0+0+0+0+0
        Day_0512=+0+0+0+0+0+0+0+b+I2+bp+up+11b+18Y+10B+hq+NJ+1U+0+0+0+0+0+0+0
        Day_0612=+0+0+0+0+0+0+0+10+M2+k4+13S+13V+13c+hd+Pa+AO+g+0+0+0+0+0+0+0
        Day_0712=+0+0+0+0+0+0+0+d+K1+gl+wK+175+195+12s+kk+On+1V+0+0+0+0+0+0+0
        Day_0812=+0+0+0+0+0+0+0+O+FU+UY+UU+YT+Yb+e4+S9+Dn+R+0+0+0+0+0+0+0
        Day_0912=+0+0+0+0+0+0+0+H+HC+au+e7+iu+12d+mF+UT+O2+2w+0+0+0+0+0+0+0
        Day_1012=+0+0+0+0+0+0+0+e+Hd+Xz+pd+xY+vJ+cM+NT+Be+M+0+0+0+0+0+0+0
        Day_1112=+0+0+0+0+0+0+0+8+5B+By+QE+hZ+sq+kz+ee+Ii+1d+0+0+0+0+0+0+0
        Day_1212=+0+0+0+0+0+0+0+D+9v+PD+Y5+Zj+ZD+Pm+Lt+9W+N+0+0+0+0+0+0+0
        Day_1312=+0+0+0+0+0+0+0+K+Dp+U6+jP+ra+ul+om+eC+Lq+1u+0+0+0+0+0+0+0
        Day_1412=+0+0+0+0+0+0+0+9+7v+HB+RA+Xn+ZH+U7+Kg+Ca+13+0+0+0+0+0+0+0
        Day_1512=+0+0+0+0+0+0+0+7+2G+6Z+9e+Cr+4z+l6+br+MY+22+0+0+0+0+0+0+0
        Day_1612=+0+0+0+0+0+0+0+A+8N+M6+YN+VB+HG+DS+Ku+A6+M+0+0+0+0+0+0+0
        Day_1712=+0+0+0+0+0+0+0+c+EO+ZC+Z3+li+aF+Ts+Rm+BY+10+0+0+0+0+0+0+0
        Day_1812=+0+0+0+0+0+0+0+8+44+UP+iK+lu+jJ+pQ+bd+Fp+N+0+0+0+0+0+0+0
        Day_1912=+0+0+0+0+0+0+0+6+A5+U1+aA+xm+12F+wA+gy+NB+2b+0+0+0+0+0+0+0
        Day_2012=+0+0+0+0+0+0+0+A+F1+J1+Yx+vN+11r+wO+hK+NN+3D+0+0+0+0+0+0+0
        Day_2112=+0+0+0+0+0+0+0+N+EI+Xo+kt+mC+rm+r3+Up+L2+2r+0+0+0+0+0+0+0
        Day_2212=+0+0+0+0+0+0+0+D+By+Uu+nK+lI+sq+t3+hr+IV+1T+0+0+0+0+0+0+0
        Day_2312=+0+0+0+0+0+0+0+6+DC+YJ+od+yI+13o+r1+c4+I0+1T+0+0+0+0+0+0+0
        Day_2412=+0+0+0+0+0+0+0+5+8F+L5+k9+12u+zf+ZA+Jm+F0+1p+0+0+0+0+0+0+0
        Day_2512=+0+0+0+0+0+0+0+9+C0+S5+i5+oo+nZ+jS+gG+OU+2Q+0+0+0+0+0+0+0
        Day_2612=+0+0+0+0+0+0+0+6+AA+Rq+kN+v4+rX+l0+fM+OH+2h+0+0+0+0+0+0+0
        Day_2712=+0+0+0+0+0+0+0+D+Cj+ZK+ri+12q+10P+vt+aa+OU+1t+0+0+0+0+0+0+0
        Day_2812=+0+0+0+0+0+0+0+8+Bk+Rh+eg+nr+rD+oZ+d9+NF+2X+0+0+0+0+0+0+0
        Day_2912=+0+0+0+0+0+0+0+7+CA+S1+ir+tD+uv+s7+fF+N6+2l+0+0+0+0+0+0+0
        Day_3012=+0+0+0+0+0+0+0+4+81+Kh+TI+bq+e1+a9+Sm+Em+1U+0+0+0+0+0+0+0
        Day_3112=+0+0+0+0+0+0+0+6+BR+S2+ez+s6+ok+rJ+Yi+Ci+W+0+0+0+0+0+0+0
      End of Data
    End of VarSimul=viGlobHor

    VarSimul_2=DiffHor
      Varident=DiffHor
      VarAcc=Hour
      VarType=Irrad
      VarStore=Meas
      VarMode=Accum
      VarModeSS=Aver
      DateBeg=01/01/90 00:00
      DateEnd=31/12/90 23:00
      WRFactor=2777.778
        Day_0101=+0+0+0+0+0+0+0+4+14+JC+OX+V5+Yp+YL+Rv+GN+1Q+0+0+0+0+0+0+0
        Day_0201=+0+0+0+0+0+0+0+5+73+Ev+Md+Q1+On+NI+Go+E6+2m+0+0+0+0+0+0+0
        Day_0301=+0+0+0+0+0+0+0+6+78+92+Bi+Dg+C2+Be+CH+95+3G+0+0+0+0+0+0+0
        Day_0401=+0+0+0+0+0+0+0+8+78+9q+BM+BX+FW+Qz+O1+FO+2I+0+0+0+0+0+0+0
        Day_0501=+0+0+0+0+0+0+0+6+84+JX+Sw+Z3+be+ZD+Q1+EW+38+0+0+0+0+0+0+0
        Day_0601=+0+0+0+0+0+0+0+8+8N+DJ+GN+GN+JR+OT+Ly+E3+2K+0+0+0+0+0+0+0
        Day_0701=+0+0+0+0+0+0+0+5+73+B8+EA+M5+H8+JD+Cv+AR+35+0+0+0+0+0+0+0
        Day_0801=+0+0+0+0+0+0+0+6+9B+Jm+PX+Jg+Lm+Ck+Bp+9k+6C+0+0+0+0+0+0+0
        Day_0901=+0+0+0+0+0+0+0+B+7D+D5+GV+Qi+dc+aN+Jj+EW+4n+0+0+0+0+0+0+0
        Day_1001=+0+0+0+0+0+0+0+5+8b+F6+Gj+Gi+JC+GK+Df+AN+6Z+0+0+0+0+0+0+0
        Day_1101=+0+0+0+0+0+0+0+5+8J+E5+OW+P6+MW+OB+Ek+C5+6d+0+0+0+0+0+0+0
        Day_1201=+0+0+0+0+0+0+0+C+8q+EA+NK+YX+Qr+Xb+KD+EU+5z+0+0+0+0+0+0+0
        Day_1301=+0+0+0+0+0+0+0+C+86+Em+Pe+Tb+bU+Or+Hi+Dp+7E+0+0+0+0+0+0+0
        Day_1401=+0+0+0+0+0+0+0+5+8t+DG+Tv+a8+Vo+Jt+Hw+Hr+7R+0+0+0+0+0+0+0
        Day_1501=+0+0+0+0+0+0+0+F+9V+AT+Hx+Yi+VF+ZG+Tw+Hn+55+1+0+0+0+0+0+0
        Day_1601=+0+0+0+0+0+0+0+9+9J+CT+Hd+Ip+Xr+Uw+OB+FC+94+1+0+0+0+0+0+0
        Day_1701=+0+0+0+0+0+0+0+6+8o+IP+Pn+VW+Y3+TC+Kk+E6+5y+2+0+0+0+0+0+0
        Day_1801=+0+0+0+0+0+0+0+E+7C+AZ+BV+KU+Si+Oo+Qx+J1+6q+2+0+0+0+0+0+0
        Day_1901=+0+0+0+0+0+0+0+9+5u+Hd+Ur+bf+bF+Q4+Hw+GI+8I+4+0+0+0+0+0+0
        Day_2001=+0+0+0+0+0+0+0+D+AE+MG+XW+eE+e8+cn+Vy+Ha+9n+7+0+0+0+0+0+0
        Day_2101=+0+0+0+0+0+0+0+D+9X+Fw+KO+PX+PY+PA+KG+FP+80+3+0+0+0+0+0+0
        Day_2201=+0+0+0+0+0+0+0+E+9P+GW+K6+MI+JR+J8+JT+FD+81+4+0+0+0+0+0+0
        Day_2301=+0+0+0+0+0+0+0+F+9f+F4+I3+SI+Li+Op+IQ+AM+6a+8+0+0+0+0+0+0
        Day_2401=+0+0+0+0+0+0+0+H+9R+Fu+Jg+K0+I2+IP+HX+FJ+8N+5+0+0+0+0+0+0
        Day_2501=+0+0+0+0+0+0+0+J+A2+I3+KW+PO+Qr+Rn+LH+Hi+8x+5+0+0+0+0+0+0
        Day_2601=+0+0+0+0+0+0+0+D+9A+ED+HV+IM+PH+S0+RD+LE+BH+L+0+0+0+0+0+0
        Day_2701=+0+0+0+0+0+0+0+d+Cv+L7+OY+TD+UH+R8+SZ+Lo+9I+5+0+0+0+0+0+0
        Day_2801=+0+0+0+0+0+0+0+I+8F+MZ+Zj+iA+gq+ST+LQ+Hj+Af+D+0+0+0+0+0+0
        Day_2901=+0+0+0+0+0+0+0+K+CB+Oq+Sb+XW+Vb+UU+OT+Kn+CF+L+0+0+0+0+0+0
        Day_3001=+0+0+0+0+0+0+0+R+BV+JR+Np+X1+Qp+U3+Qt+JA+BU+F+0+0+0+0+0+0
        Day_3101=+0+0+0+0+0+0+0+1Q+BD+P3+Wu+KU+Li+b4+Po+Mr+Ag+V+0+0+0+0+0+0
        Day_0102=+0+0+0+0+0+0+0+X+9u+IX+Kx+Lh+TS+cT+Xy+LW+A8+A+0+0+0+0+0+0
        Day_0202=+0+0+0+0+0+0+0+W+B9+OS+Zc+fv+XY+Oo+KD+H3+Ar+z+0+0+0+0+0+0
        Day_0302=+0+0+0+0+0+0+0+s+ES+N1+ZC+Xf+X9+WC+RB+OA+CS+W+0+0+0+0+0+0
        Day_0402=+0+0+0+0+0+0+0+h+CT+Ko+Rj+V4+bP+WC+WV+Nx+Bd+B+0+0+0+0+0+0
        Day_0502=+0+0+0+0+0+0+0+C+5U+Mn+UM+QI+SW+cU+TF+MC+5Y+L+0+0+0+0+0+0
        Day_0602=+0+0+0+0+0+0+0+a+Ch+Py+b5+i1+jU+eh+Sb+Lw+FM+18+0+0+0+0+0+0
        Day_0702=+0+0+0+0+0+0+0+m+GE+OA+SL+Yg+bs+Zk+YB+Lh+9x+F+0+0+0+0+0+0
        Day_0802=+0+0+0+0+0+0+0+18+Fx+PN+VF+iP+a6+al+UQ+Pe+CM+c+0+0+0+0+0+0
        Day_0902=+0+0+0+0+0+0+0+1T+Eb+MK+Yk+fA+g3+Ub+Qh+MG+EU+3K+0+0+0+0+0+0
        Day_1002=+0+0+0+0+0+0+0+1S+GW+PG+Uc+Xs+YV+ds+Z5+Ot+Cr+T+0+0+0+0+0+0
        Day_1102=+0+0+0+0+0+0+0+1L+GS+Q7+U3+gu+bs+Z1+U9+P3+Gh+1o+0+0+0+0+0+0
        Day_1202=+0+0+0+0+0+0+0+1H+Cv+MB+Ux+b2+a5+Yo+Ru+LB+Eu+1c+0+0+0+0+0+0
        Day_1302=+0+0+0+0+0+0+0+1X+DJ+OA+aj+cn+gw+Wb+Sq+Me+G3+2A+0+0+0+0+0+0
        Day_1402=+0+0+0+0+0+0+0+1X+D3+M7+VB+cJ+bN+az+Tz+KQ+F4+1o+0+0+0+0+0+0
        Day_1502=+0+0+0+0+0+0+0+1r+DS+Le+SO+c2+iJ+Sj+MO+Kz+Cd+1v+0+0+0+0+0+0
        Day_1602=+0+0+0+0+0+0+0+1a+Ez+NI+MV+KB+G1+Ge+MF+Jl+Cb+1F+0+0+0+0+0+0
        Day_1702=+0+0+0+0+0+0+0+1s+GN+PW+MG+SS+Mc+P2+NC+Iv+CR+1s+0+0+0+0+0+0
        Day_1802=+0+0+0+0+0+0+0+1g+CF+KJ+Pr+fq+am+dt+Rp+KX+DS+1i+0+0+0+0+0+0
        Day_1902=+0+0+0+0+0+0+0+2A+Fu+O0+NZ+Ll+Qd+Vn+He+Kf+Dk+1p+0+0+0+0+0+0
        Day_2002=+0+0+0+0+0+0+0+2V+CD+FQ+MY+VC+h9+f0+d7+TN+F4+s+0+0+0+0+0+0
        Day_2102=+0+0+0+0+0+0+0+1i+9s+Rx+dz+fp+bY+ZE+Zn+Td+K1+4b+0+0+0+0+0+0
        Day_2202=+0+0+0+0+0+0+0+2y+HF+Tj+Za+bE+cT+hu+gg+UR+GY+2O+0+0+0+0+0+0
        Day_2302=+0+0+0+0+0+0+0+2W+Jp+UK+aP+iq+jP+ko+hO+UA+Kb+4r+0+0+0+0+0+0
        Day_2402=+0+0+0+0+0+0+0+3N+JM+RF+Z3+bz+j0+fr+XD+TD+KL+3E+0+0+0+0+0+0
        Day_2502=+0+0+0+0+0+0+0+4Z+J6+Qe+ij+kn+mo+Xs+X1+R5+HI+32+0+0+0+0+0+0
        Day_2602=+0+0+0+0+0+0+0+6k+Jm+RN+YR+e8+mM+eU+b6+UW+Ih+3K+0+0+0+0+0+0
        Day_2702=+0+0+0+0+0+0+0+6I+Gc+VW+gZ+mh+mh+kE+Yv+Sg+Mb+4a+0+0+0+0+0+0
        Day_2802=+0+0+0+0+0+0+0+7h+KS+Z0+bZ+hy+kZ+fw+aw+YO+JH+8a+0+0+0+0+0+0
        Day_0103=+0+0+0+0+0+0+0+7v+Kx+Zl+lP+hv+ky+jK+cR+SH+Mg+93+0+0+0+0+0+0
        Day_0203=+0+0+0+0+0+0+0+5j+K0+TO+gW+p3+mw+ig+i7+YE+Ns+9g+0+0+0+0+0+0
        Day_0303=+0+0+0+0+0+0+1+5T+50+4s+XS+gd+b5+oT+fz+Wm+GG+7X+0+0+0+0+0+0
        Day_0403=+0+0+0+0+0+0+2+7T+L3+Rq+K9+UJ+Sf+it+WH+EN+8z+2I+0+0+0+0+0+0
        Day_0503=+0+0+0+0+0+0+1+7g+KQ+WO+hC+q9+q3+po+iO+XT+NR+AK+0+0+0+0+0+0
        Day_0603=+0+0+0+0+0+0+2+8z+NE+bs+Zh+kI+cY+dM+ac+VQ+Mw+AJ+1+0+0+0+0+0
        Day_0703=+0+0+0+0+0+0+2+94+MM+Sw+fM+dx+gY+nK+VB+T4+KK+4r+1+0+0+0+0+0
        Day_0803=+0+0+0+0+0+0+4+8w+Iy+Qy+as+cw+Yv+TH+Nu+LA+Kl+7D+1+0+0+0+0+0
        Day_0903=+0+0+0+0+0+0+4+9C+Mg+Zg+jp+ry+tF+r9+jO+cK+LO+7R+2+0+0+0+0+0
        Day_1003=+0+0+0+0+0+0+8+9M+IM+MX+PE+Pw+WL+So+SE+OZ+H2+7N+2+0+0+0+0+0
        Day_1103=+0+0+0+0+0+0+5+9F+Nc+e7+lj+su+vC+m4+au+Tp+Nk+7F+7+0+0+0+0+0
        Day_1203=+0+0+0+0+0+0+6+A5+OT+aj+ks+s1+uB+qC+ij+aH+HI+9D+8+0+0+0+0+0
        Day_1303=+0+0+0+0+0+0+Y+9p+E3+bM+kt+SW+u1+oF+8R+Yc+FO+8y+5+0+0+0+0+0
        Day_1403=+0+0+0+0+0+0+K+DG+N8+V1+Zx+cU+ea+cr+ag+RO+LH+Ad+3+0+0+0+0+0
        Day_1503=+0+0+0+0+0+0+L+CC+M7+Xa+eq+mK+no+nM+fv+Vn+Oh+A2+4+0+0+0+0+0
        Day_1603=+0+0+0+0+0+0+D+B7+QF+dy+Z6+fK+d9+cn+fU+S5+M0+Bn+8+0+0+0+0+0
        Day_1703=+0+0+0+0+0+0+S+Cy+T2+Xt+i8+pO+se+qP+i0+fP+Pq+AD+4+0+0+0+0+0
        Day_1803=+0+0+0+0+0+0+h+Bs+Lu+SB+Un+e3+vM+tt+mr+c6+NY+9i+9+0+0+0+0+0
        Day_1903=+0+0+0+0+0+0+d+Cd+KO+Mq+XD+ZF+fQ+an+Ur+Se+LG+B1+5+0+0+0+0+0
        Day_2003=+0+0+0+0+0+0+E+Cq+Rr+jk+l8+wh+yR+vg+o3+Yn+QI+BB+F+0+0+0+0+0
        Day_2103=+0+0+0+0+0+0+w+Bm+KV+Ow+Oy+UF+Vn+ZB+Wt+Ou+Jr+9I+E+0+0+0+0+0
        Day_2203=+0+0+0+0+0+0+11+Ct+K7+PW+VL+b8+Xf+cU+bL+X4+LR+BW+7+0+0+0+0+0
        Day_2303=+0+0+0+0+0+0+1R+BA+F5+J8+Od+Uv+bw+c1+bL+Sn+Je+9k+9+0+0+0+0+0
        Day_2403=+0+0+0+0+0+0+1R+Fk+Pm+YR+gz+ga+mZ+uO+Yk+TM+Ps+AZ+M+0+0+0+0+0
        Day_2503=+0+0+0+0+0+0+1M+Es+UD+gu+pk+tf+t5+q7+lc+Y7+NY+2P+9+0+0+0+0+0
        Day_2603=+0+0+0+0+0+0+1Z+DO+Nn+QP+cg+da+bv+dq+Vy+Uj+KL+CQ+Q+0+0+0+0+0
        Day_2703=+0+0+0+0+0+0+29+Gi+QQ+aw+XJ+ZH+e7+fY+XC+VL+M1+Cu+C+0+0+0+0+0
        Day_2803=+0+0+0+0+0+0+28+FV+Xa+cH+Ze+gB+fK+ky+Xn+Tk+O2+ET+n+0+0+0+0+0
        Day_2903=+0+0+0+0+0+0+2G+KK+Vd+fp+hA+ox+mK+jX+gk+ff+Rm+D2+F+0+0+0+0+0
        Day_3003=+0+0+0+0+0+0+2L+Ge+Xf+jD+uF+10m+12l+zE+r8+gs+SO+Cf+D+0+0+0+0+0
        Day_3103=+0+0+0+0+0+0+1d+Ah+TJ+hz+ue+xN+hn+WU+WK+TW+O1+Eo+1b+0+0+0+0+0
        Day_0104=+0+0+0+0+0+0+3J+Hk+OQ+Rk+dE+dn+hg+i6+jb+bo+VG+FF+T+0+0+0+0+0
        Day_0204=+0+0+0+0+0+0+3e+JR+Jr+8R+m8+126+12X+ut+FN+WQ+Og+FK+26+0+0+0+0+0
        Day_0304=+0+0+0+0+0+0+k+Du+Xc+lb+af+oV+wN+ud+u1+ia+Pj+E5+1L+0+0+0+0+0
        Day_0404=+0+0+0+0+0+0+48+IM+Un+h3+qS+kb+jz+cc+Rf+QB+GC+Bu+1L+0+0+0+0+0
        Day_0504=+0+0+0+0+0+0+5g+KQ+OS+RI+gq+jG+o6+z9+wF+ht+Ud+BN+J+0+0+0+0+0
        Day_0604=+0+0+0+0+0+0+8v+J2+S5+Y8+hT+jj+ka+fT+Zl+b0+Ut+Fh+y+0+0+0+0+0
        Day_0704=+0+0+0+0+0+0+9E+LV+Sr+ai+hk+ox+mE+db+Yf+Wg+Qw+HL+1Y+0+0+0+0+0
        Day_0804=+0+0+0+0+0+0+8F+L7+Vx+ms+v8+14Y+14A+10l+qU+kP+S1+F1+K+0+0+0+0+0
        Day_0904=+0+0+0+0+0+1+7M+G2+O8+Vx+hc+np+jV+eL+WW+Mm+JD+Cm+1n+0+0+0+0+0
        Day_1004=+0+0+0+0+0+1+9O+JQ+Qh+VN+m5+mn+pM+nx+sO+ka+Xm+GI+s+0+0+0+0+0
        Day_1104=+0+0+0+0+0+1+7z+J9+We+dW+i6+pL+15A+10i+qT+jY+Yr+Fb+N+0+0+0+0+0
        Day_1204=+0+0+0+0+0+2+8W+Oz+Wi+ka+pb+vn+tJ+rJ+pK+d4+Pu+EE+1b+0+0+0+0+0
        Day_1304=+0+0+0+0+0+2+8Q+It+Un+eo+ph+qP+tJ+iT+h7+bb+NQ+Dv+1w+0+0+0+0+0
        Day_1404=+0+0+0+0+0+4+Bk+NI+Ud+cq+el+rb+p4+gT+ZY+VZ+S9+I3+1l+0+0+0+0+0
        Day_1504=+0+0+0+0+0+4+A0+LC+XX+j0+gL+kD+kV+hI+Y9+Vk+Qn+IA+2T+0+0+0+0+0
        Day_1604=+0+0+0+0+0+5+DH+Q8+WB+fx+gJ+nV+12b+yk+uH+lr+UG+Gc+1k+0+0+0+0+0
        Day_1704=+0+0+0+0+0+4+8o+Or+kY+rB+14S+176+17B+12l+xM+nc+Um+BJ+U+0+0+0+0+0
        Day_1804=+0+0+0+0+0+5+8j+MY+ev+rp+12H+18k+1AU+15K+xi+lW+XM+G3+1a+0+0+0+0+0
        Day_1904=+0+0+0+0+0+7+77+Pi+ay+pw+x6+ox+aT+hU+tX+lL+Og+6I+X+0+0+0+0+0
        Day_2004=+0+0+0+0+0+E+D9+NL+Vy+Zi+by+p9+vi+qm+rA+gq+TJ+Fq+2m+0+0+0+0+0
        Day_2104=+0+0+0+0+0+X+FS+Sw+cv+fR+o1+13t+y5+128+jV+cG+VC+IO+2G+0+0+0+0+0
        Day_2204=+0+0+0+0+0+L+9d+Px+em+iJ+on+17k+wy+qz+yC+is+Xd+Da+1N+0+0+0+0+0
        Day_2304=+0+0+0+0+0+N+AT+KZ+YR+kw+jK+ka+iE+11D+cg+gs+Kd+Cs+c+0+0+0+0+0
        Day_2404=+0+0+0+0+0+J+8l+Qe+fh+tc+124+16J+tK+wz+o1+lo+SM+IG+d+0+0+0+0+0
        Day_2504=+0+0+0+0+0+T+7a+IC+cW+kG+xt+iB+rz+hL+ap+Yf+MV+65+g+0+0+0+0+0
        Day_2604=+0+0+0+0+0+R+93+DD+fL+rV+11c+19O+1BB+11a+ue+gR+Yf+NR+5S+0+0+0+0+0
        Day_2704=+0+0+0+0+0+Z+Df+Ug+dQ+nn+ru+sz+uR+r6+u7+im+ZK+Kp+4V+0+0+0+0+0
        Day_2804=+0+0+0+0+0+n+Fh+T1+in+sk+11O+15l+18m+uO+x4+nU+XV+DU+2I+0+0+0+0+0
        Day_2904=+0+0+0+0+0+x+Fp+VL+fl+ty+wV+wN+14O+zO+r5+k6+a9+Ml+8b+0+0+0+0+0
        Day_3004=+0+0+0+0+0+V+E7+Sc+du+vV+14c+1Af+1A9+16D+x7+p0+aT+NX+7c+0+0+0+0+0
        Day_0105=+0+0+0+0+0+14+FX+Qe+Zr+jr+jC+nG+kb+k3+iy+bO+UJ+Mj+98+0+0+0+0+0
        Day_0205=+0+0+0+0+0+q+2M+Mo+Ra+qH+11N+16M+15q+yV+ty+hb+Yx+Iw+1V+0+0+0+0+0
        Day_0305=+0+0+0+0+0+J+1v+Ll+Xc+oj+10R+17P+14V+12k+vy+n3+Us+JS+6r+0+0+0+0+0
        Day_0405=+0+0+0+0+0+L+Eo+Sl+eS+te+vx+158+14b+14b+vr+ib+PV+AB+4J+0+0+0+0+0
        Day_0505=+0+0+0+0+0+1B+FE+Uf+hE+pR+zo+16o+14d+xd+fB+Wb+TK+MA+9l+2+0+0+0+0
        Day_0605=+0+0+0+0+0+1K+GG+VF+h6+vb+wD+xX+oe+by+cd+Wp+ZC+N1+7P+1+0+0+0+0
        Day_0705=+0+0+0+0+0+1V+GL+W0+k1+yE+11f+16m+11b+10f+s0+jY+dF+M7+A4+2+0+0+0+0
        Day_0805=+0+0+0+0+0+1J+DV+P1+Vx+e4+ek+dZ+k2+iC+YO+Hp+Bv+2Z+t+1+0+0+0+0
        Day_0905=+0+0+0+0+0+z+2t+NG+dM+ta+12Y+mN+127+14A+fq+dT+X6+Ne+As+6+0+0+0+0
        Day_1005=+0+0+0+0+0+25+CZ+Fn+gK+tq+12m+15p+13s+zt+vQ+l1+T0+2u+7O+2+0+0+0+0
        Day_1105=+0+0+0+0+0+29+H3+RO+hy+rE+ov+n2+kl+mf+mG+gz+ZD+Og+BM+4+0+0+0+0
        Day_1205=+0+0+0+0+0+2J+Fx+TV+b1+nV+jg+wz+19d+14U+rW+kA+Nv+8L+1j+2+0+0+0+0
        Day_1305=+0+0+0+0+0+2T+D3+U7+Yw+tQ+99+rl+10n+13e+sm+op+at+GM+4E+2+0+0+0+0
        Day_1405=+0+0+0+0+0+g+5k+4B+Sn+dV+10B+m2+11m+160+v8+nF+TV+7d+41+3+0+0+0+0
        Day_1505=+0+0+0+0+0+3X+J2+Vc+fF+xL+12k+16P+15h+qL+mF+jH+cW+Qf+CY+G+0+0+0+0
        Day_1605=+0+0+0+0+0+2C+GP+UX+ih+wh+12S+14D+140+15j+vv+jt+ac+QZ+Bn+8+0+0+0+0
        Day_1705=+0+0+0+0+0+1Z+GN+VR+VS+j9+wJ+16k+13u+At+wN+pD+aR+2s+D7+Y+0+0+0+0
        Day_1805=+0+0+0+0+0+3T+IA+Pj+U5+di+j8+gx+pd+lq+d6+ZU+Ub+Ob+9E+4+0+0+0+0
        Day_1905=+0+0+0+0+0+3Y+Gl+Mm+S1+a5+mL+pG+pN+sX+pL+he+Ur+Jz+9h+D+0+0+0+0
        Day_2005=+0+0+0+0+0+3l+GU+Mc+cn+rX+11y+sa+17r+16m+ww+fR+WB+EA+2H+5+0+0+0+0
        Day_2105=+0+0+0+0+0+3r+Hp+Ok+Yg+en+mQ+lA+mf+oN+il+fz+Wf+OR+A4+6+0+0+0+0
        Day_2205=+0+0+0+0+0+7D+Hd+Zg+jV+rU+yi+111+tp+m8+g6+eF+Y7+PA+DC+R+0+0+0+0
        Day_2305=+0+0+0+0+0+72+Iy+SG+eS+k6+oj+mL+pq+sx+ek+Z2+W2+LV+CT+I+0+0+0+0
        Day_2405=+0+0+0+0+0+5f+JH+RI+fp+s4+xe+u9+136+12H+uG+lD+fP+Oy+AB+7+0+0+0+0
        Day_2505=+0+0+0+0+0+55+2Z+9g+is+sq+13S+tM+15L+10a+z0+nh+fZ+Nj+BU+o+0+0+0+0
        Day_2605=+0+0+0+0+0+5A+JJ+a0+eV+oD+x5+w8+12A+14b+xm+mI+fZ+Oj+A4+8+0+0+0+0
        Day_2705=+0+0+0+0+0+5l+F1+Pg+X2+ep+jT+nu+rR+q3+eI+ZQ+QJ+HP+9x+R+0+0+0+0
        Day_2805=+0+0+0+0+0+4w+Ev+QV+fL+nf+wd+17b+15T+11u+xL+nU+aI+Kj+6U+9+0+0+0+0
        Day_2905=+0+0+0+0+0+7k+IT+Zc+el+mW+12U+sx+tO+lm+uF+m0+g6+PX+BF+N+0+0+0+0
        Day_3005=+0+0+0+0+0+8l+MS+WA+gg+nu+t5+wD+s4+xT+w8+qk+en+Ot+BU+L+0+0+0+0
        Day_3105=+0+0+0+0+0+6C+IF+XZ+eX+fb+iq+r3+14Z+13K+yy+n2+Ux+NO+An+R+0+0+0+0
        Day_0106=+0+0+0+0+0+8S+Iu+Zd+iM+tt+st+sM+127+10N+r0+lb+b2+Qj+ET+P+0+0+0+0
        Day_0206=+0+0+0+0+0+4R+HY+Ys+mp+vS+14b+19B+1AL+16E+ye+ly+YI+Nv+GJ+10+0+0+0+0
        Day_0306=+0+0+0+0+1+9V+Mk+UR+cx+je+rk+zb+17M+12F+xZ+lJ+VT+Gw+86+I+0+0+0+0
        Day_0406=+0+0+0+0+0+4X+Eo+SJ+cz+oi+vI+xO+wR+vN+q4+d6+RX+I6+6m+C+0+0+0+0
        Day_0506=+0+0+0+0+1+55+EQ+T5+d1+rS+109+12j+178+sB+kR+dT+QR+F9+7J+D+0+0+0+0
        Day_0606=+0+0+0+0+1+6R+Js+Xn+kr+qM+rQ+tt+uE+nl+iu+iJ+b9+S6+Fc+11+0+0+0+0
        Day_0706=+0+0+0+0+1+o+7o+Gb+ab+nD+gh+js+rE+yj+yf+qC+d5+Lr+BC+l+0+0+0+0
        Day_0806=+0+0+0+0+1+3M+AX+Jt+Tb+bH+fF+iK+jY+gd+cV+Ur+M3+Cn+5b+E+0+0+0+0
        Day_0906=+0+0+0+0+1+8z+MW+YN+l7+ex+rT+tI+mw+101+10H+po+fJ+NF+Bd+l+0+0+0+0
        Day_1006=+0+0+0+0+1+8K+Kn+SY+fb+fr+q0+sI+ke+mf+fD+aE+W1+P6+F3+1E+0+0+0+0
        Day_1106=+0+0+0+0+1+3I+9l+Jb+TT+cD+hI+kh+ki+iO+bg+UZ+Li+Ct+5Q+F+0+0+0+0
        Day_1206=+0+0+0+0+1+AH+OJ+a4+ho+fY+rD+wI+17m+ym+u4+fg+UU+GD+7E+G+0+0+0+0
        Day_1306=+0+0+0+0+1+7g+JO+Vw+ef+tG+14J+zJ+zA+13H+rW+gm+Uf+OP+Ex+1b+0+0+0+0
        Day_1406=+0+0+0+0+1+7o+HE+QR+Uk+Wr+vE+15A+1C0+17e+zh+r2+ca+PE+Bq+b+0+0+0+0
        Day_1506=+0+0+0+0+1+6C+GI+X0+kK+vy+14Q+1Dy+19q+1BM+zW+pu+Yj+K6+8U+I+0+0+0+0
        Day_1606=+0+0+0+0+1+3R+Ce+U0+l1+vA+15h+17k+1E7+194+10L+jC+dj+Pv+B2+H+0+0+0+0
        Day_1706=+0+0+0+0+1+6a+KA+aW+m0+z4+16f+188+1Ar+19f+11r+qu+dM+PY+Bw+J+0+0+0+0
        Day_1806=+0+0+0+0+1+3u+CQ+Ol+YU+il+tr+x2+yK+pz+hl+W4+Lx+FK+5y+F+0+0+0+0
        Day_1906=+0+0+0+0+1+4t+4F+Li+X1+UW+13v+Vi+10v+16J+10d+jO+EQ+7J+1N+F+0+0+0+0
        Day_2006=+0+0+0+0+1+92+JB+bB+g4+pR+p0+to+uM+t5+pw+kj+dG+TN+Go+1N+0+0+0+0
        Day_2106=+0+0+0+0+1+63+MY+XP+VU+i0+i7+UP+J3+hm+iD+oD+Uu+PD+AN+a+0+0+0+0
        Day_2206=+0+0+0+0+1+2l+9M+HY+RO+ac+fk+jc+ku+iB+cb+UQ+Lj+BP+49+F+0+0+0+0
        Day_2306=+0+0+0+0+4+7m+Ij+Xg+kj+u0+11k+167+12A+1If+zt+ql+Cl+34+1L+F+0+0+0+0
        Day_2406=+0+0+0+0+1+6w+Kb+WZ+ki+tY+13h+19N+18G+17U+11p+rZ+ao+ON+84+I+0+0+0+0
        Day_2506=+0+0+0+0+1+n+2P+4X+IB+Wi+134+13C+18H+17U+zq+oM+UA+QG+Am+1N+0+0+0+0
        Day_2606=+0+0+0+0+1+6V+IT+Zw+kQ+tT+11z+tP+pE+sD+pV+lF+aV+R7+HO+1i+0+0+0+0
        Day_2706=+0+0+0+0+1+8f+MK+ZM+l1+uj+uU+168+16e+17Q+11y+t1+cC+So+DP+1M+0+0+0+0
        Day_2806=+0+0+0+0+0+7l+L5+UM+ak+ex+qn+sW+t5+vj+my+mD+gb+R0+DG+l+0+0+0+0
        Day_2906=+0+0+0+0+0+7u+Jy+Tg+hv+pD+uD+x1+uo+oA+m0+iE+bC+To+G8+1I+0+0+0+0
        Day_3006=+0+0+0+0+0+8z+FP+Tq+jj+uA+w1+zO+18P+r3+nv+qJ+gD+VZ+CQ+f+0+0+0+0
        Day_0107=+0+0+0+0+0+6t+Md+ZY+dT+rI+13D+12A+13Z+14Q+zo+qa+dE+AR+1a+J+0+0+0+0
        Day_0207=+0+0+0+0+0+2I+6B+9w+Ev+L4+RW+cE+dp+es+Zu+RZ+Hv+9C+5K+T+0+0+0+0
        Day_0307=+0+0+0+0+0+5H+Ag+Uu+jv+uG+qf+11X+xN+xI+zl+ri+ac+QO+7t+g+0+0+0+0
        Day_0407=+0+0+0+0+0+72+Jb+Y2+h0+uM+rs+sr+18H+14y+10r+sf+ig+Qs+Hi+2j+0+0+0+0
        Day_0507=+0+0+0+0+0+3V+C5+R4+i7+vR+11w+1BP+1E6+16V+zk+qS+Zn+MY+9Y+J+0+0+0+0
        Day_0607=+0+0+0+0+0+5m+GL+OL+hS+uB+14D+10y+x7+do+ec+il+Te+PR+Cf+19+0+0+0+0
        Day_0707=+0+0+0+0+0+1X+Bj+Tx+Ef+IO+11c+16n+181+sU+gJ+QQ+ew+TL+ES+2g+0+0+0+0
        Day_0807=+0+0+0+0+0+53+In+Xn+iI+ta+143+1D0+19B+12Y+q8+r5+dc+OK+CL+I+0+0+0+0
        Day_0907=+0+0+0+0+0+7J+J4+Rb+Vu+Yx+pA+xk+un+od+oF+o0+Xp+Mb+Dh+w+0+0+0+0
        Day_1007=+0+0+0+0+0+6D+HH+Xx+jt+t2+13T+ym+16V+13x+n5+Wr+UV+Ms+E4+1m+0+0+0+0
        Day_1107=+0+0+0+0+0+5C+Hz+VU+cq+hv+o6+12n+18V+15G+ur+q0+cU+QU+CV+P+0+0+0+0
        Day_1207=+0+0+0+0+0+2y+JH+VI+dW+jD+sn+14v+10l+12b+pL+n3+eu+Ot+AQ+1C+0+0+0+0
        Day_1307=+0+0+0+0+0+1N+C1+O0+ZS+gv+mG+qh+u8+tF+o0+bC+QU+Hm+7u+H+0+0+0+0
        Day_1407=+0+0+0+0+0+1H+9Z+K2+Rz+eg+mb+nW+qQ+g2+ey+aT+Or+Ey+6Z+G+0+0+0+0
        Day_1507=+0+0+0+0+0+3B+Hr+RO+ad+pT+wD+qE+t2+nm+mn+iK+bb+SM+GU+1Z+0+0+0+0
        Day_1607=+0+0+0+0+0+2p+DF+UE+h2+pk+135+14q+13a+101+nR+kj+dN+Rq+Gd+1E+0+0+0+0
        Day_1707=+0+0+0+0+0+X+7S+JO+YE+hb+uY+yN+sO+mC+iQ+ZF+Oj+ED+6I+F+0+0+0+0
        Day_1807=+0+0+0+0+0+1H+2D+Fh+JO+aE+Vs+uq+15W+1Bl+10M+qh+aa+PG+A0+M+0+0+0+0
        Day_1907=+0+0+0+0+0+14+A4+M7+VN+mc+10D+18y+163+13a+10u+q0+hM+Tw+Eb+13+0+0+0+0
        Day_2007=+0+0+0+0+0+2J+JR+W6+d3+m2+og+ly+n2+mh+re+oW+hI+Q4+Bc+F+0+0+0+0
        Day_2107=+0+0+0+0+0+2V+IZ+Qz+ZH+cM+fd+jO+sM+y9+w8+sG+hf+RV+CL+E+0+0+0+0
        Day_2207=+0+0+0+0+0+1Y+F3+SJ+eq+td+11V+14F+16I+13M+yH+lK+ZM+IA+7G+D+0+0+0+0
        Day_2307=+0+0+0+0+0+n+8b+Gq+QE+YE+ed+hN+j0+ew+aS+TL+Lp+E0+5l+C+0+0+0+0
        Day_2407=+0+0+0+0+0+1u+GX+Tq+dK+oo+11R+12n+17b+zU+z1+ru+d4+O3+9S+B+0+0+0+0
        Day_2507=+0+0+0+0+0+1T+Dm+Ta+hU+xO+12v+14M+18C+13l+zw+qo+dl+Lu+8p+C+0+0+0+0
        Day_2607=+0+0+0+0+0+V+1i+LC+dy+un+14I+16g+11A+15J+xb+lU+e9+Mz+9K+F+0+0+0+0
        Day_2707=+0+0+0+0+0+1V+Ew+Ur+hB+v2+12d+1CF+14D+13P+u2+mC+aK+TD+Eu+c+0+0+0+0
        Day_2807=+0+0+0+0+0+q+AL+FK+Ji+iK+m9+151+10q+Yz+YI+eC+Uy+Ig+Ax+d+0+0+0+0
        Day_2907=+0+0+0+0+0+c+8f+HM+Sa+cr+jX+n4+oh+kh+eU+XN+QV+Eh+6K+9+0+0+0+0
        Day_3007=+0+0+0+0+0+L+Bb+P0+Mu+e4+mY+15C+163+155+wg+mU+bD+N3+A9+F+0+0+0+0
        Day_3107=+0+0+0+0+0+d+9M+Ih+RW+Zl+hv+mQ+ny+pY+hQ+Zx+RJ+Fe+6A+8+0+0+0+0
        Day_0108=+0+0+0+0+0+i+Au+Nu+c7+m2+uA+yV+11C+10J+qD+eM+Td+Gk+6Z+8+0+0+0+0
        Day_0208=+0+0+0+0+0+K+5s+BE+I0+Pe+Tc+VW+ZA+YA+Wf+Ql+Jf+C7+4y+7+0+0+0+0
        Day_0308=+0+0+0+0+0+J+FC+T2+Q7+td+11X+1BT+19r+15P+vg+qh+c9+OQ+Az+R+0+0+0+0
        Day_0408=+0+0+0+0+0+h+Cj+QP+fv+sZ+11w+16D+137+12Z+vL+na+bd+Ih+80+6+0+0+0+0
        Day_0508=+0+0+0+0+0+H+Dr+Sg+b3+rG+gZ+yB+18f+17x+yT+fp+TL+Nk+9o+5+0+0+0+0
        Day_0608=+0+0+0+0+0+i+BY+Sc+gy+vW+10w+pM+C2+QR+cj+mu+Zo+Ce+7E+B+0+0+0+0
        Day_0708=+0+0+0+0+0+1B+FX+Tz+kI+vt+xX+1Bf+13D+16d+W8+QT+4u+2j+12+4+0+0+0+0
        Day_0808=+0+0+0+0+0+b+Cn+SN+gz+uy+10p+16J+15F+17d+yt+pN+ZD+Pz+Ct+C+0+0+0+0
        Day_0908=+0+0+0+0+0+o+Gs+W7+cN+xP+15P+18V+yi+17M+xc+pN+cx+NF+Cs+D+0+0+0+0
        Day_1008=+0+0+0+0+0+o+1k+Ui+j2+tL+qa+16I+142+ji+gD+mQ+ds+Mk+A4+7+0+0+0+0
        Day_1108=+0+0+0+0+0+a+CX+SV+kh+uR+12W+19P+1Ei+14x+uB+i9+aW+RQ+CF+8+0+0+0+0
        Day_1208=+0+0+0+0+0+Y+Da+T7+kC+oe+tk+xc+ys+xm+rg+l2+eV+NK+9D+2+0+0+0+0
        Day_1308=+0+0+0+0+0+Z+El+Te+b8+k7+pN+pq+ra+p6+pR+iI+WV+NX+9t+2+0+0+0+0
        Day_1408=+0+0+0+0+0+Y+Ff+U2+gj+tp+xa+zE+zL+16P+xu+oi+dT+PU+Aj+4+0+0+0+0
        Day_1508=+0+0+0+0+0+Y+Fx+QM+Z2+lA+zJ+15o+15e+vt+pO+jN+aj+PD+Au+3+0+0+0+0
        Day_1608=+0+0+0+0+0+m+DU+Pb+ip+t7+10e+14R+19N+13F+xU+jw+by+KD+7v+1+0+0+0+0
        Day_1708=+0+0+0+0+0+9+5a+Jq+cw+rQ+zH+12w+10B+13s+pC+bG+Rd+6K+r+0+0+0+0+0
        Day_1808=+0+0+0+0+0+8+8o+OH+fl+hE+c4+14w+16V+Yj+cg+Ay+54+2k+q+0+0+0+0+0
        Day_1908=+0+0+0+0+0+Q+F7+OX+fu+qX+103+xS+oG+11h+uo+Yk+LF+DI+1I+0+0+0+0+0
        Day_2008=+0+0+0+0+0+8+3T+9y+Ii+Rp+bD+Yg+bp+We+Vs+QU+DE+72+1z+0+0+0+0+0
        Day_2108=+0+0+0+0+0+E+AV+QJ+ev+nm+kt+se+y6+11r+ri+hk+Q1+CD+2g+0+0+0+0+0
        Day_2208=+0+0+0+0+0+6+5S+Dm+Oj+a3+hu+s6+rN+oP+jQ+ae+N8+C1+1p+0+0+0+0+0
        Day_2308=+0+0+0+0+0+A+B2+PM+gv+uA+12k+16s+17T+127+yO+f1+XC+Ne+4A+0+0+0+0+0
        Day_2408=+0+0+0+0+0+D+Cy+Rv+ch+h4+pi+qm+rJ+rf+sz+iJ+Zl+I9+2L+0+0+0+0+0
        Day_2508=+0+0+0+0+0+B+Dc+Qf+a6+gQ+hL+rp+sV+y8+pv+lQ+aC+IE+2i+0+0+0+0+0
        Day_2608=+0+0+0+0+0+7+AK+QS+hM+no+ue+q4+lw+l6+iU+dl+WH+LP+4J+0+0+0+0+0
        Day_2708=+0+0+0+0+0+6+D2+QU+YA+hP+gc+ki+ol+kg+h4+bD+ZJ+If+2D+0+0+0+0+0
        Day_2808=+0+0+0+0+0+3+8M+OK+dk+e1+jg+13N+16T+zy+ax+MK+7V+3Y+U+0+0+0+0+0
        Day_2908=+0+0+0+0+0+3+Ac+Pm+hC+pl+ua+10W+u7+sM+r0+jB+Z8+Hk+2R+0+0+0+0+0
        Day_3008=+0+0+0+0+0+5+97+Nc+cb+qj+yO+13z+16U+11y+tw+gK+SD+C2+U+0+0+0+0+0
        Day_3108=+0+0+0+0+0+4+BM+Pb+gh+jB+tI+rx+10z+s7+mM+bf+We+KL+2J+0+0+0+0+0
        Day_0109=+0+0+0+0+0+2+8S+Kn+Vm+go+my+u2+vk+tj+oT+ct+Q1+DK+1d+0+0+0+0+0
        Day_0209=+0+0+0+0+0+2+90+Nt+fD+hx+pk+s2+nV+hJ+jC+Zu+OC+E1+1Y+0+0+0+0+0
        Day_0309=+0+0+0+0+0+2+8w+NS+ei+nW+sC+xf+yY+xT+wP+jD+W7+G7+1E+0+0+0+0+0
        Day_0409=+0+0+0+0+0+2+89+NX+d7+nt+vM+zc+110+yb+tG+bM+PS+IT+1e+0+0+0+0+0
        Day_0509=+0+0+0+0+0+1+8F+My+eB+mX+tl+xd+lg+lH+iY+cv+Si+DO+I+0+0+0+0+0
        Day_0609=+0+0+0+0+0+1+AK+LN+Vd+bw+hX+xO+vQ+g8+dO+dy+RY+Ck+n+0+0+0+0+0
        Day_0709=+0+0+0+0+0+1+9F+IH+UQ+as+j9+ek+jr+j3+da+dj+S2+Ch+F+0+0+0+0+0
        Day_0809=+0+0+0+0+0+1+4M+Cc+N3+Vb+bc+gL+i6+ex+Zi+QC+GN+76+E+0+0+0+0+0
        Day_0909=+0+0+0+0+0+0+7W+Lf+aX+mq+uy+zt+11Q+zs+rL+iw+R5+Ge+o+0+0+0+0+0
        Day_1009=+0+0+0+0+0+0+7V+HB+T9+h6+qX+iZ+jb+hU+hW+YO+N9+C5+T+0+0+0+0+0
        Day_1109=+0+0+0+0+0+0+74+Lm+Vd+mP+rD+v3+wZ+yP+ps+ZJ+QM+BU+A+0+0+0+0+0
        Day_1209=+0+0+0+0+0+0+6S+Fy+OE+WR+eG+y0+r3+fn+aP+ZL+KN+97+P+0+0+0+0+0
        Day_1309=+0+0+0+0+0+0+3j+E5+Pp+Yj+gV+oZ+mn+lq+ey+TU+I9+76+8+0+0+0+0+0
        Day_1409=+0+0+0+0+0+0+64+JM+XI+ik+sx+vd+wh+ox+i3+VN+LI+7l+7+0+0+0+0+0
        Day_1509=+0+0+0+0+0+0+60+Gn+RY+cu+mp+n7+q7+rG+iW+X7+Qq+B8+6+0+0+0+0+0
        Day_1609=+0+0+0+0+0+0+4Z+IH+V4+eZ+n8+qT+uB+uk+ke+YM+K2+6m+5+0+0+0+0+0
        Day_1709=+0+0+0+0+0+0+2n+I2+XH+gF+lF+vk+pL+kh+Zx+P3+8F+1L+4+0+0+0+0+0
        Day_1809=+0+0+0+0+0+0+1z+Ax+4b+an+Ut+lN+ud+tK+lr+RG+Lt+8x+8+0+0+0+0+0
        Day_1909=+0+0+0+0+0+0+35+Ib+ZN+iA+sJ+vG+vD+uv+lu+cm+M3+AZ+A+0+0+0+0+0
        Day_2009=+0+0+0+0+0+0+3I+IX+QW+cS+kM+nJ+ny+oU+fs+Uu+Nt+7z+3+0+0+0+0+0
        Day_2109=+0+0+0+0+0+0+36+IK+a0+dR+oD+os+uE+vV+fy+Ug+HO+8k+5+0+0+0+0+0
        Day_2209=+0+0+0+0+0+0+3G+I2+Wy+h5+ke+lt+Vk+ZR+j0+ZA+Lg+5N+1+0+0+0+0+0
        Day_2309=+0+0+0+0+0+0+b+3T+6j+93+AO+CN+D2+C3+AT+7S+4S+1S+1+0+0+0+0+0
        Day_2409=+0+0+0+0+0+0+Y+35+6O+9N+BT+CR+Df+Cz+AM+7B+3y+1D+1+0+0+0+0+0
        Day_2509=+0+0+0+0+0+0+2L+H5+VZ+fw+bF+um+if+WW+WC+TD+Hb+88+0+0+0+0+0+0
        Day_2609=+0+0+0+0+0+0+W+7P+Ov+Wt+qb+w7+nD+hJ+hl+RN+Gp+7o+0+0+0+0+0+0
        Day_2709=+0+0+0+0+0+0+2T+HB+Ph+bi+kP+pK+n4+o6+bd+UM+Lh+8p+0+0+0+0+0+0
        Day_2809=+0+0+0+0+0+0+1b+HP+Tl+aX+Zj+ro+d4+ZG+fH+Zg+J7+2x+0+0+0+0+0+0
        Day_2909=+0+0+0+0+0+0+2N+IR+RL+Wh+ZY+lN+mO+jm+aV+Rf+KL+3m+0+0+0+0+0+0
        Day_3009=+0+0+0+0+0+0+2V+Gf+SM+kE+nw+m3+tn+qI+eT+Ie+G3+u+0+0+0+0+0+0
        Day_0110=+0+0+0+0+0+0+1d+Gq+O5+bp+os+uJ+uL+q3+g0+Q4+HN+2b+0+0+0+0+0+0
        Day_0210=+0+0+0+0+0+0+1L+ED+SA+gL+hx+gO+Ow+DG+La+Mk+Cb+18+0+0+0+0+0+0
        Day_0310=+0+0+0+0+0+0+M+CA+Oj+cC+o9+v7+tS+mK+Qt+P3+FV+2V+0+0+0+0+0+0
        Day_0410=+0+0+0+0+0+0+M+9a+Fe+eA+nv+tS+rk+le+dr+TG+GI+2E+0+0+0+0+0+0
        Day_0510=+0+0+0+0+0+0+s+Cz+P6+ZQ+fp+lX+nx+gf+eK+Os+AF+S+0+0+0+0+0+0
        Day_0610=+0+0+0+0+0+0+K+Bq+S1+Zv+i8+cE+lr+c6+cc+Ns+Ea+1i+0+0+0+0+0+0
        Day_0710=+0+0+0+0+0+0+1D+B6+JI+LS+Oc+Tf+Pq+NQ+KM+GZ+B7+22+0+0+0+0+0+0
        Day_0810=+0+0+0+0+0+0+1I+C9+Mo+Qb+Up+mG+Xd+Uu+cF+V4+Ck+1f+0+0+0+0+0+0
        Day_0910=+0+0+0+0+0+0+z+CR+L2+S4+Ut+iP+YN+UK+Nh+Ix+Dj+1m+0+0+0+0+0+0
        Day_1010=+0+0+0+0+0+0+W+Cx+Lg+YL+k8+ns+Zz+g1+Y1+NY+FV+1y+0+0+0+0+0+0
        Day_1110=+0+0+0+0+0+0+s+Dr+LH+QC+WV+ht+qX+nd+fq+P7+CN+J+0+0+0+0+0+0
        Day_1210=+0+0+0+0+0+0+l+DA+QR+ez+kn+ki+fv+dr+We+S1+HG+1B+0+0+0+0+0+0
        Day_1310=+0+0+0+0+0+0+p+E1+Rd+Wf+dx+cn+ai+bf+WQ+NV+Eg+1K+0+0+0+0+0+0
        Day_1410=+0+0+0+0+0+0+b+CB+PR+eb+is+lY+Wt+TL+SO+LS+CX+E+0+0+0+0+0+0
        Day_1510=+0+0+0+0+0+0+k+ET+Lv+f0+jR+nO+qr+jA+eK+Qn+CF+Q+0+0+0+0+0+0
        Day_1610=+0+0+0+0+0+0+h+DF+RK+eX+fp+n2+nU+dk+dp+SF+G9+1U+0+0+0+0+0+0
        Day_1710=+0+0+0+0+0+0+Q+CR+QG+d2+im+nt+h7+Zx+U0+N1+F5+b+0+0+0+0+0+0
        Day_1810=+0+0+0+0+0+0+K+Ac+Ol+aQ+i5+o0+ny+h2+a6+OC+BG+A+0+0+0+0+0+0
        Day_1910=+0+0+0+0+0+0+K+Bw+Pb+dT+hE+ml+m4+di+c9+PR+Ai+9+0+0+0+0+0+0
        Day_2010=+0+0+0+0+0+0+H+BN+Oo+bm+hD+gY+hG+dB+WB+R7+Ed+U+0+0+0+0+0+0
        Day_2110=+0+0+0+0+0+0+G+B8+OR+bT+dV+gm+gI+ga+b9+Nx+9x+7+0+0+0+0+0+0
        Day_2210=+0+0+0+0+0+0+H+B3+OM+Zy+gm+nb+nK+iI+b1+Ng+9x+7+0+0+0+0+0+0
        Day_2310=+0+0+0+0+0+0+F+BV+Ph+bn+lh+n8+fd+Xx+Sc+Mn+DJ+J+0+0+0+0+0+0
        Day_2410=+0+0+0+0+0+0+A+Ag+It+PT+Vb+V0+ZX+UB+Qx+Ip+AI+5+0+0+0+0+0+0
        Day_2510=+0+0+0+0+0+0+B+Be+JH+R9+Vb+UW+T6+Z3+Ob+IZ+90+4+0+0+0+0+0+0
        Day_2610=+0+0+0+0+0+0+5+9B+Hp+RA+PE+Q1+Oy+W3+P7+HN+98+9+0+0+0+0+0+0
        Day_2710=+0+0+0+0+0+0+6+8b+LP+ZX+jR+jO+jJ+co+Py+Jj+AX+9+0+0+0+0+0+0
        Day_2810=+0+0+0+0+0+0+6+9k+MQ+Yz+YO+dp+eJ+is+Z1+Ln+8H+3+0+0+0+0+0+0
        Day_2910=+0+0+0+0+0+0+3+3d+6u+Dn+HP+LZ+Qu+SH+N8+Dn+6L+2+0+0+0+0+0+0
        Day_3010=+0+0+0+0+0+0+3+Aj+Lw+Ys+iY+cb+dY+iA+YN+LJ+9j+2+0+0+0+0+0+0
        Day_3110=+0+0+0+0+0+0+2+8C+LP+R8+Zg+bV+hE+XP+R6+Hs+AK+3+0+0+0+0+0+0
        Day_0111=+0+0+0+0+0+0+2+9O+JM+Pl+X9+Yr+Z1+V2+On+Ix+9G+1+0+0+0+0+0+0
        Day_0211=+0+0+0+0+0+0+1+7s+GA+NM+W9+Wx+RD+Qz+LL+Gc+8D+1+0+0+0+0+0+0
        Day_0311=+0+0+0+0+0+0+2+72+FM+KV+Jk+Rf+S2+Pj+I3+E4+6S+0+0+0+0+0+0+0
        Day_0411=+0+0+0+0+0+0+1+7Z+Fy+NB+SY+d7+RQ+MZ+KU+Es+6J+0+0+0+0+0+0+0
        Day_0511=+0+0+0+0+0+0+1+72+JC+Sg+Pa+Oe+cV+VQ+SU+HU+3n+0+0+0+0+0+0+0
        Day_0611=+0+0+0+0+0+0+2+6A+Bm+R2+bB+fC+Uq+ZB+Lc+Ex+6n+0+0+0+0+0+0+0
        Day_0711=+0+0+0+0+0+0+0+6A+G4+Ot+Wn+hp+gR+bF+Pf+Bv+i+0+0+0+0+0+0+0
        Day_0811=+0+0+0+0+0+0+0+60+Hv+RB+bO+gz+ec+UL+PD+GZ+68+0+0+0+0+0+0+0
        Day_0911=+0+0+0+0+0+0+0+4h+CS+GA+Tj+YM+R8+Ph+FV+4W+43+0+0+0+0+0+0+0
        Day_1011=+0+0+0+0+0+0+0+5Y+Gc+ND+ZG+hF+dq+Ug+LP+9G+l+0+0+0+0+0+0+0
        Day_1111=+0+0+0+0+0+0+0+4E+GL+SD+aT+dC+ZL+Lc+AZ+85+c+0+0+0+0+0+0+0
        Day_1211=+0+0+0+0+0+0+0+3X+Em+JU+KM+LC+SV+Vs+Rs+Gc+31+0+0+0+0+0+0+0
        Day_1311=+0+0+0+0+0+0+0+h+4h+IG+Kf+Ed+DU+X8+Qd+FT+23+0+0+0+0+0+0+0
        Day_1411=+0+0+0+0+0+0+0+k+B1+Mu+Ud+aG+WR+WY+Mp+CV+3s+0+0+0+0+0+0+0
        Day_1511=+0+0+0+0+0+0+0+2w+Az+FH+EP+HY+TK+Qn+Jh+Cg+1I+0+0+0+0+0+0+0
        Day_1611=+0+0+0+0+0+0+0+2q+Al+Dv+Fv+Ec+C7+BG+B2+9G+3L+0+0+0+0+0+0+0
        Day_1711=+0+0+0+0+0+0+0+2s+B9+FZ+Mm+Mo+NO+MI+Mw+EZ+X+0+0+0+0+0+0+0
        Day_1811=+0+0+0+0+0+0+0+2K+Cb+Ja+Ng+Qv+Qz+NV+J2+Dw+2o+0+0+0+0+0+0+0
        Day_1911=+0+0+0+0+0+0+0+2G+BK+Gx+Mb+PS+NQ+J6+Ga+CT+2l+0+0+0+0+0+0+0
        Day_2011=+0+0+0+0+0+0+0+1m+8a+QM+UC+WN+RZ+SM+NG+Gp+2o+0+0+0+0+0+0+0
        Day_2111=+0+0+0+0+0+0+0+1e+DO+LH+U5+XV+YH+RZ+Kp+B8+z+0+0+0+0+0+0+0
        Day_2211=+0+0+0+0+0+0+0+w+1g+Iy+Pk+ZC+YI+Vo+Lr+Dj+1c+0+0+0+0+0+0+0
        Day_2311=+0+0+0+0+0+0+0+1U+Eq+Lg+V5+bo+Vf+X7+P7+D5+1f+0+0+0+0+0+0+0
        Day_2411=+0+0+0+0+0+0+0+t+CS+ID+Ui+aC+YE+HU+CV+AF+28+0+0+0+0+0+0+0
        Day_2511=+0+0+0+0+0+0+0+r+Ck+Lb+WF+bv+bF+U2+K8+8l+T+0+0+0+0+0+0+0
        Day_2611=+0+0+0+0+0+0+0+12+CJ+Mu+Uq+Zb+XW+UN+Kr+9d+W+0+0+0+0+0+0+0
        Day_2711=+0+0+0+0+0+0+0+1c+9c+JR+IY+JX+QR+Ms+Mz+BV+s+0+0+0+0+0+0+0
        Day_2811=+0+0+0+0+0+0+0+J+77+F8+P0+S4+Ql+OD+Ii+Ab+q+0+0+0+0+0+0+0
        Day_2911=+0+0+0+0+0+0+0+12+9n+N0+WC+Ro+On+He+FK+Ah+2A+0+0+0+0+0+0+0
        Day_3011=+0+0+0+0+0+0+0+g+BS+J2+T1+XY+Jk+Jj+GA+CE+1R+0+0+0+0+0+0+0
        Day_0112=+0+0+0+0+0+0+0+o+9f+En+G3+EV+Dn+Gc+F6+8w+1L+0+0+0+0+0+0+0
        Day_0212=+0+0+0+0+0+0+0+p+8r+GE+O7+Xk+aM+U9+HC+BN+2B+0+0+0+0+0+0+0
        Day_0312=+0+0+0+0+0+0+0+18+BJ+L1+Sq+VS+O8+MT+Le+C7+27+0+0+0+0+0+0+0
        Day_0412=+0+0+0+0+0+0+0+Q+AA+Kf+RG+WE+Wo+R5+Lx+99+M+0+0+0+0+0+0+0
        Day_0512=+0+0+0+0+0+0+0+a+9P+EA+HG+Kc+FR+DR+Cc+9z+1Q+0+0+0+0+0+0+0
        Day_0612=+0+0+0+0+0+0+0+y+6y+8w+DL+JM+O8+TX+LK+9w+e+0+0+0+0+0+0+0
        Day_0712=+0+0+0+0+0+0+0+b+72+8j+C4+Bc+BV+9i+9G+7m+1R+0+0+0+0+0+0+0
        Day_0812=+0+0+0+0+0+0+0+M+8s+Jl+Qg+Ug+VK+TN+Ml+C9+Q+0+0+0+0+0+0+0
        Day_0912=+0+0+0+0+0+0+0+G+9K+F3+Rp+WV+Ox+Qb+L9+DQ+2p+0+0+0+0+0+0+0
        Day_1012=+0+0+0+0+0+0+0+c+9I+Eu+Hm+LP+SD+T3+LL+B4+L+0+0+0+0+0+0+0
        Day_1112=+0+0+0+0+0+0+0+8+4x+BS+O0+W9+RE+PD+K8+BZ+1Y+0+0+0+0+0+0+0
        Day_1212=+0+0+0+0+0+0+0+D+96+K8+Ro+Vl+Vd+OA+KF+96+M+0+0+0+0+0+0+0
        Day_1312=+0+0+0+0+0+0+0+J+9F+Gc+Ls+Qw+Q6+Lb+F0+BZ+1p+0+0+0+0+0+0+0
        Day_1412=+0+0+0+0+0+0+0+8+7a+GJ+Ot+UR+V8+RJ+JM+Bi+10+0+0+0+0+0+0+0
        Day_1512=+0+0+0+0+0+0+0+7+2A+6I+9E+CJ+4m+Ro+HT+Ea+1w+0+0+0+0+0+0+0
        Day_1612=+0+0+0+0+0+0+0+A+80+Im+Ra+S8+GW+Cs+JI+9f+L+0+0+0+0+0+0+0
        Day_1712=+0+0+0+0+0+0+0+b+8D+ET+Qb+VM+VG+RB+Ld+B0+x+0+0+0+0+0+0+0
        Day_1812=+0+0+0+0+0+0+0+7+3t+IB+LV+XZ+WJ+O9+IX+CO+M+0+0+0+0+0+0+0
        Day_1912=+0+0+0+0+0+0+0+6+8K+GV+QX+NS+GO+G4+EL+Aq+2U+0+0+0+0+0+0+0
        Day_2012=+0+0+0+0+0+0+0+9+Ae+Gd+QM+PB+Gs+Fp+EG+Al+35+0+0+0+0+0+0+0
        Day_2112=+0+0+0+0+0+0+0+M+8q+EZ+K3+XP+Qs+N9+Ly+BA+2j+0+0+0+0+0+0+0
        Day_2212=+0+0+0+0+0+0+0+C+7b+E9+KO+V6+QC+Ir+HV+C4+1P+0+0+0+0+0+0+0
        Day_2312=+0+0+0+0+0+0+0+6+74+Bb+HC+Hu+Gs+Kn+Gq+Cn+1P+0+0+0+0+0+0+0
        Day_2412=+0+0+0+0+0+0+0+5+7n+HV+Nq+Jq+QF+Rh+Ic+CY+1k+0+0+0+0+0+0+0
        Day_2512=+0+0+0+0+0+0+0+9+7e+Fe+Kr+Q2+ZA+V2+GD+BM+2K+0+0+0+0+0+0+0
        Day_2612=+0+0+0+0+0+0+0+6+8X+JG+K1+MU+RE+PI+Eh+B9+2a+0+0+0+0+0+0+0
        Day_2712=+0+0+0+0+0+0+0+D+7H+Be+DR+Dq+IM+Hz+K6+AH+1o+0+0+0+0+0+0+0
        Day_2812=+0+0+0+0+0+0+0+8+7s+Iv+SY+Qg+Qj+MV+HI+DZ+2Q+0+0+0+0+0+0+0
        Day_2912=+0+0+0+0+0+0+0+7+90+FI+KE+Ok+OC+Nc+Kz+Em+2e+0+0+0+0+0+0+0
        Day_3012=+0+0+0+0+0+0+0+3+7Q+He+Q5+Vh+XD+U6+NJ+D7+1Q+0+0+0+0+0+0+0
        Day_3112=+0+0+0+0+0+0+0+6+7p+GV+SZ+PD+WG+OY+Mk+C1+U+0+0+0+0+0+0+0
      End of Data
    End of VarSimul=viDiffHor

    VarSimul_3=T_Amb
      Varident=T_Amb
      VarAcc=Hour
      VarType=Temper
      VarStore=Meas
      VarMode=Aver
      VarModeSS=Aver
      DateBeg=01/01/90 00:00
      DateEnd=31/12/90 23:00
      WRFactor=100.00000
        Day_0101=-Y-q-18-1E-1K-1M-1O-1G-x+2z+6U+9M+AS+BM+BJ+AO+8f+7M+63+4k+3S+29+q-T
        Day_0201=-2C-43-5t-6t-7s-8a-9H-9O-7J-4g-29-5+1W+2Q+2X+1O-f-1n-2u-41-58-6G-7N-8U
        Day_0301=-94-9a-A7-AM-Ab-Ak-At-Ao-7X-3O+c+3u+6Q+7r+87+70+4E+2y+1j+T-m-22-3H-4X
        Day_0401=-5y-7V-91-9p-Ac-BB-Bk-Bm-9G-5x-2a+H+2K+2u+2N+c-1i-2e-3a-4W-5S-6N-7J-8F
        Day_0501=-8p-9O-9x-AE-AU-Af-Aq-Am-96-6x-3w-22-X+U+t+q-t-22-3C-4M-5V-6f-7p-8y
        Day_0601=-AD-BX-Cq-DX-EE-Ei-FC-FD-Ch-9J-68-3B-17-K-W-1s-4G-5G-6F-7F-8E-9E-AD-BC
        Day_0701=-Bu-CZ-DE-DY-Dr-E3-EG-EC-BH-7F-3O-S+1x+3F+3j+2b-3-1J-2Z-3p-54-6K-7a-8p
        Day_0801=-AE-Bf-D7-Dr-Ec-F7-Fd-Fe-DD-Ay-7r-4Y-2L-m-K-1D-3F-5T-6e-7q-92-AE-BP-Cb
        Day_0901=-DZ-EZ-FZ-G5-Ga-Gw-HI-HF-EQ-B0-7H-4V-3K-2k-2Q-3O-5Z-7e-8d-9c-Aa-BZ-CY-DX
        Day_1001=-EO-FG-G7-GY-Gz-HG-HY-HW-Ew-BS-7K-3x-1a-7+J-d-2r-5K-6G-7C-88-94-A0-Ax
        Day_1101=-Bt-Cn-Di-E9-Eb-Es-FA-F6-C6-8Z-5W-2S-5+1E+1r+16-y-3H-4n-6K-7q-9M-At-CP
        Day_1201=-E2-Fv-Hn-Ir-Jv-Ki-LV-Lg-Je-Gs-Eb-Dv-EH-Do-DN-Dg-FH-Gx-Hq-Ik-Jd-KX-LR-MK
        Day_1301=-MB-Lv-Le-LS-LG-L6-Kw-Kj-HT-Cq-9N-6I-4E-25-1N-22-4B-6f-7O-88-8r-9b-AL-B4
        Day_1401=-CJ-DY-En-FP-G2-GR-Gr-Gp-Es-Ds-BG-8X-5z-3k-2m-3j-5Y-7T-8g-9t-B6-CJ-DW-Ej
        Day_1501=-Fv-HE-IW-JC-Jt-KN-Kr-Kr-IA-E2-A1-8d-6b-6b-73-8W-Ad-Cg-DD-Dk-EI-Ep-FN-Fu
        Day_1601=-Gf-GJ-GX-GR-GQ-GR-GS-GK-E8-Cr-Bb-Ah-8u-7o-5r-5N-61-7Z-89-8j-9J-9t-AT-B3
        Day_1701=-Bp-Cc-DO-Dn-EC-ES-Ej-Eh-C5-8W-58-2J-K+v+1R+i-1B-3S-4M-5G-6A-74-7y-8s
        Day_1801=-9k-Ad-BV-Bx-CO-Ch-Cz-Cu-9r-5W-1G+1w+3p+50+4t+3J+13-1P-2C-2z-3n-4a-5O-6B
        Day_1901=-6w-7f-8O-8k-96-9K-9Y-9T-8C-66-3O-X+28+4W+60+5x+4O+2C+1C+D-m-1m-2l-3l
        Day_2001=-4r-62-7C-7p-8S-8t-9K-9K-77-4V-1s+S+1e+2Y+2z+2f+1L-a-1Y-2W-3T-4R-5P-6N
        Day_2101=-71-7d-8E-8W-8o-8z-9A-92-5u-1x+24+5Y+8B+9j+AA+99+6u+4J+3H+2F+1D+B-r-1s
        Day_2201=-34-4K-5b-6G-6w-7Q-7t-7s-4R-7+4B+7p+Aa+CC+Cb+BU+8w+5u+4A+2Q+g-14-2o-4Y
        Day_2301=-5w-7N-8n-9W-AF-Ak-BE-BA-84-4F-3+2r+5K+6k+7F+6n+4j+22+9-1j-3c-5U-7M-9F
        Day_2401=-Az-Cr-Ej-Fj-Gi-HQ-I8-I9-F3-BI-7g-4c-2G-w-c-1c-3r-6Z-7i-8q-9z-B8-CH-DP
        Day_2501=-E1-Ec-FE-FW-Fp-G1-GE-G5-Cg-8U-4K-j+1v+3Q+3r+2r+Y-2F-2t-3Y-4C-4r-5V-6A
        Day_2601=-6p-7T-86-8O-8g-8s-93-8v-5d-18+3U+7Q+A6+BT+BY+AC+84+5K+47+2u+1h+U-j-1w
        Day_2701=-3K-4k-6A-6t-7d-88-8d-8Q-5O-1n+1Z+4m+6t+8G+8V+7E+4z+2Z+1B-E-1d-31-4Q-5o
        Day_2801=-72-8K-9b-AH-Aw-BP-Bs-Bp-AG-66-32-G+1a+3e+4Z+4F+2R-3-18-2E-3J-4P-5U-6a
        Day_2901=-7Q-8G-96-9W-9w-AD-AU-AM-7M-3k-5+38+5r+7d+8N+7r+5t+3F+22+q-M-1Y-2k-3x
        Day_3001=-5A-6S-7l-8R-98-9c-A6-A0-6n-3G+k+3f+6O+7m+7z+6x+4l+25+1L+b-A-u-1e-2O
        Day_3101=-2n-3C-3b-3n-3z-48-4G-3b-14+4C+6R+69+64+9U+9O+9c+8I+6K+5I+4H+3F+2E+1C+A
        Day_0102=-u-1z-33-3c-4A-4Y-4w-4n-2N+U+3p+6n+8m+9J+9M+8A+6X+4V+3T+2Q+1O+L-i-1k
        Day_0202=-2d-3Y-4S-4v-5N-5h-60-5q-2j+3+2d+4x+72+8e+9O+95+7V+5K+45+2q+1b+M-t-28
        Day_0302=-3J-4V-5g-6H-6s-7H-7g-7O-4X-2N+J+2k+51+6R+6m+63+4Y+2W+o-u-2c-4K-62-7k
        Day_0402=-9Q-BG-D7-E7-F8-Fr-Ga-GX-EN-Br-9E-7A-5v-4s-4q-5s-7T-9R-A3-Af-BI-Bu-CW-D9
        Day_0502=-D3-Cy-Cc-CO-CC-C1-Bq-Bd-AV-7G-3E+b+3a+4A+3T+2g+l-14-1k-2n-2x-3c-4N-59
        Day_0602=-6C-7b-90-9l-AW-B4-Bc-BX-9D-6U-3u-20-y-3+c+O-r-2q-3i-4a-5T-6L-7D-85
        Day_0702=-8S-8k-91-98-9E-9H-9K-8y-5P-2X+m+3Y+5X+6i+6r+5W+3c+1g+Y-a-1i-2q-3y-57
        Day_0802=-6Z-88-9h-AX-BN-Bx-CX-CI-9P-6M-3Q-1f-7+j+t+1-1h-3l-4x-6A-7M-8Z-9l-Ay
        Day_0902=-Bk-CZ-DO-Dp-EH-Ea-Et-EP-At-75-4Q-2z-1Z+J+1A+w-b-2r-3l-4f-5Z-6S-7M-8G
        Day_1002=-8x-9d-AJ-Ae-B0-BD-BR-Aw-7P-4p-1l+x+3B+4B+44+2w+1D-u-1o-2i-3d-4X-5S-6M
        Day_1102=-7H-8F-9C-9h-AB-AX-As-AR-6u-3D+9+21+4A+5k+65+5b+3y+1Y+J-x-2C-3S-4i-5y
        Day_1202=-74-8F-9Q-A4-Ah-B9-Bb-BF-7x-4Z-1U+15+39+4P+4v+4U+2q+M-a-1W-2S-3P-4L-5H
        Day_1302=-5r-6N-6t-77-7L-7T-7a-6x-4P+I+3C+62+7t+9k+Ak+AX+93+6f+4o+2y+17-k-2a-4R
        Day_1402=-6Z-8t-BE-CV-Dm-Eg-Fb-FM-CP-9U-76-5E-3d-2p-2d-36-4W-6l-89-9W-At-CG-De-F1
        Day_1502=-FV-G0-GU-Gk-Gz-HA-HL-Ge-CM-8Q-4q-29-l+1L+2G+1g-8-2r-3b-4L-54-5o-6Y-7I
        Day_1602=-7z-8f-9L-9g-A0-AE-AR-9r-6M-27+2J+63+91+As+BT+Ab+8V+5U+4P+3K+2E+19+4-11
        Day_1702=-2A-3J-4T-54-5f-63-6S-5p-2V+19+5L+8Z+BS+D0+DV+Ct+At+86+6V+4u+3J+1i+7-1T
        Day_1802=-2y-4b-6E-76-7y-8b-9E-8o-4v-16+2m+4n+6l+7a+7y+7M+5i+32+1j+R-s-2B-3T-4m
        Day_1902=-5W-6I-73-7R-7p-85-8L-7Z-3p+a+53+8o+BJ+Ch+Dd+DD+B3+7x+6m+5b+4Q+3F+23+s
        Day_2002=-G-1S-2e-3I-3v-4N-4o-44+G+4r+8Q+Az+CI+D9+CZ+BD+94+6Y+5e+4l+3s+2y+25+1B
        Day_2102=+a+0-a-s-19-1L-1W-s+h+4F+8H+Bj+Et+Gg+He+HY+G5+Dg+Cb+BW+AQ+9L+8G+7A
        Day_2202=+62+4s+3i+37+2X+28+1j+2i+5U+8U+CJ+FW+Hs+Ij+Ip+Hs+G7+Ds+CH+Af+93+7S+5q+4F
        Day_2302=+2i+12-e-1Y-2T-38-3m-35+w+4r+8R+9e+BY+CD+CP+CC+Ah+8G+6n+5K+3r+2O+v-Y
        Day_2402=-1N-2E-35-3X-3z-4I-4c-3P+13+5E+9M+Cp+Ea+FV+Ft+FV+Do+Av+9T+82+6b+5A+3j+2I
        Day_2502=+11-L-1h-2Q-39-3f-4A-2f+1f+5p+8S+Ah+C3+Dy+EX+EJ+CY+9m+8A+6X+4u+3H+1f+2
        Day_2602=-1Q-2x-4U-5I-66-6f-6k-5K-2P+1L+5G+8W+AQ+CT+DR+DM+Bh+8z+7l+6X+5I+44+2q+1c
        Day_2702=+m-4-v-1R-23-28-26-b+1J+41+6w+9r+Bh+Dh+F3+FR+Em+CZ+BT+AN+9H+8C+76+60
        Day_2802=+50+3z+2z+2T+1x+1b+1a+3O+6P+9w+Dg+Gs+JJ+L3+Ln+LZ+KE+I4+Fj+EV+DA+Bq+AV+9B
        Day_0103=+7P+66+4n+47+3R+2y+2v+4H+6R+92+Bi+EK+GB+HP+I1+I0+H4+FN+DZ+CF+Av+9b+8H+6x
        Day_0203=+5s+4n+3i+3A+2c+2F+2F+39+5D+6w+9U+Bx+EH+Fr+GY+Gu+GF+Ej+D1+BY+A4+8b+78+5e
        Day_0303=+4D+2j+1F+U-I-p-s-6+1-A+1v+3m+7e+9N+9t+AC+9n+8Y+76+6E+5L+4S+3Z+2g
        Day_0403=+24+1Q+m+S+8-6-6+11+3B+4R+4f+5J+5e+6t+73+6T+5q+4x+49+3J+2P+1F+1A+a
        Day_0503=+6-X-1A-1U-1o-21-21-f+1I+3M+5i+8B+Ab+Br+CZ+Co+CQ+Aw+98+81+6v+5o+4i+3b
        Day_0603=+2W+1Q+K-E-n-1A-1B+Z+3J+6Q+A1+Ch+F5+Go+He+He+GR+EV+CE+Aj+9D+7i+6D+4h
        Day_0703=+3I+1r+Q-J-13-1X-1Y+1+2Y+6J+99+C3+ED+FF+G7+Fv+El+Ca+AU+8Z+6e+4j+2p+u
        Day_0803=-t-2r-4q-5u-6z-7l-7v-6K-3p-u+1o+49+65+7R+86+85+6X+4O+2A+u-M-1c-2t-49
        Day_0903=-4X-4v-5I-5T-5f-5m-5j-3i-1e+g+2p+5J+73+8J+9F+9T+8Z+72+5H+4H+3I+2I+1J+J
        Day_1003=-l-1s-2z-3Y-48-4W-4W-27+1G+5N+9A+CX+Es+GR+H0+Gc+F1+Cc+A1+8t+7l+6d+5V+4N
        Day_1103=+3S+2V+1Y+14+a+G+G+1m+4K+7W+A9+CP+EU+G5+H6+HF+GF+EV+CV+BE+9y+8h+7Q+69
        Day_1203=+4y+3g+2O+1h+10+V+R+2C+58+78+96+Ae+CA+Cs+DI+DW+DE+Bu+A5+8z+7t+6o+5i+4c
        Day_1303=+41+3T+2v+2g+2Q+2H+2W+49+58+8Q+CM+CP+F9+IP+G4+GS+Gc+FQ+Dl+CZ+BN+AB+8z+7n
        Day_1403=+6K+4m+3F+2Q+1c+13+14+3g+75+Ac+Dy+Gl+It+KG+Kp+KZ+JA+Gy+EY+DA+Bj+AH+8p+7N
        Day_1503=+6K+5F+49+3a+32+2e+2i+5B+8S+Bq+F7+Hq+Jx+LD+Lm+LW+K9+I5+Fq+EY+D9+Bj+AK+8u
        Day_1603=+7g+6L+50+4I+3Z+33+30+4k+7m+B8+FB+IA+KZ+M4+MZ+Ma+LM+JB+Gh+GI+Ft+FU+F5+Eg
        Day_1703=+En+Ew+F5+FA+FG+FL+FX+IY+MN+QU+UL+XY+Zu+bO+c4+bi+aE+Xr+VH+T6+Qw+Om+Mc+KT
        Day_1803=+I7+Fd+DA+Bn+AP+9S+9U+Bj+Es+IK+LU+Ns+Oq+Oq+OO+NN+Ln+Jx+I0+GE+EX+Ch+Aq+90
        Day_1903=+7t+6l+5c+52+4R+43+4E+7Y+BK+FS+J0+M4+OI+Pp+QT+QA+OW+M6+JT+Hl+G2+EN+Ca+An
        Day_2003=+99+7P+5e+4j+3o+3A+38+56+8P+Ba+Ef+Gn+IU+JT+Jo+Js+Ih+Gn+Eg+D5+BP+9j+83+6N
        Day_2103=+5B+3u+2e+1y+1J+q+14+4F+8M+Cn+Gi+Jv+MP+Nn+OI+Nv+ME+Jg+Gt+Fb+EO+D3+Bj+AO
        Day_2203=+9P+8P+7Q+6u+6P+64+6O+9u+E9+I8+Lu+P4+RP+Sq+TN+Sn+R9+Oi+M3+K8+IE+GJ+ET+CT
        Day_2303=+AW+8R+6L+5D+46+3J+3b+7M+Bd+FZ+J4+Ly+Nu+P1+PH+Of+My+KS+Hg+G4+EW+Cr+BB+9V
        Day_2403=+8W+7V+6S+5v+5N+4z+5P+9F+Cm+GS+Jp+Mz+P5+Q7+R8+R9+PL+N0+KL+J5+Hp+GY+FI+E5
        Day_2503=+D2+Bw+Aq+AG+9h+9I+9e+Dg+G3+IE+Jd+Kk+LV+Lv+Lz+LN+KC+Iw+HS+Fo+ED+CV+An+95
        Day_2603=+7c+63+4T+3d+2n+2C+2a+67+A7+ET+Hh+Ke+N2+ON+Oy+OU+Mx+KX+Hi+GT+FF+E3+Cm+BU
        Day_2703=+Ak+9z+9D+8p+8R+8A+8r+Co+Ge+KU+OX+Rq+UE+Vp+Wf+Wa+Ux+SM+PU+Nr+MF+Kd+J0+HO
        Day_2803=+Fs+EL+Cg+Bo+Aw+AK+Av+Ea+Hn+Le+PZ+SY+Uy+WI+X8+X4+Vd+TD+QN+OG+M8+K0+Hs+Fk
        Day_2903=+E4+C9+AE+9E+8D+7V+84+Ba+Eg+IV+Lk+Ok+Qs+S4+SZ+Rk+Pp+NR+Kq+JU+I8+Gm+FQ+E7
        Day_3003=+DF+CL+BQ+Aw+AS+A7+Ap+DI+GS+JZ+MX+Oy+Qg+Rf+S4+RX+QK+OS+MI+LB+K5+Iz+Ht+Gn
        Day_3103=+Fv+F6+EM+Dx+DZ+DK+Dw+FR+IF+L1+OF+RL+V1+Xu+Zb+a9+ZM+XN+Um+SO+Q3+Nh+L5+IT
        Day_0104=+G5+DU+Al+98+7W+6M+6s+9v+D5+G2+IK+KH+Lb+MN+MR+Ll+K7+I2+Fk+Ej+Db+CT+BL+AD
        Day_0204=+AJ+AW+Ak+Au+B5+BF+CN+Gl+Gu+GH+I4+Ke+NO+P9+Nc+NB+MW+Lv+Kb+J0+IC+H0+Fl+Ea
        Day_0304=+Ch+Ae+8b+7U+6O+5c+5d+73+AN+CW+GT+Ij+KE+K0+K5+JJ+Hj+G5+EH+DQ+CZ+Bj+As+A1
        Day_0404=+9u+9l+9b+9W+9Q+9L+AY+EQ+I4+LN+OZ+RZ+Tx+Vh+We+Wa+VR+TB+QO+Pm+PA+OZ+Nx+NL
        Day_0504=+Mo+MJ+M4+Lq+Lg+Li+Mw+PP+TO+X9+aI+cz+f6+g5+gN+ff+e6+c3+Zu+Y3+WD+UN+SX+Qj
        Day_0604=+Om+Mg+LZ+KS+Jf+JW+Kk+My+Q2+TM+WA+YX+aO+bg+cM+cG+ao+Ym+WR+Ut+TL+Rn+QI+Ol
        Day_0704=+O0+ND+Mn+MN+M5+M3+Nd+Qa+UD+Xn+bA+ds+gE+i2+iy+j4+hz+fx+dK+bZ+Zn+Y2+WG+UU
        Day_0804=+Sx+RM+QW+Pf+P5+P0+QI+Rx+VK+Xy+ap+cF+dn+en+eL+di+dM+bu+a1+Xw+Vr+Tm+Rh+Pg
        Day_0904=+O3+MI+LM+KP+Jj+Jb+L9+OE+Rf+V7+YA+ad+cs+eM+f7+fA+e5+c2+ZM+Xl+WA+UZ+Sy+RP
        Day_1004=+Qa+Pk+PI+Or+OY+OW+QA+T0+Wc+aH+dH+ft+i2+jP+jv+jA+hj+fi+dM+br+aN+Ys+XO+Vu
        Day_1104=+Ub+TE+SW+Ro+RL+RI+SW+VO+Ya+cD+fO+i8+jh+km+lW+kx+jQ+hO+f6+cb+a6+Xb+V6+Sc
        Day_1204=+QV+OG+N5+Lt+L4+Kx+ML+Oj+Rc+UX+XI+Zc+bS+cg+dE+dC+cD+aR+YB+Vg+TC+Qk+OI+Lq
        Day_1304=+K3+I9+H7+G6+FN+FF+Gn+Jb+Mm+Q2+Ss+VS+XN+Yl+ZR+ZM+YY+Wd+U7+S7+QA+OC+ME+KH
        Day_1404=+J3+Hn+H8+GT+G1+Fy+Hz+L8+On+S8+VX+Y4+aH+bv+co+co+bS+ZI+Wg+UK+Ry+Pg+NM+L3
        Day_1504=+J2+Gs+Fk+Ef+Dp+Dh+FN+Hv+Kx+OC+RS+U8+WG+Xm+YZ+Yc+XZ+Va+Sz+Qr+Oi+MZ+KQ+IH
        Day_1604=+Gs+FM+Eb+Dk+D8+D2+F4+I1+L8+OQ+Re+UN+Vx+X2+XL+Wm+Vf+TW+R6+Pg+OG+Mq+LQ+K0
        Day_1704=+JG+IV+I6+Hi+HR+HR+Ig+Kc+N7+PR+RF+TF+Ua+VR+Vy+Vu+V5+Tc+Ry+QK+Ob+Mz+LK+JO
        Day_1804=+I7+GL+FZ+El+E6+E1+F1+GW+IW+Kk+Mh+OK+Pc+QN+Qh+Qc+Pv+Oc+N1+LZ+K7+Ig+HE+Fm
        Day_1904=+Ew+E4+Da+D5+Cj+Ci+Df+Fz+Hg+Kv+MH+Mb+Mg+M8+NL+Nk+Mu+Lj+KQ+J2+Hd+GE+Eq+DS
        Day_2004=+CJ+B4+AQ+9l+9I+9I+Bp+FH+In+Mi+QJ+Sz+Un+W1+WP+Vy+Uc+SZ+Pz+Ns+Ll+Je+HY+FR
        Day_2104=+Dm+Bs+Aq+9o+94+94+BP+EX+Hv+L9+OT+QR+S8+T1+Tg+Ta+SO+QG+Nj+M1+KI+Ia+Gs+F9
        Day_2204=+EL+DL+Co+CG+Bs+Bt+DC+GC+KA+Np+R0+Sp+V1+Wn+Wp+X0+VX+TA+Qi+Pk+Ol+Nm+Mn+Lp
        Day_2304=+LE+Ka+JW+Ju+K5+K6+Li+NB+Ov+Qh+Rm+Sd+TB+UJ+UQ+Uf+U1+TA+S0+QN+Og+N4+LQ+Jm
        Day_2404=+I8+GN+FS+Ea+Dt+Ds+Er+Gw+Io+L1+Mx+Pi+SE+Tm+Ul+UO+Sn+RC+PA+OO+Nd+Mr+M6+LK
        Day_2504=+LA+L1+KY+K6+KX+Ky+M7+NZ+Pg+Rc+TT+UK+VC+VW+VX+Ve+VC+U6+Su+RP+Pq+OI+MC+JW
        Day_2604=+JX+Hn+Gr+Fv+FH+FJ+GR+H9+Jc+Lp+P6+R2+Sl+Ua+Vf+WN+WD+Uw+Su+RD+PX+Nq+MA+KT
        Day_2704=+JM+IA+HY+Gv+GU+Gb+Ig+Lc+P7+Sh+WT+Zc+c5+dT+dr+dW+cR+aN+Xm+VR+T6+Qn+OU+MB
        Day_2804=+KD+I9+H5+G0+FG+FM+HR+Ja+Mz+QO+Td+WS+Xr+Z3+Z9+YS+Wj+UW+SG+QF+Nh+L8+IZ+G1
        Day_2904=+E1+Bj+AW+9I+8R+8Y+An+DW+Gj+KJ+NR+Po+S0+TN+Tm+TH+S1+Q2+Nf+LJ+JF+HB+F7+D3
        Day_3004=+Bm+AM+9Z+8m+8D+8E+AJ+CL+E9+GF+Il+KE+LI+Mq+Nt+Ns+NC+M9+KL+IV+I3+Hc+HB+Gk
        Day_0105=+GS+Gm+Gx+H7+HE+HY+KR+Nx+Rb+VE+Yt+c9+ed+gM+hG+hG+g2+e0+bR+Ys+Xo+Wk+Vg+Ud
        Day_0205=+TY+SR+Rr+RI+Qv+R6+RH+TB+UU+X2+Zq+bn+e0+fs+gR+h7+gc+fM+dU+bo+aO+Yy+XY+W8
        Day_0305=+Ut+Ta+Su+SD+Rj+Rk+Rt+Th+VY+XN+a7+cQ+eV+gA+gi+gv+gr+g4+eQ+cg+b0+ZJ+Xd+Vw
        Day_0405=+Uf+TI+SZ+Rq+RK+RK+TE+VM+YQ+af+bX+ch+da+eY+et+eR+dE+bh+aC+YL+XG+Vx+Ub+TD
        Day_0505=+SL+RO+Qt+QO+Q1+QI+Si+VH+YT+bh+eT+gR+iB+jd+kf+kx+kP+ir+gg+eP+cQ+aQ+YQ+WQ
        Day_0605=+Ur+TC+SJ+RR+Qr+R6+TS+Vw+Yv+bT+eK+gn+iw+kt+ln+lx+kl+iv+ge+eO+bz+Za+XB+Um
        Day_0705=+Sr+Qm+Pf+OX+Nk+Nx+Q4+SO+Us+XF+ZT+bU+d2+e4+eX+eS+db+c5+a8+Y6+WV+Uv+TK+Rk
        Day_0805=+R8+QY+QE+Pv+Pa+Po+RM+Sl+Tz+V4+Vn+WC+Wo+XE+XH+WZ+Vp+V8+U7+TL+Ru+QR+Or+Mc
        Day_0905=+Mo+LA+KJ+JS+Iq+J2+JD+L5+NG+Qn+TN+Wn+Ya+Zu+bD+bk+bP+a3+Y5+Vx+Tz+S0+Q4+O7
        Day_1005=+Mc+L4+KF+JR+Ir+JI+KU+L6+NZ+Qk+T6+Ut+Vu+Y6+YH+Xn+WO+UW+Sy+RO+Q9+Ou+Ne+MO
        Day_1105=+LY+Ke+KA+Jg+JL+Jt+Mj+Q0+Sx+W5+ZK+cD+eQ+g5+gz+h5+g7+eF+bq+ZL+Wr+UN+Rs+PR
        Day_1205=+NJ+Ky+Jh+IR+HW+Ho+Jt+Mo+Pp+S3+Uq+Ur+Uu+Uz+UH+TS+Rt+Q7+OO+Mp+M5+LK+Ka+Jp
        Day_1305=+KD+Ke+Kt+L8+LI+M6+Nn+RJ+Sp+WJ+V1+WS+Z8+aP+c9+cf+cP+av+ZC+XY+WK+UZ+To+SV
        Day_1405=+R5+Oc+Op+Nf+NI+Nd+OA+OF+Pi+R7+TL+UB+VS+Wz+Y9+Yd+Xy+WS+VH+UD+TJ+SQ+RW+Qe
        Day_1505=+Q6+PU+P9+Oo+OY+PX+SZ+VK+Z1+bR+dr+fG+gr+iw+jt+kI+jm+iE+g4+dj+bc+ZV+XO+VH
        Day_1605=+TY+Re+Qf+Pf+Ow+PN+R9+T3+VK+Xf+aD+cF+dr+ev+fZ+fh+f7+dn+bv+Zu+YB+WS+Uj+T0
        Day_1705=+S8+RB+Qi+QD+Pr+QD+Se+V7+Vp+XG+b8+ct+dw+ca+dJ+dm+dW+be+aC+YF+Wn+UZ+SZ+QU
        Day_1805=+Om+Mt+Lr+Ko+K4+Kn+O0+RL+Us+Y6+at+dJ+fB+gI+gj+gT+f9+d2+aU+Xs+W4+UF+SR+Qe
        Day_1905=+Pt+Oz+OT+Nw+NX+OP+Rh+VL+ZA+cp+fv+iH+jt+ks+lD+kv+jg+hd+fA+cX+bV+aV+ZU+YT
        Day_2005=+YG+Y4+Xx+Xr+Xn+Yo+ci+gr+jz+mH+oL+qj+rN+s2+rZ+qH+oo+mu+kt+j4+hC+fK+dS+ba
        Day_2105=+Zi+Xg+Wa+VU+Uh+VY+Yc+bm+f3+iC+l8+nR+pA+qD+qg+qN+p8+n3+kd+i9+fe+dA+af+YB
        Day_2205=+WE+UA+T5+SK+SD+TK+VT+YE+b7+e8+h5+jX+lg+ng+oj+p5+oX+n0+kp+iQ+fo+dC+aa+Xy
        Day_2305=+W6+U7+T4+SL+SE+TK+Vi+Yd+bi+f3+iK+l4+nK+ol+pd+pr+pE+nW+lH+in+fy+d9+aK+XV
        Day_2405=+VQ+TC+S1+RB+R2+Rr+Tv+Wt+Zl+ca+fQ+hu+je+km+lM+lM+kV+iq+gk+eX+cc+ag+Yk+Wo
        Day_2505=+Vq+Up+UJ+Tw+Tt+Up+Uk+V2+Yw+cr+fz+gy+ij+kz+lh+lj+ld+kf+jG+hR+fS+dT+bU+ZU
        Day_2605=+Xn+W0+V3+UO+UH+VI+XT+a7+dI+gN+jH+lk+nW+oj+pE+pJ+oR+mm+kh+iV+g8+dm+bP+Z3
        Day_2705=+XO+Va+Uc+Tv+Tl+Uu+XI+aQ+dz+hV+kp+ne+pf+rG+s5+sC+rR+pi+nL+ki+j3+hN+fi+e3
        Day_2805=+dO+cl+cR+cF+cG+d3+eN+fg+h9+jg+lT+nN+or+pv+qW+qv+qc+pf+oO+n2+kD+hP+ea+bm
        Day_2905=+Yr+Vm+UA+T2+Ss+Tz+Vr+YL+bP+eT+gp+jH+le+nP+nu+np+mm+l2+ix+gg+dw+bB+YR+Vh
        Day_3005=+Ty+SA+RC+QY+QS+Ri+U3+Ww+Zu+dW+gx+jG+la+ml+nG+n1+li+jr+hj+fP+d2+ag+YJ+Vw
        Day_3105=+UH+SU+RX+Qt+Ql+Ro+TV+WC+Zv+dc+hT+kI+lz+mz+nL+nL+mn+lR+jF+gp+e6+bN+ZI+XC
        Day_0106=+Vg+Tb+RX+Qm+Qf+Rl+TS+Vg+Yo+cO+fH+hl+k7+lm+mX+md+ll+k6+i0+ff+dr+c2+aD+YP
        Day_0206=+XQ+WO+Vq+VS+VO+Vz+XW+Zv+cO+eX+gA+i3+jl+kj+lA+kt+k5+jO+iD+gc+eh+cm+ar+Yw
        Day_0306=+XR+Vq+Uy+UM+UG+VZ+Xv+am+e5+hW+kL+kj+l2+l5+kt+k8+ir+hG+fa+du+bo+Zj+Xd+VY
        Day_0406=+UD+Sm+S1+RU+RM+Rs+Su+UK+Vl+XH+Yb+Zg+aT+b3+bJ+bC+ad+ZG+Yl+XS+Ww+WE+VX+Uk
        Day_0506=+Ul+Uo+Up+Uq+Ur+Ve+Ws+Yf+aO+cN+eF+fq+h7+hH+hl+hp+hE+gI+fD+e3+c5+a8+YA+WC
        Day_0606=+U6+Rq+Qg+Pq+Pg+QU+SA+Tx+WW+Zd+cf+fg+hf+j9+jv+k8+jX+i7+g8+dr+bp+Zm+Xk+Vh
        Day_0706=+Uh+Ti+TD+St+Su+T1+Tk+Ul+Wc+YW+ZX+aR+bR+cN+e3+fg+gC+fM+eM+d6+bX+Zy+YP+Wq
        Day_0806=+Ul+TI+Sf+S3+Ry+SI+Sb+Tn+Uj+Vh+WQ+X0+Xa+Xx+Y0+Vn+Wp+We+Wd+Vs+Ub+TJ+S1+Ql
        Day_0906=+Q2+PE+Om+OR+OL+Pb+Rx+Ty+W0+ZV+cL+ek+hC+iG+iV+hc+gf+eu+cz+az+Z1+X3+V5+T6
        Day_1006=+Rm+QK+PV+Ot+Oi+Px+Rx+Ui+Xk+b5+e8+gx+j7+kh+la+lo+lA+jZ+hL+en+dV+cD+av+Zc
        Day_1106=+ZW+ZP+ZL+ZJ+ZF+Zo+aY+bo+d8+eR+ff+gi+gs+hi+iC+gd+ho+hV+gi+fj+ed+dP+cA+aw
        Day_1206=+Zh+YL+Xc+X5+Wz+YN+aj+dl+h3+k1+nC+nE+nQ+nL+mz+m3+kp+jI+hg+g3+eS+cr+bG+Zf
        Day_1306=+Yn+Xq+XK+Wx+Wr+YD+aH+dL+h2+id+lH+oU+ou+pT+r6+rf+rf+qd+oq+me+kD+hm+fL+ct
        Day_1406=+b3+Z2+Xw+XA+X0+YB+aT+de+h6+kN+nE+ni+nw+ny+nw+nK+mC+kl+j2+hA+fJ+dR+ba+Zi
        Day_1506=+Yy+YC+Xn+XV+XT+YP+Zd+bh+dj+ff+hh+je+lB+mH+mm+ms+m8+kv+jV+i0+gR+em+dJ+bl
        Day_1606=+aR+Z4+YM+Xr+Xo+YE+ZC+b0+dl+fu+hp+jU+kt+ln+mM+m5+lc+kk+jQ+hw+fs+dn+bj+Zf
        Day_1706=+Y0+WA+VB+US+UJ+V9+Wu+ZR+bo+eA+g8+i1+jA+jh+ju+jl+ir+hb+g0+eE+dK+cQ+bV+ab
        Day_1806=+Zg+as+aw+al+aZ+bX+ca+e3+fa+h9+in+kE+lJ+lt+m7+lu+lJ+kX+jX+iT+iF+hw+he+hU
        Day_1906=+hP+hJ+hH+hS+hY+hU+iK+k1+lb+mW+pT+pl+rF+st+uS+ul+tm+si+rb+qb+oi+mp+kw+j3
        Day_2006=+gQ+dd+cA+b9+b0+cC+e0+gS+jD+m3+p4+rw+uD+vp+wi+wu+wG+um+si+qL+oX+mj+ku+j6
        Day_2106=+iG+hL+go+gR+gL+hC+jY+lc+m1+nP+oA+o8+nh+o2+nx+oo+on+oY+ni+mf+lL+k2+ij+fz
        Day_2206=+eo+cu+em+f9+fH+f9+g2+hV+ij+ju+kt+lx+ma+nA+nU+mF+my+mY+lx+l8+ji+iG+gZ+ep
        Day_2306=+dy+cb+bu+bS+bT+cV+e4+fl+i6+l2+mT+oq+rA+tL+ty+tl+rm+pm+o0+mP+kd+ir+h5+fI
        Day_2406=+dX+bd+ad+Zu+Zm+af+cb+fC+hm+kQ+me+oA+pf+qK+qf+qp+pg+oE+mQ+kb+j7+he+gA+eh
        Day_2506=+e5+dZ+dM+dG+dN+da+dt+eG+fL+gs+kb+mh+pR+rF+so+uP+tm+tL+s6+qj+o6+lT+ir+gE
        Day_2606=+cu+ZP+XZ+WI+W7+Wv+YN+al+dO+g0+iZ+lW+ni+pN+qK+qO+pn+oF+mK+k4+hH+eU+bi+Yv
        Day_2706=+XI+VW+Ua+Tu+Tm+Ux+X3+Zr+d8+gb+jc+la+nC+nl+o7+o7+nW+m4+k5+hu+fP+cu+aO+Xt
        Day_2806=+WH+UZ+Tf+T1+Sv+U6+WY+Zf+d7+gc+jP+lj+ni+ov+pi+pn+op+mx+kn+iT+fg+cs+a5+XI
        Day_2906=+V8+Sq+Rc+Qn+Qe+Rg+Tc+WE+Zc+d5+gM+jE+lR+mq+na+ng+mj+l5+iv+gU+eF+c0+Zl+XW
        Day_3006=+WD+Uq+U7+Tc+TX+Uq+Vo+XS+aS+dK+gm+hp+jZ+le+ms+nE+mT+lY+jh+he+g4+eU+ct+bJ
        Day_0107=+Ze+YW+Xu+XT+XN+YF+aI+cy+fY+hy+js+lt+nV+oM+oy+oZ+nW+lb+jf+hw+hL+gl+gA+fZ
        Day_0207=+fa+f1+fa+fe+fi+g5+gU+fy+hW+iB+iu+jb+lB+lo+mL+m2+mD+kP+lM+hh+hV+iR+hT+fT
        Day_0307=+f2+de+cx+cU+cS+d9+do+fj+hy+kP+nh+qu+sp+uC+uJ+u6+t2+ru+qE+oZ+m5+jb+h7+ee
        Day_0407=+cI+Zm+YQ+XS+XG+Y4+Zq+cW+et+gZ+jC+lN+mN+ma+mf+mW+m0+kn+jN+ha+fg+dm+bs+Zz
        Day_0507=+ZK+Ye+YJ+Y4+Y3+YV+ZR+av+cw+ew+gq+if+kD+lT+m3+mF+lX+ki+jS+i6+gc+f9+dg+cC
        Day_0607=+aq+ZM+YY+Xy+Xq+YZ+aK+dP+fc+hE+in+jP+jg+j4+ib+iM+hb+gp+fl+eS+d3+cP+bY+aY
        Day_0707=+aP+aD+Zw+Zz+a0+aD+bI+eR+eP+eY+hJ+kp+mV+mv+mz+lx+n1+mp+lv+kd+jD+hn+gN+ey
        Day_0807=+dk+cS+bl+bH+bB+c0+dv+fz+iQ+jr+lt+nV+oh+q1+rE+rU+rT+q8+oZ+mp+lH+jj+iB+gc
        Day_0907=+fe+ea+e1+dc+dY+ed+gs+jq+n6+qR+t8+vE+wz+yT+zD+zF+yf+xH+vO+tB+qZ+ny+lN+il
        Day_1007=+gf+eS+dJ+cV+cO+dH+eq+h6+jH+kx+n5+pY+r6+sA+tI+u2+u6+tE+re+pi+n8+kY+hz+fP
        Day_1107=+dY+ba+aY+Zo+Zh+aK+bp+df+h5+kS+nQ+oz+pd+qH+r1+r9+q5+oy+nH+lO+jT+hY+fd+di
        Day_1207=+cp+bn+bE+ae+aD+am+dQ+fk+j0+m9+oN+ol+of+oa+nv+nJ+mh+lR+jt+iI+hH+gG+fF+eE
        Day_1307=+da+dd+dM+dJ+dK+dd+f0+fO+i0+jI+kP+lQ+mI+my+nJ+nE+ml+m4+lA+kA+if+hA+ff+eA
        Day_1407=+cO+ax+aF+ZR+Ym+Yy+Zf+aV+bG+cC+cz+di+e6+e6+dl+dt+cy+b7+cc+bp+ad+ZS+YG+X4
        Day_1507=+WW+Vf+V5+UV+U1+UK+W2+Xx+a1+bq+dV+f1+g5+gq+hJ+hF+gX+fC+dR+bU+Zj+Xy+WD+UT
        Day_1607=+UR+UL+UG+UB+U6+Ul+W2+YC+aK+br+el+hA+jB+kf+m3+mg+ma+lT+jl+hi+gi+fi+ei+dh
        Day_1707=+d5+cQ+c3+bg+bP+bT+cE+dM+ep+g8+hY+ig+jF+jT+iT+jd+j7+iM+hN+gX+g3+fX+ep+e7
        Day_1807=+eT+eO+eM+eL+eI+ed+eu+gC+h7+ic+jR+lL+o5+qA+rJ+rk+rP+qk+pd+oO+nH+lP+ko+jw
        Day_1907=+iX+gy+gH+fV+ex+en+g6+hK+iT+k2+lc+n8+oM+pF+pp+pz+py+pW+oT+n9+ko+iS+g7+dm
        Day_2007=+bt+Zl+Ya+XP+WX+Wn+Ys+bC+dY+g3+iH+k2+lO+mH+mV+m5+kt+jA+hD+fC+eN+dY+cj+bu
        Day_2107=+cP+cw+dC+dT+de+eL+hW+kp+oU+rx+v8+xr+zg+10h+118+10b+zP+xq+vk+tU+s4+qf+pF+np
        Day_2207=+mL+ki+jq+ix+iL+iX+ju+lL+mh+oP+pl+qt+rn+sN+sf+sO+rk+qf+pQ+oB+n3+m2+kk+ju
        Day_2307=+jY+ix+id+io+iX+iP+jl+kW+lt+mu+nj+oh+pF+pi+pt+pm+oz+oG+nA+kv+mF+kn+jM+hu
        Day_2407=+gO+ek+dr+cy+cL+ce+f4+gw+jS+lp+ne+pE+q5+r8+rQ+rJ+qK+os+nA+lR+jd+hp+g1+eD
        Day_2507=+d8+by+bM+aj+aI+aY+by+eE+gb+ih+kX+mL+nN+nq+oA+o9+nO+m8+ke+j7+hE+fL+dS+bY
        Day_2607=+a7+YW+Xe+Wl+W8+W5+W3+XJ+Z3+bn+f1+hc+jT+k6+kP+kP+ji+iB+gT+ek+dU+cE+az+Zj
        Day_2707=+ZL+Yt+Yd+YN+YB+YW+aU+cs+fJ+i2+k8+lr+na+p0+pw+q8+pf+oX+mr+ku+jw+iz+i1+h4
        Day_2807=+gS+fm+fP+f2+ek+et+fz+fn+hD+ix+kB+mD+nL+nC+n1+n7+mr+mC+lR+kR+jf+jK+j0+iU
        Day_2907=+iO+hf+iP+iO+iO+iZ+je+ke+m2+nW+ok+ps+qk+rH+rX+rY+rI+qg+ps+oh+nD+lp+jm+gn
        Day_3007=+gd+eP+dI+c8+bI+bC+cD+dT+dq+em+fg+hK+it+jd+kR+kq+km+jn+iZ+hF+gg+g8+fZ+f1
        Day_3107=+fN+eD+g1+gF+gQ+ge+hw+jI+ke+ly+nJ+oV+pU+qG+qf+qm+qY+ps+ov+o2+mO+kl+ji+iU
        Day_0108=+gx+fZ+du+dD+cW+cX+dR+eY+fm+gr+hp+ib+jD+jf+jn+jd+j8+iL+hM+gO+fN+eC+cr+b0
        Day_0208=+bX+Ze+bd+bR+bV+bV+c5+bb+dw+ep+fb+fx+da+hF+hT+hX+hV+gh+gF+fy+ep+cV+bj+aM
        Day_0308=+Zi+Y2+X8+WE+Va+VW+XQ+ZR+Zi+br+dS+ey+fu+gN+gU+gk+g0+fV+eI+ct+bE+Za+Xv+WH
        Day_0408=+VM+UL+Tm+TD+Sn+Sr+U7+Vl+Xb+ZV+bG+cO+d3+da+d2+dX+dJ+cF+b0+Zh+Yz+YG+XY+Wq
        Day_0508=+Wh+WY+WU+WP+WM+WQ+YN+aV+ba+eD+ef+fy+hy+jY+jy+jc+ip+i8+gw+fa+ec+dd+ce+bf
        Day_0608=+ah+Zh+ZB+Ye+YI+YO+ZW+bl+e0+fv+hD+hV+fn+f2+ej+e9+fb+es+e2+d4+be+a1+Yh+XD
        Day_0708=+Vy+Uk+U7+TV+T5+TK+Uv+Wl+ZM+c2+eL+gf+he+iW+gx+fW+dj+c9+al+ZX+Yu+YI+Xf+X3
        Day_0808=+WQ+Vj+VM+Uz+Ui+Uo+WQ+Yd+bI+dy+gf+j7+km+lX+m5+lu+ld+kb+iw+h2+fE+dR+bd+Zp
        Day_0908=+YM+Wk+Vs+Uz+UM+UO+WR+Z3+bQ+dc+fX+h2+hP+iR+iz+ia+hf+gU+ew+dC+c1+ap+Zd+YS
        Day_1008=+Y5+Xg+XS+XE+X3+XD+XI+ay+dS+fr+jF+lR+mE+la+kt+ks+lL+kJ+is+hG+g7+ez+dq+ci
        Day_1108=+bq+at+aO+Zt+ZX+Zc+bG+dU+g8+iY+kS+mE+nl+p0+pu+qJ+py+oq+n9+lJ+jc+hw+gF+eZ
        Day_1208=+dG+bs+bA+aR+Zv+a0+bi+dq+gU+jI+lz+oT+qR+rn+sR+sN+rP+pm+nq+lt+ji+hW+fL+d9
        Day_1308=+bM+ZP+YL+XI+WY+WW+YJ+aZ+dD+ft+iN+kX+mB+nG+nk+nc+mg+l5+j7+h6+ff+eE+cn+bM
        Day_1408=+an+aB+Zq+ZV+ZG+ZM+bV+eE+hO+jp+mP+on+qj+rG+rY+rZ+qf+pJ+nU+lZ+jh+hq+fz+e7
        Day_1508=+cX+aq+Zv+Z0+YL+YL+aO+ck+fT+i7+k9+ly+nU+of+pY+pj+p4+nb+lf+je+hv+gB+eR+ci
        Day_1608=+bh+aa+Zy+ZM+Yu+Z0+an+cS+eu+gz+ic+jn+lH+mZ+n5+nS+nL+lz+kK+ic+ho+h0+gB+fN
        Day_1708=+fA+ey+er+el+eh+ek+fG+gl+is+ku+mv+oD+p4+pt+q7+pp+pF+nz+mV+lm+kz+kB+iN+ia
        Day_1808=+hl+gr+gY+gE+g0+g5+gw+iK+kh+nQ+qQ+rz+sq+ro+qj+pi+oO+nE+mD+lJ+ka+jr+j9+iQ
        Day_1908=+hR+gO+fq+fH+et+ev+gu+jG+lE+mm+ol+r9+tX+uc+uY+tE+rf+q5+oN+mr+m3+lF+kR+jd
        Day_2008=+gW+hZ+hl+iB+i4+i1+iL+j9+k0+kz+ly+ma+n9+nR+nf+ng+nM+ms+lz+lD+kF+jZ+iT+hN
        Day_2108=+fU+dU+cR+bO+ae+aa+bd+dG+f5+iF+ko+n5+n7+ni+od+op+nJ+ld+jv+iM+gz+fc+eF+cr
        Day_2208=+c8+bN+az+aa+a4+a9+av+bk+ci+dw+cz+fJ+gT+hY+hr+hr+hQ+gX+fz+et+dk+cc+bT+aL
        Day_2308=+ZL+YG+Xh+X8+Wj+Wh+Y9+Zx+cB+eU+gV+iA+jc+kq+lU+lm+lM+kE+iS+gw+fQ+du+cO+ar
        Day_2408=+Zj+YW+Xs+XD+Wl+Wj+YO+at+dm+gb+jS+lX+nR+ol+p3+oh+nO+la+jT+iC+gv+fe+eN+d6
        Day_2508=+cI+bR+b0+aZ+aG+aG+cA+eo+hs+l2+ns+pz+rf+sc+t3+sh+rW+pr+no+lw+k5+iE+gM+eV
        Day_2608=+cq+b5+a9+ZD+YY+YT+Zh+bi+dt+gN+ik+l5+n9+oc+pN+pS+og+n9+l7+jX+hx+gN+em+dC
        Day_2708=+cE+bB+ad+a4+Zg+Zd+bP+e0+gt+ja+mN+ot+qj+s5+sj+se+rT+pf+nS+m2+kb+jB+hk+gK
        Day_2808=+fH+eG+dk+dF+cu+cw+dm+fE+hD+k3+ml+oM+pB+pK+oV+nN+m1+km+je+iK+gz+ff+eL+d1
        Day_2908=+bc+a7+ZI+YU+Xu+Xo+Z5+b0+dL+fe+hx+ju+lb+mj+nC+n2+m7+kc+ik+ha+gQ+fG+e6+cw
        Day_3008=+cO+bq+bZ+bH+b5+b6+cG+dw+fo+i8+kJ+mI+nd+oW+oh+oD+nH+ly+kU+jQ+iL+hH+gC+f8
        Day_3108=+e7+d7+cb+c5+bk+bl+dL+fZ+i2+ko+nK+pf+rI+sX+tE+tL+sf+rE+pJ+mc+jw+hF+el+cH
        Day_0109=+aR+Xx+VT+Tw+Sr+Sf+UI+X1+a6+dH+gD+ib+kO+lT+lw+ll+kd+if+g9+dx+bk+ZY+XM+V9
        Day_0209=+U4+Sv+SK+Ri+RJ+RG+T5+W5+ZX+dD+gh+jl+mM+o5+ot+or+nf+lV+im+gv+f3+dC+bL+ZT
        Day_0309=+Xz+WO+VX+Ug+U4+Ty+Vb+Y9+bF+eO+hO+jy+ly+nB+nf+nY+mR+kX+i9+gS+el+d4+bN+Zg
        Day_0409=+Yb+XT+Wt+WJ+Vu+Vs+XO+Zt+cm+fr+in+la+nn+p3+pm+q2+pD+nc+lJ+jJ+hJ+fJ+dI+bI
        Day_0509=+ZX+Xh+Wl+Vo+V9+V6+Wa+Z1+c2+fD+iD+ko+nK+ow+pi+pg+oE+m4+jg+hN+f4+cl+aS+Y9
        Day_0609=+WD+UB+T8+S5+RN+RI+T2+Va+ZJ+cn+g4+iE+k6+ls+mf+m5+kE+hw+fV+dM+bE+Z5+Ww+Uo
        Day_0709=+T9+RO+QS+PW+Or+Oj+QS+T6+WS+a4+dN+gi+j9+kS+l0+kU+ik+gI+de+cT+bJ+a8+Yx+Xm
        Day_0809=+XJ+Wq+Wc+WO+WF+WD+Wz+YA+ZB+b5+cR+da+dV+f8+fd+fY+f2+eC+d7+bV+aI+Yp+XN+Vu
        Day_0909=+UM+Sj+Rs+R3+QT+QO+Rf+Tq+WE+Z1+b2+d5+eu+g1+gY+gk+fz+ee+ce+aX+YQ+WK+UD+S7
        Day_1009=+QV+Om+Ns+Mx+MK+ME+Nm+Qw+UF+XH+aG+dZ+fq+hH+hn+hR+gB+ds+bJ+ZP+XV+Vc+Ti+Ro
        Day_1109=+QV+P7+ON+Ne+N8+N4+OK+Qq+U5+Wn+Zq+cO+eI+fT+fy+g1+eo+cn+aY+Yk+Ww+V8+TJ+RX
        Day_1209=+Q9+Oe+Np+N1+MR+MK+No+R0+Un+YT+bs+dv+fr+hJ+i0+hW+g9+dx+bK+a3+Yl+XU+WC+Uv
        Day_1309=+UJ+Tf+TL+T0+Sm+Sk+TK+Ud+WF+Xp+ZK+an+bp+ca+c2+co+c7+ap+Zy+Z0+YB+XI+WF+VW
        Day_1409=+Ul+U0+Tc+T2+Sw+Sy+Tz+Vo+Xz+aI+cU+dw+f5+fc+fo+fP+ea+dJ+bu+aF+Yb+Ww+VH+Td
        Day_1509=+S1+QM+PS+OY+Nv+No+P1+Rr+VF+YY+bX+e4+fv+h3+hV+hA+fl+dc+bF+Ze+Y3+WS+Ur+TG
        Day_1609=+SG+RF+Qi+QA+Pn+Pk+QP+S2+Tx+Vi+XL+Yc+Zl+af+b2+au+a6+Yr+XX+Vy+V7+Tu+Sc+RV
        Day_1709=+Qj+Pt+P3+Ob+Ne+Nh+OS+Qa+Sf+UI+VV+Ws+XU+Xl+XZ+Wr+Va+UF+T4+Sh+SK+Rx+Rb+RE
        Day_1809=+R8+RA+RA+RC+RE+RH+Ry+TV+TM+WE+XP+ZC+b0+cL+dN+d1+cX+bY+aH+YS+Xo+Wn+Vk+Uc
        Day_1909=+T9+Rb+Q3+PE+OP+Np+Oa+RC+U3+Vx+Xd+Z3+b8+c5+c6+bb+aW+Z2+XA+Va+Tz+SP+Qq+PH
        Day_2009=+OA+Mz+Lp+LC+KZ+K8+L1+OV+S5+VS+YV+as+cZ+dW+do+d9+bU+ZC+Wn+VP+U1+Sc+RG+Pt
        Day_2109=+Or+Nk+Me+M4+LT+L4+Lv+P8+SQ+Vn+YZ+b8+cg+dQ+dm+dR+c2+Zx+Xd+W5+UX+Sy+RS+Pv
        Day_2209=+Oi+NR+MA+LU+Kp+KM+LA+Nh+Pv+Sp+W0+Yj+bP+cv+ck+bG+ZL+X2+Ut+Uc+UK+U3+Tl+TU
        Day_2309=+TG+TT+Sz+TU+Tf+Tc+Ts+UH+Up+VK+Vh+W3+WI+WV+Wa+WL+Vv+Vn+VZ+Uk+V9+Us+Sh+Tw
        Day_2409=+Uw+Uk+Ul+Uf+Ud+Ub+Ul+V8+Va+W2+WQ+Wj+Wu+XC+X3+Wt+WJ+V9+WO+W0+VD+VB+Ur+UT
        Day_2509=+Sq+R9+PS+OZ+Ng+N4+Nd+Pp+SM+Vb+ZK+bG+dO+ex+fP+ej+dJ+b7+Yq+XJ+Vn+UG+Sk+RG
        Day_2609=+Q9+Oy+No+NC+Ma+M9+MF+N7+PF+Qr+Tx+WU+X7+XJ+Xl+YH+Y3+Wg+V4+Ta+S6+Qf+PC+Nj
        Day_2709=+MX+LH+K1+JM+Ig+IE+Ir+M6+PY+SX+VL+Xd+ZP+aD+aV+a7+Yc+WQ+U9+SW+Qu+PI+Ng+M3
        Day_2809=+Kl+JN+Hy+HE+GU+Fx+GG+Ig+Kb+O5+RL+TL+VM+WV+Wa+Va+Tv+Rd+QO+P8+Ns+Mc+LM+K6
        Day_2909=+JK+IT+Hd+HB+Gi+GO+H1+Kc+OM+S0+VL+XV+Z3+Zo+Zx+ZL+Xe+V3+Tm+SV+RG+Q0+Ol+NV
        Day_3009=+MZ+Lc+Kg+KD+Jj+JQ+K4+NW+QA+SH+Td+U9+V8+Vw+Vk+US+TJ+Rl+QA+OX+Mu+LI+Jb+Ht
        Day_0110=+Fi+E4+CJ+BH+AF+9V+9z+E7+IX+MD+Ou+R6+S7+Ss+Sp+Sg+Qw+O6+Me+LD+Jl+IJ+Gs+FQ
        Day_0210=+Eo+EG+Dc+DJ+Cz+Cm+DG+FT+IG+Ls+NG+O1+NK+Ku+LO+L6+KO+JA+IY+Hw+Gs+Gf+Fv+FD
        Day_0310=+Ek+EH+Dc+DJ+Cz+Cn+Cx+FB+Ha+KI+NZ+QC+S3+St+Ro+Qs+PY+Nh+Mp+Lu+Kz+K5+Im+IF
        Day_0410=+HE+G2+F2+ES+Dv+DV+Da+FG+Ga+Kl+Ol+RQ+Sr+TU+TO+Se+RU+PM+OP+NR+MU+LW+KY+Jb
        Day_0510=+Ix+II+Hc+HH+Gw+Gh+H0+JK+Lm+O2+Pv+RW+Sr+TS+Tq+TB+Rd+PE+P8+O5+NV+Mf+Lo+Kx
        Day_0610=+KD+JT+Ii+IK+Hw+Hg+Hn+K3+Nt+PQ+Rr+Sp+U9+UV+Uu+UI+Tf+Rv+QP+Ot+NM+Lp+KJ+Im
        Day_0710=+HK+Fp+EK+Db+Cm+CE+Cf+Gt+Le+QV+Up+YD+ao+cI+ch+ba+Z0+VV+TV+RV+PY+NZ+Lb+Jd
        Day_0810=+Hu+G6+EH+DM+CM+Bf+C4+Fc+Jd+O6+S0+UX+Ww+YY+YM+Ww+Ub+RW+Q0+OU+My+LS+Jv+IP
        Day_0910=+HL+GE+F7+EW+Dz+DY+Dt+Hn+MA+Qd+Ur+Xk+aR+bo+cM+bN+Yz+Vf+UM+T3+Rk+QT+PB+Nt
        Day_1010=+Mu+Lt+Kt+KN+Jr+JV+Jh+MU+OQ+Qp+Tz+Xj+bK+d1+de+dg+c3+ZN+Xx+WY+V8+Ti+SJ+Qv
        Day_1110=+Pc+OH+Mw+MF+LZ+L5+LN+Ox+T3+XJ+au+dW+ef+f7+eu+d6+an+YE+Wd+V2+TR+Rq+QH+Oh
        Day_1210=+NI+Lq+KO+Je+It+IN+Ib+LJ+O8+RZ+Up+Xt+aM+bg+c9+bc+Zl+X5+VQ+Tm+S8+QW+Ou+NH
        Day_1310=+Lt+KT+J3+IJ+Ha+H4+HL+KY+Nq+Rj+VA+YK+ae+bs+cD+b7+Yw+W9+UY+Sx+RM+Po+OF+Mf
        Day_1410=+LK+Jv+IX+Ho+H5+Gb+Gm+K5+Mn+QT+Tg+WX+ZQ+b2+bP+ab+YP+Va+U5+Sa+R6+Pc+O8+Md
        Day_1510=+LM+K3+Ij+I3+HN+Gv+H9+Kl+OF+RL+Tx+WO+Y3+Yv+Yu+Xl+Vk+TN+Rf+Q0+OK+Md+Kx+JG
        Day_1610=+Hk+G9+EW+Di+Cp+CC+CN+F7+Ib+Ln+Or+Qb+SM+TZ+Tl+T6+RH+Or+NW+MC+Kr+JX+IC+Gs
        Day_1710=+G0+F7+EI+Dp+DM+D2+DB+GC+JJ+ML+PG+Rk+UB+Vj+WA+VY+Tk+RB+Q1+Op+Nd+MR+LG+K4
        Day_1810=+Iz+Hu+Go+GF+Fh+FJ+FQ+HK+K5+Me+PE+RD+Se+TJ+TO+SY+R7+PH+Nq+MH+L6+Ji+IK+Gw
        Day_1910=+Fe+EG+Ct+C8+BM+Ao+Aq+Di+Gg+K3+Mr+Oo+QQ+RS+RS+QY+OY+MF+LM+KT+Ja+Ii+Hp+Gw
        Day_2010=+GU+G4+Fe+FS+FG+F9+FI+Hq+Kx+OO+Rp+Uv+XA+YQ+Yo+Y8+WF+Tl+SU+RE+Q1+Om+NX+MH
        Day_2110=+Kt+JT+I3+HK+Gb+G6+GB+IL+Kz+Nz+R8+Tn+Ve+WX+WY+VP+TS+RJ+Po+OH+Ml+LF+Ji+IC
        Day_2210=+Go+FM+Dx+DB+CP+Br+Bu+ED+H0+JS+Lt+Nw+PJ+Q3+QB+PO+Ni+Ll+KN+J0+Hc+GE+Eq+DV
        Day_2310=+CK+B7+9u+9H+8e+8E+8H+B0+EH+HU+KO+Ml+Ob+Pr+QB+PN+NY+LB+Js+IZ+HG+Fx+Ee+DN
        Day_2410=+CB+Az+9n+9C+8b+8D+8G+As+EN+IF+Li+Og+Qd+Rm+Rw+Qk+OZ+M4+KX+J1+HU+Fx+EQ+Cu
        Day_2510=+BK+9i+85+7G+6Q+5r+5t+8k+CL+Fr+J4+Lr+Nz+On+Ou+No+Lc+J8+HT+Fn+EB+CR+Ah+8x
        Day_2610=+7P+5o+4C+3M+2X+1x+1v+3x+7y+Ba+FK+IQ+KY+LR+LR+K9+Hv+FN+EG+DB+C2+As+9j+8Z
        Day_2710=+7j+6t+63+5c+5C+4v+4x+6r+AP+DZ+GQ+IX+Jr+LA+Lk+LS+Jo+Hd+GF+Eq+DU+C2+Aa+98
        Day_2810=+7g+65+4V+3e+2m+2A+24+46+6q+9n+Cr+F8+Gb+HD+H9+G0+E5+Bt+Bb+BJ+B1+Ai+AQ+A8
        Day_2910=+AT+Av+BA+BA+Bp+C0+CF+D9+E4+FK+GS+Gx+Ic+Ja+Jy+IK+Ik+IY+Hh+HG+Gb+Fm+F8+EP
        Day_3010=+DF+By+Ah+A3+9O+8x+8w+BC+Dy+Gs+Jg+M6+Ni+OW+Od+Nf+Lu+Jr+IX+HD+Ft+EY+DG+Bs
        Day_3110=+Ac+9Q+8D+7d+73+6g+6k+8X+BN+Ev+Hy+KV+M2+N5+NL+MW+Kr+Ir+Gf+ET+CG+9y+7H+4Z
        Day_0111=+2M-L-33-4f-6G-7O-7Y-5B-1Z+2E+5e+8W+AU+Ba+Bc+AF+7m+4z+3H+1Z-9-1r-3Z-5H
        Day_0211=-69-70-7r-8G-8g-8x-8u-6K-1y+2t+7C+Aq+Dm+FN+Fs+Ej+Bx+8p+7O+5x+4W+35+1d+C
        Day_0311=-1N-2y-4Z-5N-6B-6j-6j-41+Q+55+9k+DL+Fk+Gx+HJ+Fj+Cv+9p+89+6S+4m+36+1Q-G
        Day_0411=-1p-3T-57-5z-6q-7R-7W-51-n+3c+7X+AJ+DD+Eh+El+DL+AW+7Y+6X+5X+4W+3W+2W+1V
        Day_0511=+s+J-F-U-j-s-n+1T+5A+9I+Ec+Id+Kc+Ly+Ld+Jv+H8+Ec+DQ+CF+B3+9s+8g+7U
        Day_0611=+5w+4K+2i+1s+13+T+R+27+3S+7r+Ad+DE+Gd+Hd+IP+Hv+Fs+DV+CK+B8+9x+8m+7a+6P
        Day_0711=+5U+4a+3f+3D+2l+2T+2T+4O+80+Bp+F8+Hi+Iy+JV+Ik+Gw+Ek+Cj+C3+BM+Ag+A0+9J+8d
        Day_0811=+7u+7B+6T+67+5l+5X+5Y+7I+AQ+DA+GD+Iq+Kz+N6+Na+MI+KF+I2+HS+Gs+GH+Fh+F7+Ea
        Day_0911=+Dv+CW+CR+CD+C1+Bo+A6+Cn+EX+FZ+Hb+JO+K3+KY+KG+JC+II+Gw+Gb+Fu+FA+EJ+DM+D8
        Day_1011=+CK+BX+Ak+AL+9x+9g+9g+B5+EA+Ir+Lf+Nq+PA+Oy+Nu+M8+K6+JT+Ir+IE+Hc+H0+GN+Fl
        Day_1111=+F8+Ee+E5+Dq+Db+DT+DY+Ea+HG+K1+MW+OL+PF+Ou+Nl+Mg+LK+KG+JC+I8+H5+G1+Ex+Dv
        Day_1211=+CE+AO+8Y+7Z+6Z+5s+5A+6O+Ay+Ek+IF+Kk+M8+ML+LF+JN+Gg+Fi+Eo+Do+Cn+Bn+Am+9m
        Day_1311=+9M+90+8d+8T+7h+8C+86+8T+9H+Bu+DQ+Dn+Dy+G3+Gq+H5+Fq+Ev+E3+D5+C8+BA+AD+9G
        Day_1411=+88+71+5u+5M+4o+4S+46+4Q+6a+DA+EX+H6+JL+Jv+Ke+In+GX+F1+DV+Bv+AL+8k+7A+5Z
        Day_1511=+3u+28+M-a-1X-2C-2r-1o+2d+75+Aw+Dy+F6+FT+Ep+Cx+9u+8a+7F+5v+4b+3G+1w+c
        Day_1611=-F-17-1z-2R-2s-3B-3U-2E+2t+7t+CG+Fj+I6+JL+JL+HU+E9+Ct+Bd+AN+96+7q+6a+5K
        Day_1711=+49+2x+1l+1A+Z+A-F+v+5L+9c+DC+Fz+Hp+Ic+Hw+Fr+D1+Be+AH+8u+7X+6A+4n+3Q
        Day_1811=+26+c-r-1f-2T-34-3e-2p+12+4o+8H+B6+Cv+Dl+Df+Bz+93+8N+7g+6z+6J+5c+4w+4F
        Day_1911=+4A+42+3u+3o+3i+3c+3X+4l+AZ+G3+Ks+OZ+R9+ST+SP+QF+MP+Ky+JW+I5+Gd+FC+Dm+CG
        Day_2011=+B1+9l+8U+7r+7D+6m+6L+72+8O+DC+Ex+Hp+Jp+L1+KE+JG+H8+Fq+Eb+DF+Bt+AX+9B+7q
        Day_2111=+6Y+5B+3p+37+2O+1t+1O+1u+49+5k+8c+Bq+CQ+C1+BA+9n+84+7M+6d+5u+5C+4T+3k+32
        Day_2211=+2d+2H+1v+1l+1c+1X+1S+1w+29+4v+7B+A2+Bb+D2+Dp+D5+BJ+AW+9i+8u+86+7J+6V+5h
        Day_2311=+4g+3f+2e+29+1e+1J+y+1a+5k+9k+C8+Du+Fa+Ft+FW+Dx+Bk+AF+8l+7H+5n+4J+2p+1K
        Day_2411=-B-1q-3U-4O-5H-5v-6Z-6M-3Z+y+3M+4Z+5c+7O+7q+6b+45+3G+2S+1d+p+0-o-1d
        Day_2511=-1p-1x-25-27-28-28-27-1f+1O+3l+6r+9U+BB+BV+Ak+9A+7J+6e+5z+5K+4f+40+3L+2g
        Day_2611=+1f+f-M-s-1O-1j-25-1h+h+39+5A+6t+7b+83+7b+6O+4q+3i+2Z+1R+J-q-1y-36
        Day_2711=-4B-5K-6S-73-7e-83-8T-7r-3q-d+31+61+7X+8P+7T+5s+3C+2O+1b+n+0-o-1b-2P
        Day_2811=-2y-3W-44-4K-4b-4l-4w-4n-3M-1l+A+1a+2Q+2s+2v+2F+18+B-m-1j-2g-3d-4a-5X
        Day_2911=-6Y-7g-8o-9R-A3-AV-Aw-Ae-7Q-4g-2F+8+1y+39+3G+1w-T-1W-2a-3d-4h-5k-6o-7r
        Day_3011=-8T-92-9b-9s-A8-AI-AT-A8-76-56-1Z+16+4K+5k+65+4W+24+19+E-g-1b-2V-3Q-4L
        Day_0112=-5E-6I-7M-7s-8P-8k-95-8g-4d-3+4f+8o+BL+CW+C5+AB+6t+5Q+3y+2W+14-P-1r-3J
        Day_0212=-4p-6X-8E-9B-A7-Ao-BV-BJ-7I-2h+V+25+3K+3Z+3T+1v-l-1R-27-2n-3T-48-4o-5U
        Day_0312=-5N-5B-50-4s-4k-4d-4W-3l-3+3O+72+B0+Er+HH+Gc+EO+BM+AR+9V+8a+7f+6j+5o+4t
        Day_0412=+3e+2N+17+S-C-e-15-x+15+3I+57+6j+7m+87+87+70+5V+48+2m+1Q+4-1I-2f-41
        Day_0512=-5F-6U-7j-8N-91-9S-9t-9e-5f-1J+32+6G+8v+AH+AD+8M+5A+3o+2T+17-E-1a-2w-4I
        Day_0612=-5V-6i-7w-8X-98-9X-9w-9W-59-M+43+6i+8U+8Q+6n+4K+1g+V-f-1q-31-4B-5M-6W
        Day_0712=-7i-8z-AG-Av-Bb-C4-CY-CK-7t-2v+1L+4r+7L+8g+8c+6c+39+2B+1C+D-m-1l-2k-3i
        Day_0812=-4O-52-5g-60-6J-6W-6j-6X-30+W+2I+3j+4h+5l+5r+4k+2m+1c+T-h-1r-31-4B-5L
        Day_0912=-6Z-7r-9A-9r-AX-B1-BV-BS-7k-3b-1D+c+3I+48+3W+2U+3-z-21-32-44-56-67-79
        Day_1012=-7r-8W-9B-9U-9n-9z-AB-9q-62-2J+1X+4Z+6Q+6Z+5L+3O+10+4-s-1o-2k-3h-4d-5Z
        Day_1112=-6g-7s-94-9h-AK-Am-BD-BE-AA-8r-6f-3q-18+H+y+4-1x-2W-35-3e-4D-4m-5L-5u
        Day_1212=-6C-6O-6b-6f-6j-6k-6l-6a-4A-p+1x+3o+51+5G+59+3w+2F+1C+A-s-1v-2x-3z-51
        Day_1312=-6O-7s-9M-AA-Az-BZ-C9-C8-9H-60-2j-5+1r+2q+2x+1b-11-1e-2H-2t-3W-49-4m-5O
        Day_1412=-5S-5T-5U-5U-5T-5S-5R-5K-3G-w+1Y+3k+5L+67+63+5D+3W+37+2i+2J+1u+1V+16+h
        Day_1512=+1-u-15-1S-1k-25-28-26-1c-m-1+k+c+3O+4u+5H+47+3t+3e+3P+3A+2v+2h+2S
        Day_1612=+2K+2G+2D+2E+2F+2H+2K+2U+4Z+7Z+Ab+C8+Bw+BN+Bi+B3+9i+8o+7v+71+67+5D+4J+3Q
        Day_1712=+1o+2-1k-2i-3f-4M-54-4z-2V+u+2V+4N+4p+4l+4Y+3A+1L+W-K-19-1y-2o-3d-4T
        Day_1812=-4c-4e-4g-4d-4b-4W-4S-4H-3A+1m+65+95+At+Cg+D9+Be+97+88+78+69+59+4A+3A+2A
        Day_1912=+g-s-2R-3F-43-4b-5A-5B-33+Y+30+6W+9B+Ag+Aw+9g+76+5p+4X+3F+1x+f-c-1u
        Day_2012=-2v-3u-4s-5L-5n-66-6O-6G-2j-t+1w+5k+8p+Af+BA+A2+7X+5t+4F+2a+w-j-2N-41
        Day_2112=-5s-7s-9t-Ay-C4-Cq-Dc-Dd-Az-7b-4f-2r-1L-L-v-2A-4R-5P-6N-7L-8J-9H-AF-BD
        Day_2212=-BU-Be-Bo-Bq-Br-Bq-Bp-Bc-8W-4D+K+2t+5H+71+7e+61+3G+23+q-N-1a-2n-40-5D
        Day_2312=-6t-8e-AQ-BL-CH-Cv-DZ-Dc-Ax-7B-3c-h+1b+2S+2E+R-2C-3U-4n-65-7N-8g-9y-BG
        Day_2412=-CB-D3-Dw-EM-Em-F3-FJ-FF-DR-Ax-6z-2y-V-N-1e-30-53-65-77-89-9B-AC-BE-CG
        Day_2512=-DS-En-G8-Gs-Hd-IB-Ii-Io-Ga-Dm-Aq-8b-7F-6Y-6E-76-9L-AT-Bb-Ci-Dq-Ey-G6-HD
        Day_2612=-Hh-IB-Ie-It-J7-JG-JQ-JM-Gu-DC-95-5Z-3V-2U-24-35-5h-6j-7m-8p-9s-Av-By-D1
        Day_2712=-E6-FE-GM-Gx-HX-Hx-IM-IJ-FV-BA-6v-3O-1E+0-T-1t-4n-5o-6p-7q-8s-9s-Au-Bv
        Day_2812=-Cj-DY-EO-Eo-FE-FW-Fo-Fl-Cz-9W-6D-3M-1C+A+U-W-31-3z-4x-5v-6t-7q-8o-9m
        Day_2912=-Af-Ba-CV-Cz-DT-Dn-E7-E6-BG-7o-45-s+1O+2o+35+1q-p-1h-2Y-3Q-4I-5A-62-6t
        Day_3012=-7c-8L-93-9P-9l-9z-AD-AB-8K-5k-3S-1H+L+1F+1V+c-19-2B-3D-4F-5H-6J-7L-8N
        Day_3112=-9S-Ag-Bv-Cc-DJ-Dp-EK-ER-C6-8y-64-3E-1d-N-U-2Q-4v-4i-4W-4J-46-3t-3g-44
      End of Data
    End of VarSimul=viT_Amb

    VarSimul_4=WindVel
      Varident=WindVel
      VarAcc=Hour
      VarType=WindVel
      VarStore=Meas
      VarMode=Aver
      VarModeSS=Aver
      DateBeg=01/01/90 00:00
      DateEnd=31/12/90 23:00
      WRFactor=100.00000
        Day_0101=+2b+1x+1d+1x+1x+2R+1x+35+2R+5L+4D+4D+4r+5L+4X+6J+4r+5L+4D+4D+4X+2l+1x+1n
        Day_0201=+1x+4D+6J+5f+6d+5L+5z+3F+3t+3Z+4D+2l+4X+5L+3Z+4r+3Z+4D+2R+1n+1T+z+f+V
        Day_0301=+L+B+f+V+L+L+V+f+p+19+2b+35+4D+3Z+2R+3F+6J+8t+7l+5L+4D+4X+4D+4D
        Day_0401=+4r+4r+5z+6d+8P+5z+3t+3F+3F+2R+2l+2R+3t+27+1n+1n+1x+2b+2l+3Z+27+35+2l+2l
        Day_0501=+5L+6d+5L+4D+6d+5f+6d+4X+4D+3F+2R+2R+27+3Z+35+35+4r+5z+5z+3Z+5f+5z+4r+5f
        Day_0601=+7l+85+85+7l+7R+77+77+77+6J+4D+4r+5z+7l+8t+9N+7l+4r+2R+2b+1d+1x+1J+1J+p
        Day_0701=+p+f+p+z+19+p+f+z+p+p+19+1J+z+1d+1n+19+1T+1n+27+2l+2b+35+2l+2l
        Day_0801=+27+2b+2l+1x+1J+f+V+f+z+1J+2b+3F+4r+77+5L+2b+4r+5L+4X+3t+4D+6d+77+8P
        Day_0901=+6d+7l+7l+7R+6J+5L+6d+6d+4X+5z+6J+6d+4r+3t+4X+3Z+3t+6J+7R+6d+6J+5z+4X+4r
        Day_1001=+4X+77+4r+3t+4X+5L+4X+3t+4D+77+9N+7l+9N+Az+Cl+Cl+Az+FB+ED+Cl+9h+6J+5z+7R
        Day_1101=+6J+6J+77+5z+6d+85+7l+6d+9h+9h+8P+6d+77+3Z+8t+9h+AB+CH+Az+9h+8t+8t+8P+9h
        Day_1201=+CH+BT+8P+6J+5z+5z+7R+3t+3F+3F+35+1x+3F+3Z+35+2b+3F+4r+6J+35+3F+2R+1n+p
        Day_1301=+1J+1d+2R+4X+3t+5L+6J+5f+4r+5L+5f+3t+3t+3Z+2l+2R+2b+3Z+77+5f+4D+3t+6J+4D
        Day_1401=+3t+3Z+1d+1T+1T+19+p+z+1T+1n+1J+19+f+L+f+z+19+1T+1T+27+3Z+2l+35+35
        Day_1501=+3F+3t+4X+6J+77+7R+7l+8t+6d+5f+3F+2R+27+2l+4r+7l+7R+8P+Az+Bn+BT+Bn+BT+8t
        Day_1601=+7R+85+6d+3Z+3F+3t+4r+4X+3t+5z+4r+4r+5L+2b+3F+5L+3Z+2R+4D+4D+2l+27+35+3F
        Day_1701=+4D+4X+5L+4X+3F+2b+1x+3Z+4r+5z+3F+4r+4X+5f+85+85+7R+5L+4r+3F+3t+5z+77+6d
        Day_1801=+4r+3F+4X+1x+1J+27+1J+27+2b+27+5L+8P+9N+7l+8t+Bn+9h+AB+8P+9N+8P+8t+AB+9h
        Day_1901=+Cl+9N+77+6d+85+7R+8t+85+8t+9h+9h+Bn+Bn+9h+9h+8P+85+9N+8t+AV+AB+9N+Az+AB
        Day_2001=+8t+8P+77+5z+4r+5L+4D+5L+77+5f+5f+5L+5f+7l+85+9N+AV+9h+77+5L+5f+4r+3F+2b
        Day_2101=+2l+3t+5L+6d+6d+6J+6J+7R+9h+BT+Az+ED+L9+IP+Fz+ED+Eh+Cl+Az+AV+AV+9N+Az+AB
        Day_2201=+Az+8P+CH+9N+7l+77+35+35+2R+35+3Z+2l+35+35+3F+5f+5z+7l+9h+6d+6J+4D+4X+4D
        Day_2301=+4X+2l+1n+2b+1d+1x+1T+19+1x+2R+3t+2R+3F+3Z+3Z+2R+2R+1J+f+V+V+B+L+V
        Day_2401=+L+L+B+1+B+V+f+p+19+19+p+p+p+1J+1d+2R+2b+1x+1d+1n+1n+1n+2b+1x
        Day_2501=+2R+1T+1x+1J+19+1T+1x+1x+1n+2b+1n+2b+1n+2R+27+1x+3F+35+35+1x+1n+1d+1T+1d
        Day_2601=+z+19+2l+3F+19+z+1J+1T+1T+2b+4D+4X+7R+6J+7l+77+6d+8P+8t+77+6J+4r+3F+4D
        Day_2701=+4D+5f+6d+8P+85+8t+9h+AV+AV+Cl+DZ+DZ+FB+Gn+Gn+FB+Dt+Gn+IP+DZ+BT+AB+Bn+AB
        Day_2801=+Cl+AB+BT+Az+Cl+FB+DZ+Cl+Cl+BT+85+6d+7R+5z+7R+77+5f+4D+5L+7l+6d+4D+5L+4D
        Day_2901=+3Z+4r+5z+7R+4X+3Z+3F+4r+5z+6J+6J+5z+4D+5f+5z+4r+4r+77+5f+4X+3F+3F+4r+77
        Day_3001=+8t+8P+7l+8P+5L+35+3Z+2l+4D+4D+3t+2b+27+3t+3Z+2l+35+3t+3t+5z+35+4D+4r+3t
        Day_3101=+77+6d+7R+4r+5f+4X+3Z+3t+5L+4r+4X+3t+27+19+1T+1T+1x+35+3t+5L+4r+2b+2l+27
        Day_0102=+2R+p+3t+3P+1d+3j+3P+2l+4D+2H+2R+4D+4D+4D+7R+7R+7R+8t+AB+6x+5f+69+4h+4N
        Day_0202=+2H+z+p+3t+2R+2l+2l+51+8P+7v+9X+AB+BJ+BJ+9X+Cv+AB+69+6d+6d+35+1x+1d+L
        Day_0302=+f+V+L+L+1+L+L+V+p+1x+1n+1n+1d+2H+1x+3P+4N+35+2l+p+z+z+L+1J
        Day_0402=+1d+1x+35+35+3P+2H+1x+3P+3j+35+3P+8t+6x+7v+6x+51+69+69+3P+z+19+2H+1n+19
        Day_0502=+1d+1n+4h+6d+5L+5f+6x+5L+3t+3P+3j+3t+4N+5L+7R+5L+4D+4N+4h+51+4h+4h+51+3j
        Day_0602=+3j+4D+69+69+3P+1x+19+1d+z+z+1d+2l+3j+3P+5f+6x+7R+69+35+51+3t+2R+z+1n
        Day_0702=+1J+z+2R+2H+p+1n+1n+35+4D+51+35+3P+3P+5L+4h+5L+3P+3t+2R+z+19+L+L+L
        Day_0802=+f+f+2R+2l+2R+4N+1x+3P+2l+1n+1x+1n+1J+1J+1n+2R+3t+35+51+4D+3P+4D+4N+4D
        Day_0902=+35+2H+4N+4D+2R+1x+2H+35+6d+8P+9X+BJ+Cb+8t+8P+8P+9X+4h+3j+2R+p+p+L+p
        Day_1002=+19+p+p+19+1d+1d+1n+1x+1n+3P+3t+3t+2R+2H+3P+51+35+3j+3t+2R+1x+2l+5f+5L
        Day_1102=+2l+3j+1d+35+1n+2l+35+2l+4D+51+7R+8P+AB+9X+AB+Ap+7v+AB+Ap+8t+Ap+9X+8P+8t
        Day_1202=+8P+69+4N+35+2R+2H+3P+4D+69+7v+7v+7v+7R+8t+AB+9X+Ap+7R+69+3t+1x+5f+3t+3t
        Day_1302=+35+3j+4N+51+4D+51+69+AB+9X+8P+8t+8P+Bn+CH+Ap+AB+Bn+8t+6d+5L+35+1x+p+1d
        Day_1402=+f+f+19+2R+1J+2H+2R+35+3j+4h+4D+4N+4h+4D+5L+6x+7v+Bn+6x+8P+9X+AB+Ap+AB
        Day_1502=+DZ+DZ+D5+DZ+8P+7R+8P+Ap+EN+FL+IZ+Gn+Ff+EN+G9+Kp+HR+Er+E3+Er+DZ+AB+7v+7v
        Day_1602=+6x+6x+8P+6d+3t+35+3j+4N+4N+4h+4h+4N+2R+5f+69+7R+8t+AB+8t+7R+5f+69+7v+7R
        Day_1702=+7R+6x+8P+Bn+69+5f+5f+5L+5f+4h+6x+AB+Bn+Cb+Ap+BJ+Ap+8P+9X+CH+D5+CH+Cb+9X
        Day_1802=+8P+69+5f+5f+51+6d+6x+6d+5f+5f+8t+6x+6d+7R+6d+6d+6d+5f+5f+4h+3t+1J+19+1J
        Day_1902=+1x+1d+1x+3j+2H+4h+4h+69+4D+4D+6d+5f+4h+51+3j+2l+35+1d+1n+2R+3P+z+1d+p
        Day_2002=+p+f+1J+1J+f+z+1n+19+z+1J+3P+51+51+69+5f+6d+5L+6x+7R+7v+5f+3j+2l+35
        Day_2102=+35+3j+51+51+51+51+4N+4h+4D+4h+8t+7v+Bn+Ap+9X+8t+6x+69+3t+4h+3P+2l+2H+2H
        Day_2202=+2H+1d+p+19+1+L+V+V+p+1d+4h+51+3P+35+2l+3P+5f+7R+8t+8P+4D+3t+3t+35
        Day_2302=+3t+1n+4h+6x+6d+69+5L+69+BJ+8t+7R+8P+69+6d+7v+6x+6x+6x+3P+2R+3P+1n+p+1J
        Day_2402=+z+V+z+f+V+p+2H+5L+3t+4N+5f+5f+6d+6x+8P+8P+7R+5f+4h+6d+5L+51+2R+2R
        Day_2502=+1x+35+4h+7R+69+51+2l+3P+3j+4N+51+5f+5f+69+5L+4D+4N+4h+2l+2R+3P+1x+19+19
        Day_2602=+p+B+1n+2H+z+V+V+B+B+B+p+1d+1J+2R+3P+4h+4D+4N+69+4h+2R+3j+1x+1J
        Day_2702=+1n+1n+35+1x+3t+2l+3j+2H+1d+1d+2H+2l+2l+3P+3P+2l+4h+51+4N+5L+51+69+7v+69
        Day_2802=+5L+6x+9X+9X+5f+4N+69+6x+6x+69+4N+35+2H+2R+2H+1d+2l+1x+1n+1x+2H+1n+35+35
        Day_0103=+3O+2G+1w+1w+1S+1S+1I+1c+34+2a+4g+5A+7k+AK+9q+4g+34+2k+2G+1I+o+o+o+o
        Day_0203=+K+1c+1w+2k+3O+3O+34+7G+7G+5A+5A+5o+7k+6c+6c+BI+HQ+Bw+7k+5U+6I+4M+3O+4g
        Day_0303=+5U+6c+6c+5U+4g+5o+6I+8E+8E+6I+42+2u+4M+3i+3i+5A+4g+42+4M+5o+6I+6I+7G+5o
        Day_0403=+8s+6c+5A+5A+6c+5o+6c+7k+9q+8s+8s+5A+3i+3i+3i+3O+2k+1w+1m+18+1S+2G+34+2k
        Day_0503=+1m+1m+1w+2k+1m+1S+2k+1w+1m+1S+1I+1I+18+K+18+1S+1c+1S+1S+2G+3O+3O+5U+9q
        Day_0603=+4g+3i+3i+34+2u+2G+42+42+3i+2u+5o+8E+BI+Ca+Fo+Fo+Ao+8s+7G+4g+5U+4M+5o+4g
        Day_0703=+42+4M+8E+42+4g+4M+1S+18+18+2G+5o+8E+7k+7k+7k+5o+9M+9q+HQ+DE+Ca+7k+7k+6c
        Day_0803=+8s+7G+7k+6I+34+1c+1c+1S+26+1m+26+2k+5o+42+4g+5A+4g+AK+7G+6c+9q+6c+9q+BI
        Day_0903=+Ao+AK+AK+7k+8E+5A+3O+3O+42+26+1S+3i+4M+3i+42+42+5A+7G+4g+4M+6c+8s+6I+7G
        Day_1003=+4g+42+5U+3O+2a+3O+4g+2G+1m+26+34+3i+4M+7G+9M+E2+Ao+9q+7k+7G+42+2k+26+1S
        Day_1103=+18+1S+1c+1I+o+y+o+1c+o+o+K+y+U+U+U+o+K+y+A+A+A+A+U+U
        Day_1203=+o+U+U+18+o+18+18+y+o+K+y+1I+o+1m+2a+1m+2k+2u+2k+1c+2G+2G+42+3O
        Day_1303=+2G+1S+2a+1w+1w+1m+26+2G+34+2u+2G+1w+2u+2u+3i+3i+42+42+5U+9M+8s+Bw+9M+Ao
        Day_1403=+6I+8s+Ao+7G+3O+2k+2G+2k+6c+7G+8s+8s+6c+7G+42+3i+5A+6I+4M+5o+5o+7k+5o+7k
        Day_1503=+5A+6I+9q+Ao+7G+6I+42+3i+3i+6I+6c+5U+4g+AK+8s+8s+9q+9M+9M+6c+8s+7k+5U+42
        Day_1603=+6c+6I+AK+8E+4g+5A+34+4g+8E+8s+DE+Bw+Bw+Bw+9q+9M+8s+7G+7G+8E+4g+3O+4M+5A
        Day_1703=+3i+2u+3O+2a+1I+U+U+18+1c+2G+4g+34+4g+6I+4g+5A+4M+5A+3O+2a+26+2G+1w+2a
        Day_1803=+34+5o+7G+8s+7G+6c+5U+42+42+5U+2a+2a+2u+18+y+18+U+K+1I+1S+1S+1S+1S+y
        Day_1903=+18+1w+1w+2a+1S+18+o+18+2a+2G+1c+1c+2k+2k+4M+3i+4g+5U+8s+6c+4M+6c+5U+34
        Day_2003=+34+5A+7G+7k+6I+4M+2a+5U+8E+5o+7G+7k+4g+42+26+2a+1m+26+3O+2u+1m+2G+34+3O
        Day_2103=+2k+2G+4g+42+26+2k+2G+2G+2u+3O+2u+2a+34+4g+8E+7k+8E+AK+Eq+E2+HQ+HQ+Eq+Eq
        Day_2203=+Ao+9q+BI+9q+5A+42+3O+5U+5U+7G+8s+9M+6c+5o+5o+5A+8E+7G+7G+5o+3i+2k+2G+1w
        Day_2303=+1c+2u+42+5A+42+34+42+34+4M+4M+5U+BI+Ao+AK+BI+Bw+E2+AK+9q+6I+5A+34+2k+1m
        Day_2403=+18+y+1S+o+0+U+18+1c+2G+42+7G+6I+6c+7k+AK+BI+LI+DE+7G+5A+2u+2G+1w+1c
        Day_2503=+34+5o+8E+7G+5U+4M+4M+5A+5U+4g+5o+42+4g+4g+3O+5o+6I+5U+3O+2a+26+2u+2u+1w
        Day_2603=+2u+2u+3i+42+5A+5o+5o+6c+7k+Bw+Ao+Ca+Eq+E2+HQ+Ca+DE+DE+7k+7k+8E+9M+6I+5o
        Day_2703=+3i+2u+4g+4g+4M+4M+4g+3O+3O+34+4g+4M+4g+4g+5o+42+3i+4M+5A+6c+42+5o+5U+9M
        Day_2803=+8s+AK+E2+AK+Ao+Bw+8E+8s+7G+9M+8E+Ao+Eq+Ca+Ca+Bw+Bw+Bw+DE+Fo+9q+8s+8s+7G
        Day_2903=+8s+7G+7k+9M+7k+4g+34+34+5A+4M+8E+5o+42+8E+5o+5o+7G+5U+5A+6c+5o+5U+3i+4g
        Day_3003=+6c+6I+8s+BI+8s+6c+5U+4g+6I+5U+3O+6c+5A+42+6c+Bw+DE+DE+9M+7G+8E+9q+8s+7G
        Day_3103=+5o+4g+4M+42+2a+34+4g+34+3i+5A+3O+4M+42+7k+5o+8E+6c+7G+6c+5U+3i+34+42+4M
        Day_0104=+2k+34+6I+4g+2G+2a+2G+34+1w+3O+4g+7a+Bc+CQ+AA+84+9C+9C+7a+42+4g+42+4g+5A
        Day_0204=+5U+5y+7a+6c+6I+6w+AA+Bc+B8+G8+8i+6c+84+7G+7a+6w+5e+9C+9C+7a+9g+9g+84+6w
        Day_0304=+6c+5U+84+5A+2k+3O+4g+34+4g+4M+5U+5A+4M+42+4g+5A+42+3i+1I+o+0+K+K+K
        Day_0404=+A+A+e+o+K+U+A+o+1I+1S+y+18+2G+1I+1S+1I+26+1c+y+18+18+34+2G+34
        Day_0504=+42+34+5y+5e+2k+2a+4g+4g+3O+26+2G+42+2a+26+26+2a+5y+4g+42+4g+4M+4g+3i+34
        Day_0604=+34+26+2a+3i+1c+26+1m+1m+1c+26+2G+3O+42+5A+5U+4M+3i+1w+1m+1m+2a+42+3O+4g
        Day_0704=+4g+42+3O+3O+1w+1w+3O+5y+5U+6c+6c+5e+7a+7a+B8+Bc+E2+Ae+9g+9g+8O+8O+84+7a
        Day_0804=+7G+5y+5e+5y+4g+6w+7G+7G+6w+7a+6w+9g+AA+B8+DE+AA+9g+84+6w+3O+2a+2k+34+5A
        Day_0904=+42+1w+1c+4g+2k+3O+3i+5y+5e+8i+9C+B8+Ae+DE+DE+Bc+Bc+DE+9g+5y+6w+5e+42+4g
        Day_1004=+42+4g+5U+5A+42+42+4M+2k+3O+3O+6w+7G+8i+CQ+9g+8O+9g+9g+FK+Bc+7a+8O+84+7G
        Day_1104=+5e+5A+34+5A+3O+3i+3O+2a+2a+1m+34+4M+4g+34+2a+1c+1S+1m+1S+1w+1c+1c+1c+1S
        Day_1204=+1I+1S+4M+5y+42+42+6I+5A+6c+9C+AA+Ae+Bc+CQ+CQ+E2+AA+AA+7a+6c+5U+42+4g+3i
        Day_1304=+3i+3O+2k+4g+2a+2a+34+2G+34+2G+34+2k+26+2k+5e+4M+5A+3i+2G+34+42+5y+84+CQ
        Day_1404=+B8+CQ+GS+Bc+AA+DE+9C+E2+E2+Eg+Eg+CQ+FK+Eg+E2+9g+B8+CQ+Ae+Bc+Ae+7G+6w+8O
        Day_1504=+84+8O+DE+B8+FK+CQ+AA+Ae+Bc+Eg+Hu+IY+Gw+FK+G8+JW+Lc+HG+DE+Bc+9C+7G+7a+6c
        Day_1604=+3O+2k+4M+42+34+3i+3i+5y+5e+84+7G+34+2G+34+5A+4g+4g+4g+4M+34+2k+5A+34+2k
        Day_1704=+34+2k+42+34+3O+34+1m+1S+1S+e+e+U+U+18+e+o+o+18+y+1c+1m+2a+o+U
        Day_1804=+e+1I+e+y+1c+1c+o+U+1m+1w+2G+34+42+3i+2G+26+1c+1w+26+y+1S+1c+1I+18
        Day_1904=+e+e+e+1I+1I+2a+1m+26+42+42+3O+42+4M+6w+7G+5e+6c+6I+5e+34+2a+2G+1c+26
        Day_2004=+1S+e+1m+e+U+y+e+y+1w+2G+3i+6I+8O+7a+8O+9C+5y+4M+5A+42+4g+5U+6I+7G
        Day_2104=+7a+6I+8i+6w+5e+6c+6w+6c+4g+6w+8i+6w+5y+4g+6c+7G+8i+9g+9C+8i+6c+5y+5A+5U
        Day_2204=+3O+2k+5U+6c+4g+4M+3O+5U+3i+4M+5U+6I+6I+5y+5y+6w+6I+5U+5A+4g+4g+3O+2a+1I
        Day_2304=+1I+18+y+2G+42+5U+7G+AA+B8+DE+CQ+Ae+AA+8i+DE+9C+8i+8O+8i+8i+B8+CQ+B8+84
        Day_2404=+6I+6I+84+6c+3i+34+4M+2a+4g+2k+42+5U+6c+84+9C+8i+9C+9g+7a+5A+3i+42+5U+6w
        Day_2504=+6w+5A+5A+42+4M+42+5y+6I+5e+5A+5y+5e+5A+5A+2k+1w+26+2a+5A+42+34+3i+1w+3O
        Day_2604=+6I+5y+6c+7G+5y+5A+5e+6w+7a+8O+Ae+AA+AA+9g+9C+Ae+DE+Bc+AA+9C+9C+8i+9C+7a
        Day_2704=+8i+7G+5y+6w+4M+3i+6c+5U+6w+9C+8i+84+7G+6c+84+9C+AA+9g+Ae+84+6c+5y+6w+5y
        Day_2804=+4g+42+5U+5e+42+1S+1c+26+5A+5y+5A+5y+8O+8i+7G+8i+7a+84+8i+9g+9g+8i+5A+4g
        Day_2904=+4g+5U+7G+6c+42+2G+2a+42+2k+2k+2G+3i+4M+2a+2a+42+4g+4g+4M+3i+2a+2k+2G+3i
        Day_3004=+6w+8O+7G+7G+5e+4M+5U+5U+5y+6I+5U+5e+5e+5A+42+34+42+3O+4g+4M+42+34+4M+5e
        Day_0105=+5B+3F+2R+1n+z+1J+2H+1x+43+6J+9h+Ap+85+8Z+CH+8t+Ap+77+69+4D+2v+43+4D+4X
        Day_0205=+5p+6n+5p+4r+3P+3F+43+5p+77+6J+4r+5B+43+2R+1J+1J+1J+1n+19+f+p+1T+z+1n
        Day_0305=+2H+2b+2b+2b+2v+2R+1J+f+f+L+z+1J+1J+1T+1x+V+f+V+V+L+V+p+z+1J
        Day_0405=+2R+2b+2H+2R+3F+4D+43+3j+43+5p+5V+3P+3P+4D+3j+3P+3P+3j+5B+4D+3P+1n+2H+1d
        Day_0505=+z+p+z+V+f+L+V+L+L+B+V+f+19+V+z+1J+2H+2H+1d+19+19+z+2H+2v
        Day_0605=+3F+1d+1n+1d+1d+2H+19+19+2H+2b+2v+2v+3j+69+77+5B+43+5B+7R+9D+3j+3P+2H+2v
        Day_0705=+43+4X+5B+5B+3P+1x+43+2b+3P+4X+69+7l+6J+7l+69+6n+6J+5p+69+4r+4D+43+2b+1d
        Day_0805=+2v+4r+6n+4X+5V+4r+5V+6J+77+6n+4X+2v+3j+3j+2v+2R+3F+4r+6J+6J+6n+7R+77+6J
        Day_0905=+7l+6J+4r+4X+43+3F+3j+2b+3F+43+4r+5B+69+6n+77+9h+BT+8t+6n+5V+4X+43+3F+1n
        Day_1005=+2v+3F+5p+5B+3F+2R+3P+3F+4D+4X+5V+4r+5B+43+5V+5V+5B+4X+3P+1n+1x+1d+2H+1x
        Day_1105=+f+1T+19+2v+2b+2b+2v+3F+3j+5B+6J+77+AB+Ap+AB+9h+9h+7R+5p+69+5B+4r+4r+43
        Day_1205=+2R+1n+2b+2v+1J+z+1d+2v+2v+3F+1n+2H+2R+43+43+4r+4X+6n+3F+4D+4D+43+4X+69
        Day_1305=+5p+5B+6n+8t+Ap+Ap+8t+8t+7R+8t+7R+85+6J+4X+5V+4D+3j+7R+7R+85+5V+5B+5B+5V
        Day_1405=+69+69+5B+4X+6J+6J+5p+3j+2b+4D+4X+5V+7R+6n+77+69+6J+9h+AB+9D+Ap+FL+EN+F1
        Day_1505=+Cb+BT+Dj+BT+9D+8t+AB+Dj+Dj+F1+EN+D5+CH+AB+Bx+Bx+Ap+9D+BT+8Z+7R+5p+6n+5p
        Day_1605=+6n+85+8t+8Z+7R+9D+85+8Z+8Z+D5+Dj+Jr+Jr+Hv+G9+HH+G9+G9+Cb+8Z+8Z+5B+6n+7l
        Day_1705=+Cb+9h+Ap+9D+85+77+7l+8Z+7R+6J+8t+8t+6J+77+69+5p+4r+4r+5V+5p+6n+3j+3F+4r
        Day_1805=+1n+1x+1d+1n+1T+1T+1T+1d+4D+5V+6n+9h+8t+CH+9h+8Z+7R+77+5p+4X+3P+5p+5V+5V
        Day_1905=+5B+3P+4D+2R+2b+3F+3P+4X+3P+4X+4D+3F+43+4D+5V+7l+77+7R+3j+2b+2R+2R+2R+1n
        Day_2005=+19+z+z+f+V+1J+V+V+z+1n+1J+3P+2v+3j+2b+2H+3j+3F+3j+5B+2R+1n+1d+1T
        Day_2105=+1d+2b+2b+4D+3F+4X+43+3P+3j+5B+3F+43+3P+6J+77+7l+6J+5B+3F+2R+2R+2b+2v+4D
        Day_2205=+4r+5B+7R+5V+5V+5p+6J+69+7l+7l+Ap+D5+Dj+Ap+Bx+8t+9D+85+8t+6n+4r+2v+3P+3j
        Day_2305=+4D+43+77+85+7R+7R+77+7R+9h+BT+Bx+Bx+BT+Bx+8Z+AB+9h+D5+Ap+BT+AB+9h+85+5p
        Day_2405=+6n+BT+G9+D5+D5+EN+D5+9D+Ap+Ap+AB+9h+77+9D+8Z+8Z+8Z+9D+85+5p+5B+2v+2H+1x
        Day_2505=+3j+2H+2H+1x+19+2H+2H+1d+3j+3P+2b+1x+2H+4D+4X+6J+5B+5V+5B+3P+2b+1n+2b+2b
        Day_2605=+2v+2R+4X+2b+z+z+z+1d+2H+4X+5p+6n+7l+9h+7l+AB+BT+9D+77+6J+4X+3j+2b+4X
        Day_2705=+43+3F+3j+3j+3j+43+4D+4X+4X+69+6J+69+8Z+9h+Ap+9D+8Z+4r+3F+3F+3P+3P+2b+1n
        Day_2805=+4X+3j+2H+1n+2v+4r+6n+4X+4D+3P+4D+3F+1x+1T+1x+1n+1x+z+V+L+B+1+B+V
        Day_2905=+z+V+p+p+p+p+1J+z+2H+2v+3j+3P+4D+3j+4r+5B+7R+5p+4X+2b+2R+4X+2v+4X
        Day_3005=+3P+2R+3j+3j+1T+1T+1n+1x+1n+1d+2H+2b+4D+4r+5V+6J+5V+4X+1T+f+V+1J+1T+4r
        Day_3105=+4D+4r+7R+77+4D+6J+8Z+85+6n+85+85+6J+77+6n+85+8t+BT+AB+9h+7l+77+69+7l+85
        Day_0106=+7l+5z+8Z+9D+5z+51+5V+2R+2l+3j+51+3P+43+6T+51+4N+5z+51+5V+85+51+43+27+p
        Day_0206=+1J+1J+2l+2R+3F+4N+5V+2v+1T+1x+2R+3j+2l+1T+2v+1T+2R+1T+1T+43+7l+6x+85+7R
        Day_0306=+6T+6T+6T+4h+3P+4N+3F+6x+4N+5V+7R+9r+85+5V+3j+4N+4h+5z+8Z+9D+85+5z+5V+3P
        Day_0406=+4h+2v+1d+1x+51+7R+9r+5z+6x+43+43+43+51+5z+8Z+9r+9D+B9+Dt+DF+8Z+6T+51+7R
        Day_0506=+6x+2l+43+5V+6x+8Z+8Z+AV+9r+AV+Bx+B9+6x+43+4N+1T+19+2R+3F+z+1T+1J+1d+1T
        Day_0606=+2l+2v+27+43+1d+V+L+p+z+2l+3P+3j+3P+43+6x+7R+6x+6T+7R+51+1d+2R+2v+2v
        Day_0706=+2R+3j+1x+1J+1T+z+1d+3P+4N+1x+3F+3P+3j+3j+2R+3j+3j+5V+2l+1x+3P+43+3P+4N
        Day_0806=+3P+1d+19+z+1J+2R+4N+4N+3F+2R+3F+1x+2l+27+z+z+z+f+L+B+1+B+L+f
        Day_0906=+f+z+1J+z+1J+2R+1d+2R+3F+3j+1T+19+4N+6x+51+51+5z+9D+6x+5z+4h+51+85+6x
        Day_1006=+4h+6x+7R+7l+5V+3j+4N+6x+85+Cb+BT+9D+9D+Cb+9D+5z+5V+27+3F+6T+51+4h+5z+5z
        Day_1106=+43+2R+27+1T+1J+1J+f+z+3F+2v+1J+1T+3j+3j+3P+1d+z+1T+3P+5V+43+6x+6T+6x
        Day_1206=+43+4N+43+1T+27+2R+1d+1x+4h+3F+19+f+f+z+z+f+p+f+L+B+B+B+B+B
        Day_1306=+1+L+1J+1d+L+L+B+B+L+19+2v+2R+27+1T+4N+2R+2R+1T+27+2v+27+2v+3j+6x
        Day_1406=+5V+2R+19+z+L+f+27+2l+3P+51+51+43+51+AV+9D+85+9r+5z+5V+51+51+43+3P+1T
        Day_1506=+5V+6x+7l+9D+9D+6x+7R+7l+7l+3j+4N+2v+5V+6T+8Z+85+Ap+DF+Dt+BT+7l+Ap+8Z+85
        Day_1606=+5z+3P+1d+p+1J+1x+27+3j+43+43+3j+4h+43+3F+2R+3P+27+1d+p+1d+p+z+19+1d
        Day_1706=+19+B+B+V+V+V+f+L+V+f+19+2R+1J+19+1J+1d+27+2v+3j+3F+5V+5z+9r+8Z
        Day_1806=+8Z+6T+5z+3P+43+43+51+4h+5z+6T+5V+85+5z+5z+9D+Ap+8Z+7l+6T+6T+51+7l+5V+7R
        Day_1906=+7l+6x+9r+7l+4h+4h+3j+4N+3F+2v+2v+4h+3j+1T+27+3j+4N+7R+5V+43+3P+2v+4N+2v
        Day_2006=+2R+27+1J+1x+3P+1x+27+1d+27+z+3F+5V+4N+51+4N+5V+3F+27+27+4N+5V+6T+8Z+9r
        Day_2106=+AV+8Z+5V+2l+2l+3j+1x+3P+4N+51+43+2l+1d+1J+V+p+z+f+f+1d+5z+4N+1d+3F
        Day_2206=+z+27+4h+4N+6T+5z+51+9r+6T+2v+2R+2v+4N+43+27+2v+2v+2v+2v+p+z+f+2R+2R
        Day_2306=+V+1+1+B+1+L+f+f+V+V+L+B+L+f+z+19+1d+1T+27+1T+1d+1T+f+p
        Day_2406=+19+3P+43+3P+1x+1x+3F+2l+2R+2v+2l+1J+43+2v+5z+4N+3P+1x+z+V+p+f+1J+p
        Day_2506=+1x+2l+3F+2l+27+1d+2R+2R+3P+2l+1x+1x+1d+f+27+2R+4N+2R+1d+V+f+p+z+V
        Day_2606=+V+z+1x+2v+27+z+1J+p+1J+27+27+3F+4h+6T+51+4h+4h+2v+z+f+1T+2R+3F+1J
        Day_2706=+19+f+z+1x+1J+L+L+L+L+1T+3j+4N+5z+3P+1x+2l+3j+6T+4h+27+V+27+2R+27
        Day_2806=+27+1x+3F+27+27+27+3j+5V+7R+BT+9r+85+5V+4h+6x+Cb+Bx+Bx+Cb+EN+Bx+9D+5z+51
        Day_2906=+51+8Z+5V+6T+4N+3F+2v+27+2l+5V+9r+Bx+Ap+5z+51+4h+43+8Z+5V+2v+3P+4N+1x+3F
        Day_3006=+6T+6x+5V+Ap+85+9r+7R+5z+8Z+DF+FB+JD+Lx+GT+GT+Hv+GT+EN+Er+FV+DF+BT+B9+BT
        Day_0107=+68+9M+C6+A0+8E+4M+3s+4M+3Y+3E+3E+5o+C6+A0+7a+7a+Ay+8E+3Y+y+1I+1I+1S+2u
        Day_0207=+4M+5U+8s+8s+4M+5U+5o+6c+42+68+4g+76+4g+3E+42+68+4M+2u+5A+6c+7a+7a+6c+2Q
        Day_0307=+1m+3Y+5A+5A+6c+4M+2Q+2Q+o+1I+1m+e+2u+4M+2k+o+o+U+1S+2u+2G+U+1m+1S
        Day_0407=+U+K+U+K+0+0+A+K+e+U+0+0+A+e+y+2Q+1w+o+y+1m+o+1I+2Q+2k
        Day_0507=+42+42+3Y+42+A0+5A+3Y+2Q+3Y+1S+1w+2Q+2G+1w+1m+1I+1I+18+1I+1w+2G+42+4g+3s
        Day_0607=+2k+1S+3E+18+2k+4g+1I+3Y+5A+8s+8s+8s+A0+A0+Gm+N4+Jq+R6+C6+A0+Ay+IE+C6+DE
        Day_0707=+76+68+68+7a+42+3E+1m+K+18+2Q+3Y+2k+1w+U+K+1S+1I+e+o+U+U+U+A+K
        Day_0807=+A+A+K+U+U+e+1I+1S+1w+2u+3s+7a+3s+3Y+1w+5U+2Q+1w+1S+4g+5U+6c+3Y+5U
        Day_0907=+76+7a+76+9M+3Y+1w+2G+1I+2Q+68+7a+5U+68+8E+7a+A0+C6+EC+Ay+4g+1m+0+A+e
        Day_1007=+K+A+y+2Q+2G+3E+3s+2G+2u+2k+3Y+1w+76+9M+5o+4g+68+5o+4M+3s+3E+1S+2G+2k
        Day_1107=+1m+1S+2k+3Y+K+1w+1S+2Q+1w+e+2u+1m+1S+3s+7a+3Y+2k+1w+U+e+e+y+y+1m
        Day_1207=+1I+5U+6c+4g+1I+K+U+y+1I+2u+2u+4M+2G+e+2G+y+1S+2k+2G+5A+5A+4g+18+1I
        Day_1307=+o+1m+U+U+18+1w+4g+68+Ay+A0+7a+3s+4M+o+o+1I+18+3E+1m+2G+1I+2G+2u+1w
        Day_1407=+U+y+1m+18+2Q+2G+5A+8s+C6+C6+DE+76+3s+3Y+1m+2u+2u+4M+1m+K+1m+18+2Q+e
        Day_1507=+K+A+0+0+0+A+0+A+K+o+U+U+o+U+2k+2Q+1I+18+18+18+18+o+o+1w
        Day_1607=+2k+y+3E+o+18+2u+4g+3Y+5A+5A+68+Gm+9M+C6+C6+3s+68+5U+3Y+2k+1S+A+K+U
        Day_1707=+1m+18+K+K+A+0+0+0+y+e+y+o+1w+1w+42+2u+1w+2G+0+A+K+A+A+K
        Day_1807=+U+18+3E+42+6c+8s+4g+3s+3E+3s+4M+4M+6c+8E+76+4M+4M+5U+6c+1S+3Y+4g+2k+1I
        Day_1907=+o+K+o+U+U+A+K+K+1I+2k+3Y+3Y+2G+y+18+e+1I+1m+1S+2Q+42+5U+7a+3s
        Day_2007=+2Q+1w+1m+3E+3Y+2G+1S+1w+1w+5A+2u+5A+6c+8E+76+4M+2u+2k+3Y+42+2u+18+1m+o
        Day_2107=+18+18+y+18+A+A+K+K+y+1w+2G+2k+1w+1m+18+1I+1m+K+U+K+K+U+K+A
        Day_2207=+A+A+A+e+2k+1I+2G+76+76+68+3E+5A+4g+8E+8E+Gm+Ay+DE+EC+A0+68+EC+Ay+Is
        Day_2307=+L8+Gm+EC+FK+7a+6c+4M+2G+4M+4M+7a+5o+7a+5o+5U+2u+1m+3E+42+2Q+e+1S+y+2u
        Day_2407=+3s+1m+1m+1w+K+K+A+18+2k+2u+4g+7a+7a+Ay+6c+4g+DE+5o+5o+42+2k+2Q+1I+2k
        Day_2507=+5A+A0+A0+68+68+8E+8E+Ay+5U+5U+2k+2G+2u+4g+1w+1I+18+18+2Q+o+e+K+y+1I
        Day_2607=+K+K+e+2u+e+1I+y+18+2G+2k+3Y+1S+3Y+8s+5A+4M+42+2k+4g+5U+2Q+1S+1I+K
        Day_2707=+o+2u+8s+9M+4g+3Y+4g+3s+5A+5o+76+7a+DE+C6+FK+FK+6c+5U+9M+DE+A0+5o+5o+68
        Day_2807=+3s+1w+1S+e+1I+18+y+e+18+1w+1m+18+1m+3Y+2k+3s+2Q+4M+3Y+3Y+3E+y+2k+1S
        Day_2907=+U+o+A+A+U+e+U+1w+1S+1I+y+y+2u+2G+1m+18+5o+42+1w+2u+2G+1w+18+42
        Day_3007=+3Y+2u+1m+18+1I+2Q+1I+1S+76+42+3Y+2k+2Q+8s+6c+A0+A0+5U+7a+68+2u+o+U+e
        Day_3107=+0+U+A+A+A+e+K+U+1I+2G+4g+7a+8s+8E+Ay+8E+5U+5A+5o+FK+68+5A+A0+4g
        Day_0108=+69+51+3Z+3Z+19+35+1d+1x+p+2l+5L+77+2H+1n+3t+51+3t+4N+1T+19+2l+35+4h+1J
        Day_0208=+z+1J+35+4h+3Z+4N+1n+35+51+3Z+7b+8j+Bx+Gd+FB+R7+Hv+Az+8j+5p+2R+4h+3t+3t
        Day_0308=+8F+7b+Az+4h+2R+2R+1T+L+B+V+p+p+f+V+p+p+p+2l+3t+6d+4N+77+51+3P
        Day_0408=+3t+1x+1x+3P+p+p+1J+1T+2l+1d+1x+2R+2H+1n+p+f+V+f+1n+19+19+1n+19+V
        Day_0508=+B+B+V+L+L+1T+p+2R+1n+2R+2H+p+2l+3P+1n+V+V+L+V+f+3t+1x+z+1d
        Day_0608=+1n+1x+z+19+2H+19+1d+1d+V+L+p+L+B+1+B+B+B+L+1+B+B+1+p+2R
        Day_0708=+1n+2H+p+1d+2l+p+35+4h+35+4N+8j+3t+2l+35+5L+2l+6d+4N+3P+1x+1x+1d+5p+77
        Day_0808=+9D+5L+4N+51+z+z+1J+f+51+8F+9r+51+8F+FB+Cl+Gd+Gd+FB+AV+8F+7b+4h+5L+51
        Day_0908=+8F+AV+DZ+It+Cl+5p+4N+6d+69+5p+5L+8F+Bd+FB+8F+4h+5p+2R+1J+2H+19+V+1+1
        Day_1008=+1+B+L+f+2l+35+1n+3t+1d+4N+19+z+1T+1T+3P+2R+3P+3t+9D+8j+9D+77+69+6d
        Day_1108=+7b+5p+9D+Az+ED+69+6d+51+4N+4h+51+51+5L+7b+51+3t+8j+3P+4h+4N+3t+Az+DZ+9r
        Day_1208=+3P+2H+35+1x+35+1T+1x+5L+1n+51+6d+7b+69+5p+69+77+8F+7b+5p+6d+7b+4h+2l+3t
        Day_1308=+4N+1x+3P+19+p+p+B+V+19+2l+35+3P+3P+1T+1T+2R+19+1T+V+1+1+1+B+p
        Day_1408=+2H+6d+77+5p+69+9r+5L+2H+4N+3t+69+8F+8j+Az+DZ+8F+7b+4N+6d+3Z+1n+p+V+L
        Day_1508=+1+L+1T+2H+1x+35+4N+1d+1n+19+3Z+3t+51+69+9D+8j+9r+Cl+Bx+Bx+7b+5p+3P+1T
        Day_1608=+z+2H+51+3Z+2R+2R+2R+1n+1T+1n+19+19+2R+35+4h+3Z+1d+2R+1n+1x+1T+2l+1x+1x
        Day_1708=+5L+5p+77+Az+Cl+9r+5p+3P+2l+35+2R+2l+1J+B+1+B+L+B+1+B+B+V+L+B
        Day_1808=+L+f+V+B+V+p+p+1x+1n+19+f+L+19+1T+35+2R+p+1n+2l+3P+1x+1d+2l+3P
        Day_1908=+3t+3Z+3P+6d+51+2l+3P+4h+3t+4N+1T+1d+2R+4N+69+3t+5p+69+2l+1J+p+L+L+1
        Day_2008=+V+p+p+p+1J+1x+2l+69+3t+2l+3Z+51+6d+6d+4N+35+2R+35+1n+1T+1T+1d+1n+5L
        Day_2108=+2H+p+1d+2R+p+1J+1d+1d+3Z+2R+4h+69+9D+9r+7b+51+3P+2H+V+B+1J+1x+2R+19
        Day_2208=+1J+p+2H+V+L+B+V+L+B+L+V+p+f+1d+1T+1x+1d+2l+8F+DZ+FB+9r+9r+AV
        Day_2308=+5p+4N+3Z+2H+2R+V+2H+51+1d+z+2R+2H+5p+4h+4N+3t+3t+1x+2l+35+3Z+1n+1J+f
        Day_2408=+L+V+19+2R+L+z+V+2R+2H+3Z+1d+19+2R+19+1x+2R+3P+4N+2l+3Z+35+2H+3P+3Z
        Day_2508=+3P+B+V+V+L+L+L+1+L+1+V+V+V+V+z+z+19+1x+5L+1d+3P+p+1T+V
        Day_2608=+B+19+19+1J+p+p+p+z+3P+1n+1x+3P+5p+5L+6d+7b+3P+35+2H+4h+5L+3Z+1d+2l
        Day_2708=+2l+3Z+8F+Bd+51+6d+69+3t+4N+35+3Z+7b+77+6d+9r+9D+9r+9r+8j+5p+9r+6d+8F+69
        Day_2808=+8F+5L+5L+77+77+4h+3P+1T+1d+1x+4N+35+z+19+1T+p+p+1T+p+1x+4h+4h+19+1T
        Day_2908=+2H+1n+1J+V+B+p+V+B+1J+2l+4N+77+69+77+3t+2l+4N+3t+6d+3P+19+p+z+19
        Day_3008=+1n+1T+1n+4N+6d+51+3t+2H+2H+19+L+V+p+V+p+19+2H+1x+f+L+V+p+f+V
        Day_3108=+B+L+V+p+z+2H+1J+3Z+9r+5p+Bx+Hv+Lx+Jr+ED+Cl+Az+Lx+9r+Az+Bx+Cl+77+69
        Day_0109=+5B+3F+3F+1d+z+B+p+L+L+z+f+z+1T+1d+1n+19+L+1J+27+3t+3Z+5B+2b+1d
        Day_0209=+V+z+2b+3t+2H+2b+3Z+2H+1n+2H+4r+4h+2b+p+3F+3Z+1T+27+2b+3Z+27+3F+p+L
        Day_0309=+B+B+B+1+1+1+1+1+1+B+B+B+V+L+B+B+B+1+1+1+B+1+1+1
        Day_0409=+B+V+1T+L+B+L+L+B+V+p+3F+5V+6n+8Z+7v+9N+9N+8Z+Bn+6n+7v+6n+6n+2b
        Day_0509=+1d+1J+z+1T+2H+1T+f+1d+19+2v+1n+4r+4r+3t+2v+2b+3F+1T+19+V+f+1d+2b+2H
        Day_0609=+p+1d+1J+f+1n+p+V+V+p+f+1T+2b+2H+2b+27+3t+2v+2H+1n+27+27+B+L+1J
        Day_0709=+1T+2v+1T+2H+2H+4D+4h+27+7v+5z+6n+4D+2b+2b+4D+7R+Bn+Cl+4D+6J+1n+1J+1n+2b
        Day_0809=+3t+2b+6J+4D+8Z+5V+2v+4r+7R+7R+AL+KL+Az+Az+Qx+GT+HH+Cl+Bn+6n+3t+7R+27+1T
        Day_0909=+z+f+p+2H+f+p+f+1T+2v+2H+3Z+6J+3Z+5B+6J+4r+4h+2b+2H+1T+z+1d+2b+2H
        Day_1009=+3Z+3F+4h+3Z+1n+1T+f+z+p+p+f+V+1T+2b+5B+3Z+4D+4r+5B+5V+2b+27+f+B
        Day_1109=+1J+1T+2H+B+1+L+f+27+2b+2v+4h+5V+9N+Cl+FL+IP+IP+KL+ED+6n+7v+8Z+6J+6J
        Day_1209=+6J+5B+AL+Az+7R+4h+3Z+2b+1J+1T+19+V+B+B+V+L+1n+1J+3F+1J+p+1J+1T+1J
        Day_1309=+1J+3t+2v+3F+2H+1n+4D+3Z+2b+1J+L+V+19+2H+1n+z+1n+1T+2H+2b+4h+4h+3Z+4r
        Day_1409=+3F+2v+1T+1T+3Z+3F+2H+3F+3t+1T+3t+3t+6n+ED+FL+9N+Bn+9N+7R+5V+5V+Cl+8Z+Az
        Day_1509=+Az+3t+5V+5V+4r+2v+4h+3F+6n+7v+8Z+7R+5B+5z+2v+1T+4D+3F+1n+1T+1n+1d+f+1n
        Day_1609=+27+3F+27+1T+6n+Cl+9N+7R+5V+6n+9N+7R+7R+Az+DZ+8Z+3F+1n+3F+6n+6n+3t+5V+4D
        Day_1709=+5V+7v+4D+19+1d+2v+2v+19+1T+19+2b+2b+1T+19+27+1d+V+z+V+19+2b+1d+1n+4h
        Day_1809=+4D+4D+V+19+19+f+V+z+L+B+z+1J+19+f+1n+1T+B+L+L+V+2H+1n+3Z+2b
        Day_1909=+1n+2H+3t+6n+3Z+3F+4D+2b+1n+f+B+L+L+19+4h+3Z+6J+5V+3t+5B+4D+z+19+1T
        Day_2009=+4h+3F+2v+27+1d+27+1J+19+p+27+3F+f+L+V+V+z+L+V+f+19+z+V+2H+3Z
        Day_2109=+2b+f+19+p+L+B+L+p+2v+4h+4h+5B+2b+1n+3F+5V+5B+3t+5V+8Z+2b+5z+3t+4r
        Day_2209=+4D+3F+9N+9N+2v+4h+1d+3t+1d+19+1T+27+f+f+2b+4h+4D+3F+9N+6n+3Z+1d+2b+3F
        Day_2309=+4h+3t+3F+5z+2b+27+1d+3t+7v+6J+5z+5V+3Z+5V+6J+5z+5z+4D+1J+3Z+6J+5z+5V+5V
        Day_2409=+8Z+AL+6n+4D+8Z+6n+6n+3Z+5B+3F+1d+V+2v+3t+5B+6J+9N+Az+ED+Mv+HH+ED+Az+3t
        Day_2509=+2b+1n+1n+2b+V+V+f+V+L+f+27+19+f+19+z+L+L+V+27+19+1d+3Z+4h+8Z
        Day_2609=+5B+8Z+7v+8Z+AL+FL+3Z+2b+2v+4h+3t+6J+5B+5V+Bn+9N+4D+AL+Cl+FL+DZ+FL+5z+Bn
        Day_2709=+AL+7R+Bn+5V+3t+7R+5z+6J+6J+2v+3F+3F+4h+4r+7v+8Z+3Z+2b+f+z+f+B+B+V
        Day_2809=+z+27+p+L+B+L+f+B+B+B+L+V+z+1n+4h+AL+9N+8Z+5V+6J+4h+3F+1n+f
        Day_2909=+19+1T+z+B+1+B+1+B+L+L+1T+5B+5V+9N+7v+6n+9N+AL+8Z+7R+9N+1d+2H+2H
        Day_3009=+2b+27+1d+6n+2b+2H+2b+27+2v+f+3t+3Z+2b+3F+1J+z+V+1J+z+p+1n+27+p+p
        Day_0110=+19+19+27+1J+1n+z+3F+3F+43+4h+5z+3Z+2v+1n+2H+f+p+V+L+1+z+B+L+1J
        Day_0210=+z+19+1J+2H+3Z+2v+4h+5f+7b+7b+6J+7b+93+93+93+9X+C7+D5+7b+77+27+1n+4N+43
        Day_0310=+5f+77+5L+6J+5L+4N+1n+2R+2H+1n+19+19+19+1J+1n+1J+1J+f+f+f+2H+5f+85+8Z
        Day_0410=+7b+7b+7b+77+Af+B9+85+9X+93+77+C7+Af+9X+Cb+C7+Bd+C7+85+B9+8Z+5L+1d+V+L
        Day_0510=+B+B+1+L+L+z+2R+1n+1n+43+43+43+2R+3F+4N+5f+9X+7b+6d+2v+2l+27+1n+1d
        Day_0610=+1d+3j+3F+3j+2H+1n+1J+1n+2v+3j+43+6d+6d+7b+6J+5L+3Z+5z+6d+6J+4h+51+5z+51
        Day_0710=+43+4N+3F+19+V+z+1d+2l+3j+5L+85+5z+6J+7b+77+93+A1+Af+77+77+5z+43+51+4N
        Day_0810=+2R+43+6J+5z+4h+5f+51+5z+4N+6J+7b+7b+5z+5z+A1+85+85+Af+6d+4h+27+2H+2R+1n
        Day_0910=+1n+1d+1n+3F+4h+51+1n+1d+f+z+1n+4N+4N+4N+43+5L+3j+5z+4h+4N+2v+2v+3j+5f
        Day_1010=+3j+5z+51+2v+3F+5L+6d+6d+51+85+Bd+Bd+Af+A1+Af+B9+A1+FB+EN+B9+93+4h+6J+4h
        Day_1110=+2R+1J+2v+p+B+V+L+f+f+f+2H+3j+6J+5L+6d+9X+8Z+5f+5L+4N+3j+4N+3j+27
        Day_1210=+1J+19+2l+2v+z+p+27+43+2H+4N+5f+2v+43+4h+2l+43+3j+2v+1d+27+1n+19+f+B
        Day_1310=+L+B+L+B+B+1+1+1+L+f+f+1d+2l+27+2H+27+2H+1J+V+19+f+19+1+V
        Day_1410=+B+L+1d+1n+p+1J+f+V+19+1n+1J+1d+2l+2v+3Z+3F+4N+43+51+3F+3F+2v+1n+2R
        Day_1510=+1n+2R+3Z+2v+2v+2v+2R+3j+3F+4N+77+7b+4h+43+6J+5L+6J+8Z+7b+3j+3F+1n+p+1n
        Day_1610=+2H+1d+2l+1J+1d+3j+6J+6J+3F+2v+3Z+4h+2l+3F+2R+3j+2H+1n+2H+2v+4h+3Z+1n+27
        Day_1710=+3F+19+4N+43+3j+27+2l+2l+43+77+6d+7b+5z+5z+8Z+85+8Z+6d+51+5L+5f+3Z+3Z+3F
        Day_1810=+6J+5f+4h+4h+5f+5z+51+3F+2v+1n+1n+2R+3Z+2H+1J+p+z+1n+z+V+V+19+2R+27
        Day_1910=+19+V+19+19+f+2v+3F+4h+77+8Z+93+7b+93+A1+Af+9X+5z+2H+2H+1d+1n+19+1J+L
        Day_2010=+1+1+L+19+L+z+f+L+19+2H+2l+51+6J+4N+4N+1J+2v+2v+3Z+3Z+3F+3j+4h+43
        Day_2110=+2l+3F+4N+4h+5L+A1+Dj+D5+8Z+77+85+6d+51+4N+4h+1n+1J+p+2R+1n+1d+z+p+2l
        Day_2210=+6d+6J+9X+Af+D5+A1+Bd+E3+EN+Fz+Fz+Er+Mv+I5+I5+Bd+D5+85+8Z+8Z+77+93+77+8Z
        Day_2310=+6J+51+5z+43+2l+5L+3j+5z+2v+2l+p+2H+51+3Z+3Z+1n+4h+3Z+3F+f+B+L+B+B
        Day_2410=+B+B+z+2v+1J+1n+27+2l+3Z+85+8Z+A1+Cb+Fz+I5+I5+Dj+D5+85+85+4h+4h+4h+6J
        Day_2510=+5z+5f+51+77+2l+p+f+1J+f+f+z+1n+2v+1n+2l+3j+43+6d+77+3F+2H+1n+27+1n
        Day_2610=+1J+2l+1n+2R+3F+2R+1J+1J+p+2H+2R+51+5f+5f+43+3F+3j+3j+43+f+1J+19+V+B
        Day_2710=+L+L+f+27+p+19+3F+1n+2H+3Z+2H+1n+2R+2R+27+f+p+1d+p+p+V+L+B+19
        Day_2810=+p+19+2H+V+f+L+L+z+z+1J+1n+2v+2v+3F+3j+43+2R+p+1d+2H+V+f+19+z
        Day_2910=+1d+z+f+V+L+1d+27+2H+z+1J+1J+2R+2H+z+V+V+L+p+1n+1d+f+1d+3F+2R
        Day_3010=+f+1d+51+4h+5L+51+3j+4N+3F+2H+2l+27+3j+1d+19+19+3Z+4h+6d+7b+Af+93+77+8Z
        Day_3110=+9X+6J+5z+4N+2l+2l+3F+2v+3Z+27+2v+3F+3Z+51+4h+2v+4h+3Z+2l+2R+19+19+f+f
        Day_0111=+18+1I+1c+2k+1m+2a+5A+4M+5A+6S+6w+8i+A0+7Q+5A+6S+A0+7k+6S+5e+6w+5y+3s+3s
        Day_0211=+4M+3O+3s+4M+3O+6S+9W+8i+Bc+6w+7Q+6w+4M+4g+3s+2k+2a+1w+26+26+1w+U+o+26
        Day_0311=+26+34+5y+3O+2G+18+y+y+3O+5e+6S+4M+8O+9W+Ao+FA+Ha+92+84+92+8O+8O+A0+6w
        Day_0411=+6S+5e+6S+5y+4M+6S+92+7k+8O+92+Ca+9W+Bc+9W+6w+4g+5A+4g+4M+42+34+1m+1m+1S
        Day_0511=+34+4g+34+1w+2G+2k+3Y+5y+5A+9W+Ao+8i+Ao+FA+Ca+8i+7k+5A+3Y+3s+34+26+2a+1w
        Day_0611=+2G+1w+3Y+3O+2k+3s+3s+42+3s+6w+7k+7k+5A+4g+4g+7k+4g+3Y+2G+3s+1w+3Y+3O+3O
        Day_0711=+3Y+1c+1I+2G+1w+2a+2a+2a+1m+1I+e+U+U+K+U+e+1S+y+18+1S+2a+34+4M+2G
        Day_0811=+2k+3O+2G+1I+26+2k+34+2a+1I+1c+1m+1c+18+1w+34+34+1w+26+2G+5A+4M+2G+1m+26
        Day_0911=+y+18+1S+34+3O+3s+4M+34+2G+2G+34+4M+8O+9W+8i+5y+6w+84+4M+5y+42+3O+2k+2k
        Day_1011=+2a+1I+1m+3O+42+26+34+1c+1c+e+U+1m+34+2a+1I+1I+o+e+o+1c+2G+2k+3s+6w
        Day_1111=+6S+5e+5e+5y+6w+6w+84+Ca+GI+EC+D4+Ca+Bc+D4+C6+5y+5A+5e+2k+1w+2G+1I+U+1I
        Day_1211=+o+1S+3O+26+18+o+18+1w+26+4M+84+7Q+5y+84+8O+6S+92+A0+Ao+8i+Ao+Ao+7k+8O
        Day_1311=+6S+5e+5A+4M+26+1m+2G+y+y+1c+2a+3O+3Y+5A+7k+9W+5y+5y+7Q+5e+6w+4g+42+4g
        Day_1411=+4M+92+7Q+6S+5e+2k+34+1w+e+e+1m+y+o+e+U+1c+1m+18+1I+K+U+o+e+A
        Day_1511=+K+K+o+1c+y+e+26+2a+3s+3s+42+3s+3O+1w+1S+3O+5e+4M+8O+7Q+6S+5y+3Y+34
        Day_1611=+34+42+8i+6w+3s+3O+2G+4M+2k+1m+1m+26+4g+5A+5A+5A+4g+3Y+3O+1m+e+K+A+K
        Day_1711=+U+U+U+K+A+o+e+18+y+1w+1w+3O+4g+A0+Ao+8i+9W+Ao+D4+Ao+9W+A0+Ao+Ao
        Day_1811=+C6+Bc+EC+Jq+DY+Ao+84+6w+5e+42+3O+5A+5e+5A+5A+6w+5e+4g+6S+3O+2a+1m+2G+34
        Day_1911=+4g+4g+6w+5y+42+4g+2k+2G+34+4g+3Y+3Y+4M+6S+92+Ca+Jq+GI+DY+A0+Bc+Ao+8O+5e
        Day_2011=+5y+5A+7Q+5A+42+4g+6S+7Q+6w+92+8i+Ao+6w+42+3s+3O+1w+1c+26+2G+1S+y+1I+18
        Day_2111=+34+2k+3s+3s+2a+4g+4M+42+1S+y+y+y+1c+y+e+2k+2k+3O+3O+34+34+2a+1w+1w
        Day_2211=+1w+2k+34+1m+1S+1S+1m+1c+1m+1I+1w+2G+2G+3Y+3O+42+5A+5A+3s+5A+6S+5e+5e+5e
        Day_2311=+7k+5y+6w+5A+4g+6w+5y+6w+6S+6w+6w+4g+3O+4M+3Y+3O+34+6S+4g+3s+8i+Ao+A0+6w
        Day_2411=+7Q+6S+6w+5A+7k+6w+5e+5y+8O+6S+6S+7Q+4g+42+1w+34+26+2a+y+y+26+2G+3s+4M
        Day_2511=+6S+5e+5A+4g+42+92+8i+5A+5e+6S+5e+3Y+3O+42+4g+5A+5A+3O+3O+4g+3s+34+3Y+42
        Day_2611=+3s+2a+3O+26+1m+y+o+o+U+0+K+U+o+o+e+K+A+K+K+K+A+K+A+A
        Day_2711=+A+A+A+0+0+A+A+U+o+1I+26+2G+2G+34+34+2a+26+2a+1c+1I+e+U+U+K
        Day_2811=+o+y+1S+1m+2a+5A+4g+5y+6S+5e+6S+5y+4g+5e+84+Bc+EC+GI+EC+A0+5e+3O+4M+34
        Day_2911=+34+3s+34+26+2G+3O+5y+5A+34+42+4g+4M+4M+4g+7k+5e+4g+2a+3Y+2a+1m+y+y+1S
        Day_3011=+1I+1m+2k+3O+4M+3s+4M+5A+6S+6S+4M+1w+1I+y+2G+26+18+y+o+o+y+1S+y+1S
        Day_0112=+1d+1T+19+f+19+1T+19+z+1n+3F+4r+5B+4r+3Z+3Z+3j+4D+5p+4r+2H+19+z+1d+2b
        Day_0212=+43+3Z+43+3Z+4X+4r+4D+6J+6x+7H+8Z+9N+9N+7l+7l+4D+4r+43+4r+5B+43+4r+6d+9N
        Day_0312=+9N+8Z+7H+6d+6J+5B+6d+4X+2v+1d+1d+V+L+B+L+p+19+f+19+19+1d+1T+2H+1T
        Day_0412=+2b+1T+1d+1T+19+2H+27+1n+1n+1T+1T+L+z+L+L+L+f+p+1d+2l+1n+2b+2H+27
        Day_0512=+3P+4X+6d+4r+43+6J+7H+6x+9N+8t+85+4X+5B+4D+5B+43+3Z+2l+3j+4r+4r+3Z+2l+3P
        Day_0612=+2v+43+5p+6x+7l+8t+6x+7l+AL+9N+7l+6x+6d+85+7l+5V+8Z+85+7l+6J+43+3P+2b+2b
        Day_0712=+1T+19+2H+2H+3F+3P+2v+3F+6d+9r+85+9N+B9+Ap+9r+AL+9r+7H+4X+2l+2l+27+2b+27
        Day_0812=+3Z+2v+2H+2v+27+1n+19+B+1+B+V+V+19+2H+27+z+1T+p+L+V+V+19+1T+V
        Day_0912=+f+V+19+p+1T+f+f+19+19+V+19+p+1T+19+1n+1n+1d+1n+1n+2H+2l+2H+2v+3Z
        Day_1012=+27+2l+2H+2l+2l+3F+2H+1n+3P+43+2l+2H+2v+2b+1n+1T+2b+3P+43+3P+2l+3P+2H+3F
        Day_1112=+2l+3F+1n+V+z+19+27+3F+4X+4r+5B+5V+3j+4r+4X+4X+5p+4r+4r+4r+4X+5V+6x+6d
        Day_1212=+6J+7l+7l+85+7l+5p+4r+5V+7H+8Z+6J+6J+5p+6x+9r+AL+9r+9N+8Z+Ap+9r+AL+CR+CR
        Day_1312=+Eh+FV+Kz+Ij+Cv+Dj+B9+7H+6x+8Z+85+7l+7H+3F+27+2H+3F+3j+5B+4D+3P+5p+85+9N
        Day_1412=+8Z+9r+9r+AL+Bd+9r+AL+B9+DP+G9+G9+HH+HH+ED+Cv+CR+9r+8t+8t+Ap+Bx+CR+9N+B9
        Day_1512=+8t+7l+6d+5B+3F+3j+3Z+3F+3F+5B+5V+4D+4D+2b+1n+1d+f+V+f+1d+2H+27+2l+2H
        Day_1612=+2H+2v+1n+1T+1d+1T+27+3F+4X+4D+3j+2v+2v+43+43+4r+6J+7H+7l+7H+8Z+8t+B9+8Z
        Day_1712=+7l+9N+9r+6x+6J+6J+5V+5V+6d+6x+8t+5p+6J+5V+5p+7l+AL+9N+9r+8t+6J+6x+6J+9N
        Day_1812=+9r+B9+B9+DP+Bx+CR+Ap+8Z+85+6J+7l+8t+6d+6J+6J+5V+4r+5V+5B+7H+85+5V+43+3j
        Day_1912=+2H+19+27+2b+2v+2l+3j+2l+3F+4D+3F+3j+3j+43+3j+5B+85+7l+Bd+Eh+Dj+Dj+Dj+Eh
        Day_2012=+FB+Bd+CR+Cv+Ap+9N+6x+6d+4r+3j+3F+3F+3P+4D+2v+2H+2v+1n+3F+3j+3Z+1n+1T+1n
        Day_2112=+z+p+f+V+V+19+V+V+1d+2H+27+p+2H+1T+f+z+1n+3P+3Z+2b+z+19+L+2H
        Day_2212=+3Z+4X+3j+4r+3P+3j+3Z+3P+2b+4D+3P+3j+6J+4D+2H+3Z+3j+2b+2v+2v+2b+2l+3P+3j
        Day_2312=+2l+4D+4r+6J+2v+2l+1n+1d+27+3P+4r+5V+6d+5V+5B+6J+5p+5p+43+2H+1d+1T+2l+2b
        Day_2412=+2v+2H+27+1n+1n+27+1n+19+L+B+1+f+2H+27+2H+2H+2H+19+1T+1T+1T+2b+1n+1T
        Day_2512=+3P+5B+43+6x+5p+85+8Z+4r+43+4r+4X+4X+4r+5B+4r+3j+43+6d+43+3Z+2l+3P+2l+1d
        Day_2612=+p+V+V+1T+19+19+1T+2l+2l+3F+4X+2H+3F+2l+2H+1d+2v+4r+3P+43+43+5B+5B+4X
        Day_2712=+5B+7l+5V+8t+7l+6d+43+2v+2l+4D+4X+3j+4D+4D+4X+6J+6x+5p+6J+3j+3j+3P+4r+6J
        Day_2812=+5V+4X+6x+5V+6x+85+7H+6J+6d+6x+85+7H+4r+2l+1n+1d+f+V+1n+1T+3P+4D+5B+6J
        Day_2912=+6d+5p+85+85+4X+4r+5B+5V+6J+5p+6J+8Z+8Z+AL+Bd+Bd+Bx+Bx+9r+B9+AL+85+85+4X
        Day_3012=+6x+5p+5V+5V+8t+5p+5V+6J+4X+4X+5V+5B+5B+5V+43+4X+4r+4X+4X+7H+6d+7l+6J+4D
        Day_3112=+4X+5B+7H+5p+6x+5p+4D+6d+6J+5p+3Z+3Z+3Z+4D+4r+6d+5B+5B+5p+3j+2v+z+V+o
      End of Data
    End of VarSimul=viWindVel

    VarSimul_5=RelHum
      Varident=RelHum
      VarAcc=Hour
      VarType=Factor
      VarStore=Meas
      VarMode=Aver
      VarModeSS=Aver
      DateBeg=01/01/90 00:00
      DateEnd=31/12/90 23:00
      WRFactor=2000.000
        Day_0101=+F2+FK+Eq+Eg+EO+Em+EO+Ds+Du+Bi+92+7y+7d+79+7G+7u+8i+9E+9R+9y+AK+AJ+9Z+AP
        Day_0201=+B0+BK+CT+Cu+Dk+E8+EJ+DQ+Bj+BR+AM+9y+9B+8n+9Q+AD+BM+Cs+CA+DB+FZ+HV+HT+JO
        Day_0301=+L3+Li+Kr+LQ+Ll+L6+OF+ON+Kr+Gz+Co+9T+8J+80+7i+7W+8k+B4+CJ+CW+Df+Em+Fk+Gd
        Day_0401=+GJ+H3+H1+Hd+J1+Iw+JB+Ir+Gw+FR+DJ+BW+Aj+Ar+AZ+BK+Bi+DO+FN+FX+Gb+Gm+Gv+Io
        Day_0501=+GQ+GD+Gk+GL+GW+II+HN+Gm+Ff+Dx+CI+BR+A4+A5+9Y+9h+9k+9Z+9l+AE+BB+BT+Ba+CF
        Day_0601=+Bl+BW+Bn+Bx+Cp+C6+Ck+CH+CU+AD+8m+7S+7I+8F+84+8D+97+8u+9a+AJ+Ay+Bk+BV+BU
        Day_0701=+By+D2+Dk+Cy+EB+Eg+Ey+Ei+DM+BM+AO+9R+9G+7x+7x+88+9H+AW+CC+CL+CZ+D3+Di+EL
        Day_0801=+E3+Ey+Fd+FX+Ha+IF+JB+JN+GI+Ej+CW+BB+AV+AX+9c+9k+Ae+Bo+Bg+CD+DL+Ei+GQ+HI
        Day_0901=+KX+L0+L5+KY+K8+JZ+L0+LK+JW+Ey+DE+B4+A3+9L+8o+AN+BQ+C8+Db+Dw+Fm+HD+I8+IE
        Day_1001=+Ig+JO+LE+Mt+NH+Lk+KU+JT+Hm+GJ+EL+Br+BF+AQ+A5+Ap+Cg+Dj+Em+FW+HJ+HK+Fe+Et
        Day_1101=+ET+FQ+G2+H2+Hv+Ky+L1+KZ+GW+Eg+CQ+Af+9a+8p+8k+9N+9m+AE+Ap+B6+CG+Cy+Dk+EX
        Day_1201=+GA+IA+Jk+L6+Ku+MU+Or+Q0+Lf+IY+Fu+FG+ER+Ec+EM+Ds+Gg+Hj+H9+HU+Iy+J2+Jh+L5
        Day_1301=+Lu+M8+LP+La+Lx+MR+ML+Nd+K5+GF+EU+Cj+Bu+Ap+9X+9e+Ac+BK+CD+Cn+Cl+Ep+Ee+Ea
        Day_1401=+FR+F2+H7+HE+HT+GT+GY+Gg+F1+Dg+D2+BH+9L+8I+7t+8E+8g+9X+9U+Ad+Ao+C1+Cg+Dm
        Day_1501=+Fs+GH+Gf+Ey+Gk+F8+Dp+DA+Cd+Ab+9W+9b+8y+8c+9X+9M+AQ+AV+AF+Ag+Bh+CL+D4+Cq
        Day_1601=+Ig+OK+OK+OK+Pv+Pv+Pv+Pv+Pw+OL+OL+OM+OM+OM+GK+BW+An+BM+CS+Cf+DC+Dz+Ed+Eh
        Day_1701=+EI+F2+Es+Ed+FH+I2+JV+Jt+Gv+Fx+EY+CI+C4+BH+A5+9u+AA+Bh+C6+CA+Cl+D3+Eh+En
        Day_1801=+Gd+HB+Jo+L9+Lh+M9+Ky+Ji+GH+Co+9x+7F+6V+5m+5Y+6D+6i+8w+91+90+9g+9m+AU+Bv
        Day_1901=+Bu+C5+DO+Cs+Cf+Cn+DR+DQ+CH+9z+8u+8C+7Q+6a+6Z+6P+6q+85+8U+9a+9H+AJ+BH+B3
        Day_2001=+Ba+Ck+DW+Do+Dq+FB+HP+GG+EY+Da+D7+Cb+Bj+BW+Ai+Ar+Aj+Bs+D2+Ev+FK+Fa+Gq+JW
        Day_2101=+JC+LY+Ma+MA+Mp+Mx+My+OU+KV+GY+Bt+8d+7p+72+79+7F+7d+8o+B2+Bb+BK+CW+DS+EO
        Day_2201=+FT+GZ+Gc+IC+II+JR+J9+JF+Ft+Df+9f+7a+6L+5h+6F+6W+8K+9R+Cb+Ch+Dc+E2+EE+Ff
        Day_2301=+HS+J2+KH+Lk+MQ+Ka+KG+Ig+Gr+E1+BL+7k+6r+6V+65+66+5n+6W+7U+7g+80+8i+9c+B0
        Day_2401=+DJ+De+Ei+Fj+Ge+GM+HH+Ho+F5+CS+AU+9J+8k+8j+9B+9b+BB+D9+Cr+EQ+Fp+Hd+IO+Jr
        Day_2501=+Kl+Jz+LN+Ld+Ju+Kb+K2+Ix+G4+DM+B8+9c+7M+6X+5n+6c+AF+C3+DQ+E0+E0+Ej+FX+HJ
        Day_2601=+FD+Hz+J8+IJ+Ib+Jv+JK+Hp+Ev+B4+82+6R+5I+4x+5D+5K+6b+95+9q+AZ+Bz+Bz+CI+D6
        Day_2701=+ET+Fs+Gl+Ib+LF+Ls+L3+Kl+JW+GP+C3+9r+8U+7M+79+7G+7p+8U+9j+AM+BA+BD+Ba+C7
        Day_2801=+D1+EA+Dz+GS+Hw+Hu+I1+Hg+Fp+Cl+BS+97+6y+6a+6X+6S+6s+A6+AH+9z+9o+9q+BC+Ca
        Day_2901=+EG+DR+CT+CB+CW+Bz+Cu+Cd+A3+9R+8q+7K+78+6W+6e+6o+78+8f+BU+CD+Cp+Cs+CO+D2
        Day_3001=+Cx+Ep+Gt+H5+GJ+JK+Kh+Mt+KA+G1+At+9L+8a+7m+78+7Y+8d+A9+CY+DA+Cm+EH+Er+EC
        Day_3101=+Dt+FX+Ey+Ea+E8+FX+H0+Gr+Fq+Cl+Az+AA+AC+8w+8j+8m+8j+9F+9b+9H+9C+A3+Ar+CA
        Day_0102=+DQ+E1+F3+Fp+GM+GY+H9+IT+Fz+E1+BE+8n+8A+7x+9B+9p+BW+CQ+E6+El+Ew+ER+ET+Ec
        Day_0202=+FL+Ep+G0+He+Hi+HY+II+HQ+Dl+Cs+At+9J+8M+7m+7j+7j+7d+8Z+AY+Ax+Bf+BI+Bn+CV
        Day_0302=+Di+EQ+FG+Em+F1+FF+FQ+FE+Ch+CH+Aq+98+7f+6p+6F+6l+7G+7d+8r+9G+9t+Bi+Db+F9
        Day_0402=+FW+HQ+HY+HL+Ip+Iu+IP+Ip+GC+EG+CF+B3+AY+Af+A3+An+CX+EN+EU+Ew+G0+Eh+G1+Fl
        Day_0502=+GN+MJ+Oh+QF+QF+QF+QF+QF+Oh+Oi+FL+9R+85+8B+Bb+8n+D8+JF+Oi+QG+QG+QF+Oi+Oi
        Day_0602=+QF+QF+QF+QF+QF+QF+QF+QF+QF+Oi+GN+Cv+Go+C8+CD+DD+EL+FC+F4+FF+ED+Ey+FJ+GB
        Day_0702=+GM+G0+Fw+GP+Hi+Jb+Ip+IH+FH+Cz+AH+8x+7r+73+6m+7f+BR+93+9F+9B+A5+A5+Az+BH
        Day_0802=+EA+EE+EE+Dv+Ef+Dr+Da+FA+EH+CM+Bm+Ai+9y+83+7h+9B+AP+BA+Bt+Ch+Dh+DJ+EQ+EH
        Day_0902=+EV+Fe+FS+I3+IY+Gc+G3+Gc+Eb+BI+9u+92+8m+8I+6y+7O+9N+AM+Bb+D7+Cq+DN+DJ+E4
        Day_1002=+E4+FF+GT+Gz+HU+I5+J9+Iy+HW+Eo+CX+8c+8c+7f+72+7r+9G+BF+Ba+BI+Ap+AQ+Bf+Cr
        Day_1102=+DG+E6+Fc+Fd+FG+F1+Em+EB+CU+Aa+8Q+6Y+5V+53+51+5b+6H+7H+8m+9d+A1+B9+Be+D1
        Day_1202=+DT+DK+El+FL+G9+Gd+H4+HQ+FK+Cz+Bm+9M+9J+8C+7P+7a+86+Am+AK+Bp+CL+DF+D8+Eu
        Day_1302=+EY+FI+Fc+FG+Fk+Gw+GO+Ef+Dy+Ag+7w+67+6D+5Z+5Y+5T+62+73+9Q+AE+BT+DE+E3+FC
        Day_1402=+HR+IP+II+Ir+Jh+Iu+Jt+Jb+Fp+Df+C5+Bi+Ag+AJ+9m+AS+BI+DF+Cm+DL+DM+EW+Eg+Ez
        Day_1502=+GH+Gf+HE+HN+Hk+Hb+Hg+IA+DT+BL+9N+8x+96+6f+6e+7f+AN+BH+Bu+Bt+CQ+CD+By+EL
        Day_1602=+Ca+CT+De+D2+CC+Ea+Fl+F2+DV+BL+8L+7Q+66+5K+5b+61+6Y+7k+9M+9c+AK+C9+D4+EN
        Day_1702=+Dc+Eg+GO+He+Jm+Ln+Kg+Is+F1+Bi+9G+7u+6n+6O+6K+63+6b+7f+9G+9U+BF+Bf+Cy+DX
        Day_1802=+FD+GV+Fs+Hq+JI+Il+K8+Ih+G6+E6+AA+9J+7q+7J+7X+84+91+Al+Cw+DG+El+EP+Ez+ER
        Day_1902=+F2+EL+Ee+EQ+FP+Gm+Gk+G3+DL+BH+8b+6d+5y+5Q+50+4p+5v+7F+9P+AF+AF+As+CV+DS
        Day_2002=+Ep+F1+Fe+Et+HK+Hx+Gh+Fr+Cp+9T+7j+6w+6m+67+6S+7J+8I+AI+C4+Bq+Cb+Cj+DW+Cs
        Day_2102=+DW+Dd+Eh+Fc+GC+Gt+HY+FX+Es+CW+9z+8E+6g+5x+5m+6A+6c+77+92+9o+AG+Bv+CE+CV
        Day_2202=+CY+CY+DS+EN+FU+Fd+Fa+Ez+DH+BN+9M+7Y+6h+6F+6i+6n+6m+7o+9c+AN+Ca+D5+Dr+FA
        Day_2302=+FO+Fv+I4+Kd+M1+MC+Mj+Mn+J3+Ep+CV+C7+BF+An+Au+B5+Bn+Cy+FH+Fx+Gt+HS+HT+IP
        Day_2402=+J1+IO+IV+IB+Jb+Jf+IQ+IL+F7+AZ+8y+83+7I+6h+6x+7U+8K+9g+C5+CP+DK+E3+FE+GU
        Day_2502=+FW+Gf+IR+Js+Lm+LI+Lz+KR+GR+Cv+B9+9U+93+9B+8z+9D+93+Au+Bj+Bk+Cw+Ck+Dh+Fg
        Day_2602=+IY+Jq+LM+LN+LP+L3+N5+MM+K4+Gc+Dl+BE+AC+9H+9G+96+9g+CG+Fu+Hh+IA+Ij+Jt+LG
        Day_2702=+MU+LU+N1+Oz+QP+Rs+Sv+Qp+Oj+Oj+GV+D5+Bw+BR+9q+9i+Ag+C5+F8+G1+HX+Iy+JE+K4
        Day_2802=+KB+LB+JY+Jh+K0+Kh+KA+If+Gc+Du+Ag+9P+8F+6n+6t+6K+6H+7J+9f+A1+AI+AU+AU+Bm
        Day_0103=+D4+Dw+El+GP+FE+EW+F8+E4+Co+Bq+92+7m+7h+77+6m+6m+6x+7S+9B+9g+9B+8x+9R+9K
        Day_0203=+AO+An+B9+An+Bf+Bx+AX+9q+9W+9U+7d+6q+6P+5q+5S+5b+5j+69+7X+8T+9t+9j+AQ+BN
        Day_0303=+Cv+DJ+E8+Dr+Db+ED+EV+E1+Ir+Oh+Oh+HA+An+8n+8M+8N+8e+8r+AG+AH+9p+Af+B8+Bg
        Day_0403=+By+C5+C7+D2+Db+DY+Dn+D9+Cm+Bn+Ba+AJ+Do+Aq+Ea+Jx+Oi+Oi+Oi+Oi+QF+QF+Oh+Oh
        Day_0503=+QF+QF+QF+QF+QE+QE+QE+QF+Oh+Oi+Gr+BH+7S+71+7E+73+6X+7K+8Y+8B+8G+8Q+9H+8r
        Day_0603=+9O+9n+Aq+CR+DT+DC+Df+DE+Bw+9i+7q+6a+5i+57+54+5I+5x+6l+7E+9A+9e+Au+Az+BY
        Day_0703=+Bz+E9+EH+F7+Ek+Fg+F3+Dz+CN+A6+7j+6m+5w+5g+5m+5Y+5q+6h+7s+9H+9h+AD+AT+AX
        Day_0803=+BZ+CU+Cx+DQ+F3+Fw+Fx+Er+Dl+Bp+9h+8k+87+73+6w+7R+7q+93+Ao+DY+DA+EU+FX+Fe
        Day_0903=+F8+FY+GC+G7+GR+H1+H1+HA+FS+Cu+Aw+94+7r+7k+7A+7z+80+8O+9g+Bj+Br+Bf+BV+Bm
        Day_1003=+D4+DL+E6+Eh+E2+Dd+De+Bf+Aw+8d+6l+5r+55+4X+4T+56+5T+6C+7q+9W+AT+BC+CN+Ci
        Day_1103=+Cw+DS+DG+D6+Dy+Fz+Ha+Gy+FT+C6+9o+8Y+7z+6n+6g+6x+7v+8k+9x+Ad+Bm+Cf+Cw+DU
        Day_1203=+Cb+ED+Ed+EY+GE+H4+H2+H1+Fh+Dn+Ca+C9+BI+Ei+Am+9v+Ak+BB+CD+E7+G6+Gv+Ht+IZ
        Day_1303=+I8+I3+Jy+JE+I0+JW+Io+Hb+Gf+DB+A5+A3+90+7R+87+8K+8J+8Z+90+BA+B2+Be+DE+DO
        Day_1403=+F6+Fe+Ge+Ga+Gd+Fy+GH+E2+CA+AJ+8o+8K+77+7M+7M+7r+8g+96+AH+D3+DP+Cp+DJ+EB
        Day_1503=+E4+FK+HN+Ic+IQ+J9+IR+FH+Ct+9T+7k+6o+66+61+5a+6M+6v+7U+8x+Ak+An+C6+Cm+DF
        Day_1603=+Du+EC+FO+F5+Fv+FA+Fr+DX+DR+Am+8f+7G+6c+68+66+6Y+71+7w+8T+A8+9k+AB+AY+AQ
        Day_1703=+A3+B5+BB+BC+Ad+BR+Bd+9t+94+7V+5v+52+4K+41+3i+3e+4H+4S+5F+6d+78+79+7l+7u
        Day_1803=+9H+AN+Bp+CN+Cf+CS+C0+A7+91+7b+6T+5r+5h+5V+5T+5M+5i+6i+74+8M+96+9G+AI+B5
        Day_1903=+Cs+D1+EC+F3+EW+EE+ER+Bp+9n+7c+5u+5E+4d+4N+48+4S+4X+4g+5A+6i+6p+79+8A+8l
        Day_2003=+9X+Aj+BB+Bl+Cy+Cw+Dc+Cy+Bp+9t+9F+7p+7L+6O+6N+61+6c+7X+8t+AX+BV+Dc+FJ+G1
        Day_2103=+I3+K4+KJ+Kq+Kl+Jb+Jv+FA+Cx+9w+8H+6j+65+5q+5u+6U+6v+83+8v+Ay+BS+Bh+Bk+CP
        Day_2203=+BG+By+Dk+Dc+ES+Ej+FM+DJ+C2+A5+8z+6y+65+5w+5k+5o+6K+6z+7d+8q+9I+9b+Ah+Ap
        Day_2303=+Bx+Dt+Eq+G8+ID+Iq+J0+GA+Cc+93+70+5y+5H+4z+4r+52+5e+6n+7T+9H+8w+9i+AJ+AO
        Day_2403=+CT+CS+Cw+DY+EQ+Da+Dm+Bz+AS+7q+6u+5k+4v+4K+4Y+4S+4s+5G+68+7h+7S+7J+7z+8L
        Day_2503=+8l+8v+98+9I+9D+9u+9T+87+7n+6n+6Y+5y+6G+6A+8L+BT+Fu+Lq+Oj+Oj+Oj+Oj+Oj+Oi
        Day_2603=+Oi+Oi+Oi+Oi+JI+IP+I9+Fu+D6+9J+8i+8G+6n+6H+61+5w+6D+6l+7x+AT+BW+Cg+E7+FY
        Day_2703=+Ga+Hr+I4+I6+IR+Jn+Ie+Fo+DS+AH+8M+7A+5s+5f+5S+5l+63+6f+7b+9L+9d+AG+Az+Be
        Day_2803=+Cx+CI+Ds+F2+Gb+GO+Fj+DH+Bf+8p+7J+6R+6L+6H+5d+5P+67+6u+7C+8k+9A+9K+9n+BF
        Day_2903=+Bw+Ci+Dp+DE+Ds+DH+Do+Bt+Aa+8f+8I+7j+6W+5n+5m+6T+7A+7Y+8D+AE+AZ+Bt+Bu+Bp
        Day_3003=+CO+By+CN+CE+Ce+Cx+DZ+CV+Bg+AN+88+7P+76+6P+6T+6z+7X+7V+8Y+9T+AA+BM+Co+Cg
        Day_3103=+DE+Da+Ec+F2+FR+Gc+Fa+EL+Bz+A9+8A+6B+5T+4a+4M+47+4A+4H+4b+6H+7E+7b+85+8X
        Day_0104=+8s+95+A8+Ak+BK+Ao+Af+9S+8T+6o+6M+5y+5p+5i+6A+5l+6O+7X+92+An+CC+DI+GW+HE
        Day_0204=+FU+EM+Ev+FJ+Fi+HX+GA+DB+DS+Co+Ak+AR+8c+7U+8Q+8X+8c+8f+CO+Hl+O3+Pg+Pg+Pf
        Day_0304=+Pf+Pe+Pe+Pd+Pd+Pd+Pd+Hl+CY+BO+9i+8G+7V+6z+6x+72+80+8T+99+Ab+Bm+C7+Ck+Cq
        Day_0404=+D9+CZ+D0+DK+DB+DM+DZ+Cv+BT+9G+8F+7G+6r+6U+6h+79+7X+9I+9l+BU+CF+Cn+DA+EI
        Day_0504=+F4+Fu+H4+IC+Ii+Kv+Kh+IB+FQ+CJ+B1+8u+7t+78+6N+6K+6Z+7D+7j+9S+Ap+BD+C5+CR
        Day_0604=+DS+Fa+GG+HI+Ib+Hy+G6+E7+Cq+Am+9p+94+8Q+8I+7r+7R+7x+8V+9z+Bz+Bc+CV+DX+F3
        Day_0704=+Fx+Hd+Ja+IO+J8+Jo+HW+FI+E0+9r+8n+7i+7A+6F+6L+6D+6B+6v+8O+A8+Ay+CH+Cj+Dy
        Day_0804=+Fc+Hw+I8+H7+Hh+HH+FP+FD+Cq+AI+8Z+88+7i+6b+6d+6u+6x+7x+8p+9D+9w+A3+B9+Bx
        Day_0904=+DG+F5+FL+F5+F1+Fq+Fe+DQ+Bf+9G+7r+72+6I+5m+6D+6E+6V+6s+7c+9e+AM+BW+Be+By
        Day_1004=+AZ+BV+CJ+Ci+DP+DX+Dx+De+Bo+9T+8F+7S+6Z+6H+6D+6h+7B+7u+9m+BM+Cq+EF+FE+Gi
        Day_1104=+GG+JW+Kf+Mg+NP+Nc+Lx+K0+GB+Ch+AQ+96+7z+7f+7M+71+7T+7l+8U+AM+An+CL+Cb+EU
        Day_1204=+GL+Hp+Hd+Hq+IW+GM+Fo+EY+CT+AD+8v+7h+7U+70+6o+69+6H+6d+7W+95+9y+9S+Ad+Bx
        Day_1304=+DS+FJ+GF+Fa+Fn+F9+EJ+Be+A9+7s+6r+6N+64+68+6D+6c+6Y+7n+7i+9v+Ag+BO+CP+E6
        Day_1404=+FH+GT+GJ+Hd+Hv+Ht+H8+Fn+ED+BG+8u+7I+6j+6Q+5z+5u+6I+7G+8l+Al+C3+Cp+Da+El
        Day_1504=+GN+Hh+Gs+Hr+IJ+Gq+FV+Dq+B8+8h+6w+6V+5h+5W+5I+58+5r+64+6k+8v+AE+Ag+B8+DN
        Day_1604=+DT+E0+EG+DO+DJ+C2+BI+9H+8O+6n+62+5l+5Q+53+59+5m+5r+6u+8I+9g+Ab+CE+CV+ER
        Day_1704=+EG+E9+Eq+FS+GE+HD+H8+FZ+F3+Cg+BC+9K+8t+8R+8T+8N+8D+8z+A5+Bt+Gz+Nz+Ph+O3
        Day_1804=+Pg+O2+Pg+Pf+Pf+Pf+Pg+O2+GZ+D9+C9+AL+AD+A0+9t+AD+Ag+Bf+Cw+EB+EI+Eu+GC+Gx
        Day_1904=+Hd+GQ+GM+Fl+Gg+Fu+GS+EG+Dq+Ap+9M+CS+Gc+MW+O5+Hw+O5+J7+F8+DY+Dh+Dr+E2+Fd
        Day_2004=+FV+Fh+GM+GT+I1+JA+Gn+Ei+CT+94+7Z+6e+65+60+5e+5v+6C+6u+8B+AQ+Bc+Cl+DZ+Do
        Day_2104=+FX+HO+Ha+Ih+Jr+Ih+G6+FA+E3+BP+9S+8L+8S+7l+7Q+7R+7Z+8u+9m+Bl+Ce+Dq+FE+Gr
        Day_2204=+Gy+HP+Ho+IM+I2+JY+Iq+GL+ET+Av+9X+9G+8J+7Y+7X+7R+7i+8p+AH+CJ+D0+Di+Er+Fg
        Day_2304=+LM+O4+Ph+Ph+O4+O4+Pi+O5+O5+O6+O6+Hk+D7+9O+9K+9i+Aj+Az+An+Cz+IU+Pi+Ph+Ph
        Day_2404=+Pg+Pg+Pg+Pf+Pf+Pf+O2+GR+E6+Cv+CG+A7+9A+8w+8m+8f+9H+9j+Aa+Bc+Bv+C5+DS+Cr
        Day_2504=+Cs+Dy+J1+Pg+O4+O4+Pi+O5+O6+O6+O7+O7+O7+O7+O7+O8+O7+JH+O7+O6+O6+O5+Pi+RL
        Day_2604=+Ph+Pg+Pg+Pg+Pg+Pg+Pg+O3+O3+O4+Fu+B1+97+7q+7M+7c+7s+8O+9V+BR+Bs+Bq+DX+FV
        Day_2704=+Eo+Ga+Gc+GJ+Gj+Ga+FJ+DN+BS+8Y+7G+6H+5x+5K+57+5R+5u+6w+7e+9k+BN+DQ+Dm+EY
        Day_2804=+Hh+IC+J0+Ig+Ii+Gu+Eg+CM+Ap+8U+6o+61+5W+5c+5S+5d+6F+6c+88+9R+AU+Bs+Cp+DU
        Day_2904=+FM+GQ+G3+GG+Hc+Fe+Dw+Bk+Ad+7n+7B+5p+4i+4O+4h+4n+57+5D+5w+7t+8E+8T+8g+9T
        Day_3004=+9l+AM+AF+Ak+AJ+AK+CS+Bc+AC+9K+9C+8Z+8L+7o+7Y+8N+9B+9L+A3+D9+EP+G1+IH+JZ
        Day_0105=+JP+KN+JL+JE+Iz+Jf+Hj+FW+DY+CD+AP+9J+8b+7k+7J+6v+7c+7m+8B+BV+Bo+Bs+Cb+Do
        Day_0205=+EU+FW+Go+HA+In+JO+IR+MF+GJ+CQ+BQ+9w+9D+85+7s+85+7x+8p+8z+Ap+Bb+Bz+Cd+DD
        Day_0305=+EX+Eg+Dn+EM+Dk+Cq+Ci+Fa+B3+DZ+9J+8X+8K+7n+7l+7w+89+8A+8f+9x+Bd+Ca+Dr+Ea
        Day_0405=+EN+Fq+Go+Hl+Iw+Js+Ip+Gm+Ft+Cy+CV+BY+BZ+BG+AM+AM+BK+Cf+CN+HG+NA+OX+Q5+Q5
        Day_0505=+Q5+Q5+Q5+Q5+Q5+Q5+OW+OX+Gt+BV+9i+8N+86+7W+7P+7C+7j+7j+8y+AH+D7+Ex+GL+H5
        Day_0605=+HO+JR+JP+L0+LF+M2+K2+GZ+E2+An+9f+89+7s+7F+6i+67+6S+6Y+7J+81+9X+AR+BR+By
        Day_0705=+E8+Fz+G4+Fo+FS+DI+Ck+C9+B0+8v+88+7w+7L+6w+6x+6J+6q+8C+97+Ad+Cd+Ed+Fc+Gj
        Day_0805=+H6+Hg+ID+Hy+Ng+OW+OW+OW+OW+IE+Db+HT+M5+Go+Cr+HE+Mt+OX+OW+Q5+Q5+Q5+Q5+Rd
        Day_0905=+Q4+Q4+Q4+Q4+Q4+Q4+Q4+OV+OV+OW+H8+BT+86+69+6F+5y+63+61+6m+7m+9f+BE+D1+Et
        Day_1005=+FE+Fo+GA+GO+J2+Jd+Jr+JA+GR+DM+Bx+BJ+BF+AX+AN+AU+EW+Cj+EB+FC+Gn+HS+Hl+Ir
        Day_1105=+JR+KS+LM+LQ+Lp+MZ+JM+HR+F4+BT+AH+97+7r+7E+6k+6g+7M+7t+9K+9b+Bu+DI+ET+Fs
        Day_1205=+Gq+J3+In+JH+Js+KA+J2+GM+Em+Cg+BQ+Bn+C3+B6+Bj+CF+CY+EP+Fx+IA+Il+KP+Lb+Lh
        Day_1305=+Ll+KZ+Ju+IY+Hp+GR+Gk+EJ+Cv+An+Bk+9v+8t+87+71+6f+7L+7p+81+8v+A9+EI+JC+OW
        Day_1405=+OW+Q4+OV+Q4+OV+OV+OV+OV+OW+OW+HN+Cq+A7+9k+8v+9B+9d+DR+IK+OW+OW+OW+OW+OW
        Day_1505=+OW+OW+OV+OV+P3+Pl+LF+IL+Fj+DU+CW+Bv+AT+9O+9C+90+9t+Af+Cb+Du+G5+HN+Hr+Im
        Day_1605=+Kn+ML+Ma+N7+Lt+L7+L8+JQ+Hm+FF+DT+C9+BI+Av+B2+AI+Ax+C3+D4+E4+G7+H2+IF+LC
        Day_1705=+L2+NT+Nb+OV+P6+Qe+N6+Kf+OX+I2+DT+D2+CI+CH+BZ+BK+BH+CH+Gq+NI+Q6+OX+Q5+Q5
        Day_1805=+Q4+Q4+Qx+Sz+Sh+RU+OV+OW+GY+Bt+9v+9J+8X+7f+7v+8C+8b+8Z+9J+Ai+Ce+Dx+FG+HL
        Day_1905=+Ih+Jl+J2+Ie+I8+Gx+Fo+De+BA+8Y+79+6S+6F+6o+6w+7B+7f+8c+9z+Bg+Ec+FI+Ft+GH
        Day_2005=+FR+GB+GV+Gb+GG+Hq+Ef+Cj+BQ+9c+8k+7g+75+6n+6a+7E+7m+8Y+8h+9o+CI+DG+Ev+GA
        Day_2105=+Ho+Hw+J6+KA+K4+H5+FS+Ct+Bi+8k+7r+70+6P+6A+6D+6C+6V+6c+78+7K+8j+9X+Ac+By
        Day_2205=+DU+EJ+F2+EZ+F7+Dx+D6+CF+AW+8b+7d+6n+5z+5R+5A+5O+5O+5s+6r+7Z+AC+Aq+CM+CP
        Day_2305=+DO+EM+Es+FO+FU+Ed+Db+Bs+Ad+8j+7G+6U+5f+5N+59+5C+5U+5l+6I+74+9J+A2+BN+C0
        Day_2405=+Dl+Et+Fa+Fn+FQ+Ee+ES+DM+CR+9y+90+8f+8N+7v+7o+7v+7r+86+90+9L+Bl+CY+Dg+Fq
        Day_2505=+F8+GQ+HK+Ht+JJ+LX+Mg+OX+OX+GY+Dg+D8+C3+BB+AI+Am+B9+CL+CV+DK+FA+Hk+J7+LN
        Day_2605=+Kb+Ls+Nh+PX+PP+Ov+Mg+KM+Hz+FE+CC+BY+Ag+A4+AP+AU+AO+BH+BR+BU+EB+Ez+Fd+GO
        Day_2705=+Gu+Gb+HJ+HJ+IZ+Hq+Ha+G7+EU+Bj+A1+97+8H+7b+7m+7y+8A+93+9c+AT+Bu+Dc+Ev+FJ
        Day_2805=+Ev+E1+FE+Ev+Et+EQ+Dn+Gz+Kd+KC+Iu+He+DX+A8+Cn+9n+83+Ao+94+92+Aa+Cc+E2+Ef
        Day_2905=+G0+GE+H5+H9+HI+Eu+Dh+CE+BO+9G+8U+7k+7K+6u+6h+6f+73+7z+8Z+9W+Bg+CO+Dq+FN
        Day_3005=+GW+ID+I9+IK+JB+Ii+GV+Eq+D6+AF+9C+8J+7Y+78+7G+7L+70+8D+9Q+9w+C1+D6+Eq+G8
        Day_3105=+Ff+GO+Fo+EN+El+Do+DK+BN+9N+7Y+6d+6C+5Y+5f+5T+5T+5I+5J+5i+6i+9A+Al+Be+Cb
        Day_0106=+Lw+P5+RH+So+VK+Uv+U0+PS+LG+IG+GU+E1+D3+BY+B4+Av+Bf+C3+D1+EG+GQ+Gw+Ia+JN
        Day_0206=+Kc+Kc+L6+Lu+LI+Ij+IK+HH+Fh+DV+Bp+BL+BT+AU+Al+Aw+C9+C9+D3+EE+Fo+HX+J5+L0
        Day_0306=+Kr+Nj+MY+N3+NW+Nv+Lo+Jg+IM+EO+Ci+CN+BP+BL+Ad+Au+BL+CV+CU+DO+GJ+Gu+HL+HV
        Day_0406=+J7+KM+Ks+Lt+PL+Qm+KW+Hg+GB+Fe+Dl+De+DC+CQ+Cs+DU+DX+I9+NH+PL+Qm+Qm+Qm+PL
        Day_0506=+PL+Qm+Qm+Qm+Qm+Qm+PL+Iw+G9+DJ+CC+As+AD+D4+GM+Cp+BX+D3+Dg+Fa+Ig+Jf+LD+Ke
        Day_0606=+Lq+Nu+NL+PE+PH+O7+Np+MP+Ju+JJ+GU+Ee+DF+Cx+Bg+BP+CA+DI+EQ+Ff+IJ+KJ+Lq+Mj
        Day_0706=+MZ+PH+Oa+Om+O1+NP+MB+L3+J4+Ht+G5+FP+EX+Hw+DH+CW+CW+GR+DL+Dq+GF+H9+Gn+HJ
        Day_0806=+NY+PL+Qm+Qm+Qm+Qm+Qm+PL+PL+JS+Nw+PL+PL+PL+PL+SB+Qm+Qm+PL+PL+PL+PL+PL+PL
        Day_0906=+PL+PM+PM+PM+MG+MZ+Ki+JZ+H7+Ef+Cf+BS+AR+A3+9b+9w+Ar+Bk+Cy+E5+HC+IU+J7+LX
        Day_1006=+Mp+NZ+Ov+PH+P1+Ne+Lg+JM+Ha+F5+Di+Co+CX+Bz+C2+CA+Cr+Dm+Ew+H8+LC+M7+Nw+NM
        Day_1106=+LU+Li+Ms+Mu+PL+R7+QR+PL+Ml+KQ+J4+N3+Ql+Ql+PK+SB+PK+PK+PK+PK+Ql+RD+Qm+Qw
        Day_1206=+T1+Us+VS+VS+VS+VS+Rp+Og+Le+H9+F1+EI+F4+En+FZ+GD+Hq+J6+Ky+Mg+Nw+P6+P5+PC
        Day_1306=+Qt+Qx+SB+T7+S9+QU+NO+KA+HH+Em+E9+Cl+Bt+Bg+Av+Ah+At+An+Bq+Db+GE+J1+LJ+NW
        Day_1406=+PO+Pz+Ql+QH+Os+Na+N9+M6+JX+FG+D8+Dm+DS+CU+CF+Cw+DS+FB+GB+HZ+Ih+L0+Lh+Ma
        Day_1506=+Nu+Ok+O5+Ng+ND+Le+LO+JU+HA+FU+DC+C3+BI+Bm+CC+C8+DN+Dp+FP+Fr+HQ+N6+Ql+Qm
        Day_1606=+Qm+Qm+Qm+Qm+Qm+Qm+PL+KA+Hl+FM+Dj+DN+CF+CX+Ca+Cf+DD+Dw+E8+Ej+G8+Gz+HP+Jd
        Day_1706=+Kt+Mt+Ne+OG+PW+Mu+MD+Kc+K2+IK+GA+FU+F7+EE+En+Eg+GF+H4+Hi+Je+LO+Kt+MS+NW
        Day_1806=+Rg+Qm+Qm+Pi+Rd+UV+Sv+Rf+R5+PK+K1+JD+Hy+IJ+Hh+Gv+Fv+GA+Gj+Gy+HE+Lp+PK+PK
        Day_1906=+Ql+PK+PK+Ql+Ql+Ql+PK+PK+PK+Os+Ib+Eg+CZ+BX+BI+BG+Bo+C6+Bt+CK+Ev+Fj+FQ+Gk
        Day_2006=+IW+Kn+LS+NB+MS+LX+MT+MZ+JY+H5+FL+DQ+Ch+Bv+BN+BQ+Bb+CM+Dy+En+I8+KG+Lw+NX
        Day_2106=+NF+OI+P8+QL+QA+S3+QQ+Mt+PK+K1+KN+Is+Nl+NZ+Nd+Mv+Mw+N8+KA+IS+JV+JZ+KH+Ql
        Day_2206=+SK+Si+Ql+Ql+PK+Ql+Ql+PK+PK+PK+PK+PK+Op+OJ+O3+P9+OU+Oq+PK+PK+Ql+Ql+PK+Ql
        Day_2306=+Ql+Sq+Rc+RS+RE+SX+Q7+PK+LP+Ic+IT+Gr+FK+D8+CC+Ck+EL+Fj+FX+Gu+Iy+Jq+Ju+Ka
        Day_2406=+MD+P9+PN+Q1+Q2+Ph+Of+NG+KW+Gg+F7+DY+CT+CB+Bp+BZ+Bv+Ca+EP+F3+GV+H4+Gw+Gn
        Day_2506=+IZ+JB+KU+Ju+Ja+ID+HW+GZ+Gi+FY+DF+Cp+B4+9o+9M+8l+9K+9W+Ae+As+Ce+DN+Ea+Fh
        Day_2606=+Hf+LI+NL+Nf+Nh+MW+Lb+K6+Il+Fz+Dp+Bf+AR+Af+AD+9m+AO+Ak+BI+D4+FE+G2+Hx+KY
        Day_2706=+M5+Mq+Ny+Nu+Nr+N5+MN+Js+H0+Ee+DD+CY+BV+Bd+B3+Ak+BB+Bf+CO+DQ+Er+G2+HN+J7
        Day_2806=+Kp+LW+Ks+Lf+Le+Kw+JG+Hm+G7+DM+Bm+AM+9J+8u+8k+8e+9O+AH+Au+BP+Dc+EV+Fs+IN
        Day_2906=+KD+M8+M7+OW+Od+ND+LT+KZ+IP+FF+Dx+Ci+Ba+An+AR+A8+AW+CF+Dn+Ei+Ge+Im+K0+Lp
        Day_3006=+M6+Nb+N7+NF+MT+LH+L9+LU+Iy+GC+Dz+DL+CT+BB+AW+AF+AO+Aj+Br+Dt+Ge+HN+J1+KL
        Day_0107=+Ug+WG+WG+WG+WG+WG+VS+S9+OV+Lk+JP+Hs+Hu+IW+Ha+Ic+J3+Ji+LU+NF+Qc+Qd+Qp+Rq
        Day_0207=+R8+UJ+TF+UI+VW+VW+V0+VW+Sv+Tp+Tp+TS+RL+RI+RI+TD+RI+Um+Rl+Vl+Vl+TI+TO+Um
        Day_0307=+Ub+VW+VW+VW+VW+TW+Rt+Ph+Pg+Pg+Is+De+C5+BO+BB+Bs+C8+Ct+EH+FV+ID+J8+Ja+Ke
        Day_0407=+O5+QD+SY+TS+S0+RB+QV+O9+LJ+J4+Gk+Ev+Dd+ES+EE+EC+Eu+G0+GH+IF+K8+LA+M1+O1
        Day_0507=+Oj+PV+QD+PG+Ov+Nl+NS+Ph+LZ+Jm+IO+GZ+HH+FZ+EN+E2+I0+FL+Fm+Hb+JS+KH+Kd+Lq
        Day_0607=+Ma+N7+OS+P2+P6+Ph+N7+LE+Jw+I1+G3+GY+Fv+FQ+G8+GD+FZ+GB+HI+MT+R4+Ph+R5+R5
        Day_0707=+R5+R5+Pi+Pi+R5+RG+QR+Ph+MV+Ld+Jm+Gh+G1+Jh+Gk+LT+PT+Kt+He+IJ+Kf+LG+Mn+OS
        Day_0807=+O2+Oz+PO+S4+Rh+TI+R6+Ou+NB+KG+It+HF+Gi+Fp+Fg+GN+G3+Hk+Ij+L5+PB+Pi+Q8+PT
        Day_0907=+QT+T3+TH+Sk+RW+RK+NL+Lt+Jv+Ha+Fh+EV+EH+Dq+Cp+Cl+Dg+Ea+FK+Ga+Kz+Lw+MQ+PB
        Day_1007=+Qj+SW+TH+UK+Vb+U6+Sn+RP+PQ+MN+Kk+If+HR+GP+EU+Dk+E6+FR+F9+F1+IO+KV+Ly+O5
        Day_1107=+RS+ST+Sd+TY+Te+SB+QY+Oo+LL+HJ+FT+E2+DH+Co+C9+C5+Cj+Dg+FG+GW+Hy+K2+LN+Ll
        Day_1207=+MO+Mw+NP+Ok+PB+OJ+My+LE+Ki+H7+G7+Fh+GQ+FU+H2+HH+I6+Ic+KR+Lx+Pd+QZ+QZ+RR
        Day_1307=+UA+Sm+U1+V0+VW+V0+UH+V5+RG+Pg+Lb+LP+J4+IR+IU+In+JI+K4+L4+Lm+OV+P9+PV+QB
        Day_1407=+Sx+TK+UM+VW+V1+VW+V1+U4+Rn+NQ+Ph+Lh+Ph+Ph+R4+R4+R4+SQ+Ph+Ph+Ph+Pi+Pi+Pi
        Day_1507=+Pi+Qd+Ro+Rg+Pf+Pe+Od+Mx+J2+Ij+Hp+GE+Fq+FW+FO+Gj+HL+IG+K5+M2+Nj+Ok+QS+SN
        Day_1607=+Th+Tl+TZ+Tw+TQ+U5+Si+Qr+Pe+MJ+Jb+Ig+Ib+HD+GJ+Fq+Fj+Ft+IT+L1+N7+O3+Ou+QI
        Day_1707=+Pk+RE+RM+Sq+SZ+UE+S4+QR+Qk+On+OG+Nk+Pg+Pg+R3+Pg+Pg+Mv+Pg+PK+Q8+RZ+Rm+Tc
        Day_1807=+T0+Sf+T1+TF+RJ+Sj+T5+Sn+Qm+Oz+Nj+LZ+J8+Gl+Gi+HK+IF+Ik+Jp+Ke+Nx+RX+Qh+Ro
        Day_1907=+S1+Ql+Sw+Sm+SQ+Ry+R1+Pv+O1+Lh+PN+Ji+Hq+H8+Ga+Fe+GF+GL+Gm+Hh+JS+Kt+LG+MU
        Day_2007=+Ol+Ph+RD+SC+Rd+Ql+Oh+N5+Lh+IT+HH+GV+FP+Fx+Fz+Fu+G6+HL+I7+JR+KP+LB+ML+NG
        Day_2107=+O3+Ny+Oq+Oz+OT+RM+PF+M5+Jq+Fl+EZ+DU+CH+Bp+C5+CY+DG+DN+EW+Fz+Ji+KN+KU+LY
        Day_2207=+LR+N0+NP+Ni+O7+Pn+Oi+Ny+NM+Kx+In+IE+He+HS+HW+Hh+IV+K0+LX+NU+QB+TB+Sw+V8
        Day_2307=+V6+Ty+U7+U7+Tr+V4+Rr+Qx+Pf+Pf+Pf+KL+OX+Ji+In+ND+R2+R3+R3+SP+R3+R3+R3+R4
        Day_2407=+R4+R4+R4+R4+R4+R4+KL+J5+HK+Ez+EB+Do+Ct+Cn+Cd+C6+C3+D0+EL+FE+Hq+JI+K6+KT
        Day_2507=+LB+Mz+Nl+OL+Om+Ox+N0+LI+Jw+H8+Ge+FD+EU+EB+DS+DW+Dr+Ek+FT+GM+Ib+JG+KW+M9
        Day_2607=+Or+QV+Ps+Qj+R7+Rj+T2+RL+Ob+Lt+Ir+HF+FW+F0+Eg+Ex+F1+Gx+Hd+IY+L3+Ml+Nb+Ob
        Day_2707=+Pp+QF+Q1+QI+Pp+Qq+Oa+NN+Lz+HS+GL+EL+Df+DB+Cm+Cq+Cy+Ec+Fx+GQ+HD+HB+Hw+J4
        Day_2807=+JT+M1+MJ+Mw+MQ+MX+LW+Qc+Pg+Pg+L7+KL+Ii+Iu+JQ+Jj+JG+KI+Kf+Le+Pg+Pg+R3+Pg
        Day_2907=+Pg+Rl+S2+SN+SH+TS+SJ+QH+Pf+LA+Oz+Jg+HN+GL+H7+HN+If+IG+Hn+Ml+Pf+R3+R3+SP
        Day_3007=+R4+TF+UB+Ud+Ul+TX+Sy+RR+RJ+Pm+Ph+Ky+Jp+Im+IW+IU+Ih+JE+Lj+MY+MR+Mm+Lf+Ll
        Day_3107=+MJ+R4+R4+R4+R4+R4+R4+Pg+Pg+Pf+Pf+KB+Fl+EP+Dd+DQ+DR+HB+Ls+Pf+R3+R3+Pg+R3
        Day_0108=+QG+QG+QH+Rb+Se+Rk+Qj+QH+QG+Kx+Ji+Jj+JH+J1+In+IG+I4+Iu+Np+K4+LR+QH+RZ+Rc
        Day_0208=+Rq+UN+RV+Rf+S7+Qr+QV+S0+QH+QH+QG+QG+Sn+QG+QG+QG+QG+RX+RY+QG+RY+RZ+RZ+Rj
        Day_0308=+Rp+TY+U2+UH+Ud+Rb+Ra+QJ+QJ+KD+Fq+F5+GS+Fx+FF+F4+JB+Fu+GA+HL+K6+LS+Mo+O3
        Day_0408=+Nj+NX+Na+O6+Nq+N6+QL+QK+Lt+Kj+JU+KE+Jc+IN+Mz+QH+QH+MK+KO+Ld+Nb+Od+Pc+SA
        Day_0508=+Qk+RV+RO+Sj+Sz+V1+UL+U8+TC+Nk+QH+QG+KO+Iy+IG+Ii+JI+JP+KG+Lb+MP+NL+O3+PZ
        Day_0608=+RG+QC+RF+TF+TP+Uh+S5+Qm+P5+Ls+Jn+Nx+QG+RY+RY+Sn+QG+QH+QH+QH+RZ+QI+Ra+Rb
        Day_0708=+ST+Rb+Ri+Rc+Sb+Rj+QL+Mk+LW+Iz+GR+FZ+Es+FB+GE+GV+IG+J0+Kx+Nm+Nx+OS+Nq+NN
        Day_0808=+N0+Ng+NP+OZ+Oo+Pv+PO+NL+KM+HN+FP+EC+DA+D0+Cm+DD+Cq+EF+F6+Gq+Ip+Jx+Kd+Lt
        Day_0908=+MP+OI+Nv+OK+Ps+Ql+OC+Mg+LQ+IL+HW+G2+Ge+G3+FJ+G6+HG+Ht+KU+MJ+P5+PE+RX+TD
        Day_1008=+T5+TH+UQ+Ub+Vd+WG+WG+SB+RA+Np+L5+J8+IZ+J1+Jf+K5+Kg+KS+KT+Ly+Mr+Oz+OR+PY
        Day_1108=+QU+QG+R9+SA+S9+T5+R5+Pi+Ll+IG+GF+FU+Ef+F9+F3+Ee+Ez+Fp+HZ+Hp+L9+Ms+Nj+P7
        Day_1208=+Pe+RO+RS+Sf+TZ+Ss+RX+Pf+Mt+JR+GM+FU+Ek+EH+EG+FG+Fz+GO+GQ+I1+Jp+JL+Jt+Jr
        Day_1308=+Lu+N5+O8+OX+Pp+Oc+Ou+N7+Lk+J7+Hp+HC+GW+G7+GI+HL+IC+JX+Jh+LC+Oa+P0+QU+SS
        Day_1408=+Tt+UW+Ui+VL+Ul+WG+VX+Rx+Na+KY+IX+Gq+FZ+F5+Ey+FR+Fq+FU+G2+Hs+Kn+MU+OM+O1
        Day_1508=+Pw+Q4+P5+QP+QT+Q2+P2+OZ+NA+Jj+Hw+GP+Fk+Eb+EY+EJ+EM+Ex+FL+GE+Iv+LA+Mq+NK
        Day_1608=+O0+Ng+Og+QB+QV+Rv+Pi+Oo+NI+KK+J0+IN+HS+Hp+Hd+HQ+Hm+Im+KL+KO+MD+Nr+Oq+PI
        Day_1708=+PG+PL+Od+Pu+Qe+Ro+RY+Qq+O6+Kx+Js+IU+HU+Hu+I8+HW+HU+MC+RW+QE+QE+QF+RX+RX
        Day_1808=+RX+QG+QG+RY+RY+RY+RX+QF+QF+Ky+IW+Hd+H3+HL+Ls+KK+Kn+MI+Ko+M5+M1+OI+OB+P6
        Day_1908=+Pm+P4+Of+OK+Pc+Qb+Q2+N5+MY+KR+JB+HW+G9+Fj+Fq+Gn+HU+Ir+Kk+O9+Nx+Om+P1+Pd
        Day_2008=+Vo+Ux+TN+SV+Su+Tb+Sh+S3+QW+QE+Nl+NH+NE+M2+Mq+QE+Lv+Mb+QE+RW+Rd+RX+SJ+Tf
        Day_2108=+Vb+Vb+Vb+Vb+Vb+Vb+U4+QI+PT+L6+JL+IW+IN+Hz+HE+GI+Gf+H3+IV+JK+Kp+LN+Lg+MW
        Day_2208=+OA+NH+Oi+Os+SD+Rr+SO+QI+QH+QH+Sn+RY+RX+QG+QG+QG+QG+RX+QG+QH+QJ+QH+QI+QI
        Day_2308=+Qc+Qj+RF+S7+Ry+QE+PE+Ne+Ly+KE+Hw+HF+Ff+FN+F8+FR+FY+Gc+HH+Jk+Jb+La+NQ+O7
        Day_2408=+OI+Qj+Pk+QY+S2+TU+Ro+PZ+OM+L1+IF+IP+H0+H2+H4+HJ+IL+JJ+K6+MA+O5+Pw+Ps+RG
        Day_2508=+Rd+Tk+Te+UO+VC+VD+S8+QD+Nx+KZ+HW+F9+Ef+Dd+Cy+D7+DO+ET+GL+Ix+KY+M5+MG+Nv
        Day_2608=+QH+RZ+Rl+TH+Ss+Qo+PN+NP+Ma+La+Jw+IA+HS+Gp+GQ+G9+GK+Gz+He+KL+LK+Lk+Nn+PX
        Day_2708=+PG+Qi+Qn+Q3+QH+RE+RC+Ov+O6+Kh+I2+G9+FG+EB+Ea+Em+FX+GB+Hd+Jp+L6+LN+Md+O5
        Day_2808=+Oo+PB+QP+Qn+Qm+Rb+Qa+Rd+Oi+Lu+JD+II+I7+HT+IT+Jf+Km+LI+LZ+NV+OB+Oa+NU+P6
        Day_2908=+QM+Pz+RA+RX+Rq+Q2+Pi+PI+Mc+Jl+H1+Fx+FP+F0+Ej+FL+Fc+GP+Hu+Ko+Lv+MG+ND+Oy
        Day_3008=+Pw+Ow+PI+Ot+O8+Nb+Ns+MF+Lw+Ju+IJ+H7+GE+Gd+Fu+Gk+Hs+Ij+K1+Lm+Lr+Ml+Nk+Ol
        Day_3108=+PH+P3+Om+PG+QQ+Re+QV+PD+NH+IW+HF+Fj+EN+Cy+Bb+Ba+Bm+Cg+Dt+Gp+Ix+LY+MY+O2
        Day_0109=+EH+FO+G3+G8+H3+HA+GR+FJ+E6+BZ+AP+9S+9O+9M+9Z+9b+A7+BO+D2+F2+Gi+Id+Jc+LT
        Day_0209=+Kh+M2+NV+OQ+QY+Va+Ug+Rg+Pj+Ko+Hs+FL+Dv+DW+Ci+Cv+Co+De+FJ+Hq+K4+LG+Mo+NP
        Day_0309=+Ph+Rn+Rt+Sn+TY+Tb+TJ+R2+QF+LK+I6+G0+Ea+Dr+DG+Dk+Dt+Eg+FK+HR+HU+IO+JX+KP
        Day_0409=+LL+MV+N2+Mh+Mp+NV+N4+LB+JF+Fo+EO+Cx+BL+Ah+AM+AL+BR+Da+FP+J7+LM+MJ+NM+PR
        Day_0509=+Pu+RK+TJ+UJ+UX+Vr+Te+RW+PK+Js+GW+Dt+Cr+Bt+C1+Bh+CU+DO+EW+H1+Hu+In+JQ+KY
        Day_0609=+Lh+NA+Nj+Oz+Ps+PE+PB+O4+Kn+HD+Ev+E7+Ct+C2+Bx+CM+E1+Eh+FS+HJ+Ho+IQ+JQ+L5
        Day_0709=+MX+Nq+NX+PJ+Qg+Ro+RK+R2+QD+Lm+K0+It+GK+FG+Ev+Fe+Fh+H0+JZ+MM+Mm+No+PX+RQ
        Day_0809=+Qx+R5+Ru+RT+SK+UY+Ux+St+Tv+Qg+OI+QA+RT+QA+Q9+Q9+Lo+Io+Nv+QB+RT+RU+RU+Sf
        Day_0909=+Uj+Va+Va+Va+Va+Va+SR+Pq+Mv+Jj+HK+G9+Em+E0+Ds+Dv+Dl+Du+FD+I1+Ja+KQ+M4+NC
        Day_1009=+On+R8+Rl+Rt+TW+S7+SL+Qu+Oq+Ke+IN+FM+Dm+Co+Bw+CX+Dl+Fk+HN+KP+LB+Mc+P5+QF
        Day_1109=+PP+Qo+RL+Sj+Tb+UP+U8+Qo+OJ+Jy+IB+Fu+ED+Df+D9+Cg+Dj+EQ+GJ+Jh+KQ+LG+Mo+Op
        Day_1209=+Pz+Qp+Rg+Sy+U3+VV+Ul+SX+QG+LA+ID+GL+Ej+E4+Ej+FE+Ec+Fl+IS+MJ+NW+NK+O2+PR
        Day_1309=+Oa+OW+OQ+Pb+QP+QI+Qk+QQ+OA+NW+Mf+L7+Kp+JI+O8+QA+QB+QB+QB+QC+RU+RU+QD+RV
        Day_1409=+RV+RV+RW+QE+QE+RW+RV+QD+O9+L1+Io+IE+Hx+Hp+HX+Hp+HZ+It+KQ+Lz+MR+Ly+ML+OS
        Day_1509=+PW+Q6+Qe+PS+QW+Ru+Ql+Nl+Ls+HL+Gh+Eu+D2+Ci+Be+Bp+Bm+Cj+Dk+Fz+HA+JA+Ke+MD
        Day_1609=+M5+Mu+Ng+Pd+Q1+Rs+RZ+RE+PJ+MA+LM+Ih+Hw+Gf+G4+Fz+Fs+GG+Gx+MD+RV+RV+QE+RW
        Day_1709=+RW+RX+RX+RX+RY+QG+QG+QF+QE+KE+Hu+H4+Gd+HJ+I4+J5+Jm+L5+Mv+Op+OR+Ni+Os+Qw
        Day_1809=+RZ+Ta+U7+Sa+Ti+Va+Va+SG+R4+On+Nz+NQ+MQ+Km+JU+Jo+L2+Kd+L2+RB+QC+QW+Rd+Ti
        Day_1909=+TV+UE+Vb+Vb+Vb+Vb+Vb+Sq+P0+LY+KA+JV+Hi+G8+Fw+FH+Ge+Hq+Ja+LH+Mb+N0+O5+PL
        Day_2009=+P8+QE+S8+ST+VJ+Ud+Sq+QI+N4+IK+GO+F0+DU+D9+Co+Ci+ER+FP+G7+Ig+IY+L1+MA+NG
        Day_2109=+OE+Ov+PF+QI+Qt+QY+PT+N3+KH+HF+Fg+EA+DN+D5+CW+CK+D6+DP+Ff+Hs+J1+Kv+Nb+O1
        Day_2209=+PH+QP+Qs+T3+VW+WG+WG+W5+UM+QB+Lq+KD+I5+H2+Ha+IB+KW+M8+ON+QI+SG+SE+Sb+Sa
        Day_2309=+Sr+SZ+Tr+Sc+UA+V8+Va+V8+V8+V8+WG+WG+V8+WG+W7+V8+Va+V8+V8+Va+V8+Va+Vo+Va
        Day_2409=+V8+V8+Va+V8+Va+VY+V4+U4+SE+S1+R5+QC+QC+MS+QC+QC+RV+RW+RV+RV+RV+QD+RV+RV
        Day_2509=+Rl+SG+Tc+Tz+T0+RY+RY+QF+Jw+Gq+F2+Cy+CD+Bt+C3+Da+EO+FQ+JT+JU+KY+ML+No+OA
        Day_2609=+Ol+Pc+Q1+R0+Rl+Ue+Si+Sn+Q8+Nl+LK+IL+IL+Hz+Hx+HL+He+JT+Lu+NQ+PI+Rp+R9+S0
        Day_2709=+Tx+Uf+Up+Vr+V4+V9+Tw+Ri+OR+Ju+I7+Gi+Fk+EM+Et+FL+Fi+GV+IQ+KL+N3+Nb+Oj+Q1
        Day_2809=+Rq+S3+Su+S8+Rd+SV+Su+SU+RM+MQ+Ka+Iv+Ha+H4+HI+HG+IR+Jz+Lq+L5+L7+MR+Mr+Ny
        Day_2909=+QQ+Qd+Rj+Sr+TB+TR+ST+Pr+MR+IV+GC+Eq+Dv+Dr+Dx+Eh+Gj+HK+L5+Lh+Mq+P5+QI+Qe
        Day_3009=+R5+Sn+Us+WG+WG+WG+WG+TR+S3+Ov+NG+MM+Lb+JH+JQ+JM+K9+LJ+NL+NB+NV+PR+Om+Pz
        Day_0110=+C7+CA+D1+Ds+Dv+Bp+CL+At+AF+7m+7P+6W+6N+6s+72+7Q+8T+AA+Cu+Dv+EX+Fx+GU+J4
        Day_0210=+Gp+Ix+K5+LB+NV+Ti+TV+Qz+Nh+K1+I8+H2+MC+R2+Pf+Pf+Pf+Pf+Pf+Pf+R3+Pf+QH+QZ
        Day_0310=+R7+S0+T8+SQ+S5+SV+Sv+R3+Pf+Pf+I8+FX+EJ+Ct+DW+EA+FQ+L0+IJ+IT+Ii+Jh+Q1+R3
        Day_0410=+R3+Pg+SG+S3+Sw+TX+SQ+QL+QP+Pf+Hg+Fr+Et+EY+Dq+EX+FF+H9+Kx+MC+O0+Q1+QR+Qn
        Day_0510=+Rf+UO+V7+V6+V3+Uq+U4+Rl+Oa+Le+KJ+JW+Ht+GR+GC+L0+Pd+R2+Pe+Pe+R2+R2+R2+R2
        Day_0610=+R3+R3+R3+R3+R3+R3+MK+Jd+Fr+JB+MI+Pd+Pd+KG+Fl+Di+Ey+FC+G5+GG+Hr+Ii+Jq+Ld
        Day_0710=+M4+NQ+PM+R8+Qd+T5+T9+OF+K5+F5+Cv+BL+A6+9J+8n+AA+Ae+CW+FI+FX+HW+Jb+L5+LL
        Day_0810=+NL+OH+Pg+Qg+Qs+RV+SJ+Op+MX+HD+De+C1+AH+9W+9W+Ar+C0+E2+HP+IJ+In+JN+M3+Nu
        Day_0910=+Ny+PA+QB+QN+Sa+VF+Uj+Qs+Md+GD+DT+Bj+9t+9r+9I+9k+AV+CK+Eb+F2+Fb+G0+Gv+IK
        Day_1010=+JW+KY+LZ+Mq+N8+N2+NF+Lg+Ka+IA+Fc+DY+C8+Br+B4+Bn+C3+Ej+IF+HX+Ic+Jv+KR+Kn
        Day_1110=+Ka+M6+O9+Ov+QK+Ti+Sj+PC+LC+Fh+Ct+BW+BA+Ag+Av+BE+C5+E3+Gp+I3+HB+IO+IL+IU
        Day_1210=+Jx+Kl+Mr+NP+NM+LK+LX+JV+IC+FW+Ds+BI+AX+9E+8W+8U+9D+9X+CL+Cl+D2+DQ+Dc+Eo
        Day_1310=+H5+ID+Ip+J5+Ig+Lf+LO+J7+HP+CJ+Ap+9X+8C+85+8J+9h+BI+DS+FR+G2+H8+I8+Kc+LH
        Day_1410=+MH+Mf+Ou+Qt+R3+Uv+W3+Rd+Oj+Ki+HO+FJ+Dr+Cr+BP+Av+CL+DF+Fd+GA+Fb+GI+Gh+H1
        Day_1510=+HF+Hd+JW+Lm+Lp+M5+Kt+JE+Gs+EE+D6+Bc+B5+AY+AA+Ah+Bg+D3+FF+H5+IF+Iz+Ki+MU
        Day_1610=+NG+PO+Qx+S6+SN+V7+WG+Si+Oc+KP+HD+Fy+EF+Dh+Da+Dw+Db+Fv+Il+KK+Ls+LK+L5+Mp
        Day_1710=+OX+PV+OC+NC+OP+Mi+Nk+M3+JP+Fw+EK+Cj+BU+Ak+AU+AO+BJ+CS+Ei+F4+Gq+Hq+JN+Ll
        Day_1810=+Lw+NI+Oe+PX+QK+SG+QR+PX+Ma+Ip+G5+F6+E6+DF+CY+DN+Dl+Dt+Im+P0+R2+R3+R3+R3
        Day_1910=+RA+R4+R5+ST+UW+VW+T3+QK+OX+JT+Hu+GS+FF+EI+Ep+Eh+G1+Ir+L2+ML+NK+NP+Oe+PX
        Day_2010=+Os+PG+Qc+PU+Oo+Qm+Rm+P5+Lq+Hk+Fm+E2+CY+Bd+Al+B6+Cl+Dd+G4+Gh+Ik+Iw+JP+Kh
        Day_2110=+Ny+OB+OO+Pg+Ok+O8+OM+Nf+Kw+Ib+GK+Eq+D6+D1+CP+DV+Ef+Gb+Jq+Jb+KN+LY+Mq+Mq
        Day_2210=+Ot+PM+RC+RR+QX+Rj+RW+OX+MX+IQ+GU+F7+Ex+Fa+F0+Do+EH+Eg+Gd+Il+IU+JA+KS+Mc
        Day_2310=+Ns+Nu+Q9+QG+QV+Pc+Pv+MU+KZ+Gw+Fh+D1+BL+Ao+B4+BW+BU+DH+Ej+Fn+Go+Hl+J8+KB
        Day_2410=+M5+Ne+Mv+MH+Ml+NE+Nk+Lc+Ko+G1+Dp+BK+Aw+9m+92+9x+AE+BY+DR+Em+Fm+G3+H7+J2
        Day_2510=+Kh+Kj+Oc+O9+Os+PO+PB+Mc+JU+Fn+Dg+Bb+A5+A7+AO+B8+CO+DH+Fy+Gg+HE+Im+KP+L9
        Day_2610=+M7+Mp+Pc+Q1+R2+SH+Rc+Pw+MQ+JH+EU+BG+AS+AF+A6+B9+Cu+Ei+HJ+J0+Jz+Kg+Jh+Ke
        Day_2710=+Lb+L3+LI+MF+NZ+Mz+Mj+KL+I7+Ex+Ch+Bs+BM+AQ+Ap+B4+Bs+DP+Fr+HZ+IR+Jk+La+NX
        Day_2810=+Ov+Q6+Qc+RN+SH+S3+Sb+RP+OO+Le+Ja+Hn+Hs+HK+H3+IA+JJ+Jt+Lm+NL+Ns+OT+OG+Or
        Day_2910=+Ne+P0+RD+Tj+SJ+So+TI+Q7+QB+Pg+LZ+Qj+Pf+Pf+Pf+SP+R3+Pf+R3+Pf+R3+Pg+R3+R4
        Day_3010=+R4+RU+Tl+Tj+VW+VW+VW+VO+Oy+LH+Jk+HU+GA+FZ+Eh+FL+G5+HV+JE+JG+Lq+La+Mw+N1
        Day_3110=+Of+OZ+PA+Pu+Qo+RJ+Rf+Q6+Nx+I1+G2+Da+Bp+BI+B1+AL+AB+Az+D8+Eg+G6+Fw+Gi+KE
        Day_0111=+Ka+Nb+RK+Rb+W8+WG+WG+PY+My+K2+GL+DM+D2+B2+AE+AV+CK+DZ+GJ+IK+J3+JP+Jr+Mu
        Day_0211=+OB+NT+Lp+M3+Mt+KQ+J8+HI+D5+9r+83+6g+5r+5P+4z+5g+6h+8D+AY+BO+CE+Eg+Fe+GB
        Day_0311=+Gk+IG+Hv+IK+Ip+MZ+My+JM+Fr+At+8p+7C+6A+5h+60+6V+7F+8P+AU+Ay+BQ+CV+D2+Ew
        Day_0411=+H8+JU+Kt+K2+K5+JB+IO+GV+E4+AK+89+7W+6o+6c+7M+7b+8M+B5+Be+Cw+DW+Fi+Gf+Hs
        Day_0511=+IL+IU+In+Ia+Jn+LV+LF+II+FU+CY+Az+9l+9f+91+8d+8f+AM+Cm+DM+DK+Dx+Eh+Er+EH
        Day_0611=+Ey+Fb+HU+Hm+If+IR+IW+IL+Hn+Ds+C0+AB+9D+8N+7y+8M+9a+CC+CM+DJ+DT+Ee+Fi+GR
        Day_0711=+Hi+Hi+I8+HR+Ho+K8+L5+K2+GO+El+CG+BG+AW+Ap+Ap+Bj+Co+EW+EM+FQ+Ep+FD+EX+EF
        Day_0811=+Eo+GG+HU+Gu+H4+Ha+JV+HV+GJ+Fa+FG+Dx+DE+C6+Bz+CL+Cf+EH+Dt+FB+F2+FY+Hm+JR
        Day_0911=+Hw+OU+PD+PD+Qg+Qg+S6+PD+PD+PD+PD+PD+PD+JL+F4+Dc+DE+IF+No+Qf+PD+PD+Qg+Qg
        Day_1011=+Qg+Qg+Qg+Qg+Qg+Qg+Qg+Qg+PD+GN+Bm+AF+A2+A8+BF+CE+E7+FI+GL+Fz+Ft+H8+Gw+HX
        Day_1111=+HZ+Hz+JB+JS+K0+LI+LA+K1+Gn+GG+EV+D7+DQ+Dz+Ed+FG+GB+Gf+HD+II+Hc+IF+IV+J5
        Day_1211=+KO+LT+M5+PJ+Qo+RB+S5+QY+NB+I9+FE+Dg+D3+DG+Dt+F8+Gy+Ji+KB+K9+LD+Ky+MP+Mt
        Day_1311=+NH+Pi+P6+OH+TN+SU+Rx+Ry+PE+PD+PD+PD+Jh+HQ+Lt+Hb+J5+JT+Je+Iz+Iw+KF+Ka+Kh
        Day_1411=+MW+Mx+OQ+M2+Mu+LK+KK+Ju+Hb+EM+E4+Cj+AL+A8+AJ+Ar+CU+Du+EU+F0+FQ+Gv+HU+Gg
        Day_1511=+Ih+K0+LO+Lu+NY+Ll+Lq+KT+G7+CL+AC+8i+8k+90+9i+Ak+Cs+Fk+Fs+HM+Hy+Jh+KX+LD
        Day_1611=+KA+Kw+N4+PX+Ni+OX+OY+Nz+Ju+FC+C1+9j+8k+8G+92+9V+BJ+DR+DP+E7+Eh+GK+H1+Hs
        Day_1711=+IT+Jl+JW+Kt+M2+Mk+My+Kw+J9+EU+C0+AS+94+93+9I+BI+Bz+De+Ea+Fj+FJ+FF+G7+Ij
        Day_1811=+LN+Ll+Mi+Ml+Oc+Oo+QP+OM+K0+FK+Cx+Aa+9m+9Q+Ad+Bz+D0+GF+Gd+Ho+Ij+JZ+LO+Kc
        Day_1911=+LM+MW+Mk+N1+ML+Oq+Mo+MS+Gv+C6+9O+8J+72+6J+6m+7y+9Z+Bc+CK+C8+D9+FH+Ha+Ie
        Day_2011=+JU+Ld+N3+O0+N2+Ni+Mp+K7+J3+Fv+Ex+Dv+CE+BK+C1+CD+CY+DO+E7+EN+EC+Em+F8+FZ
        Day_2111=+Gk+HA+Hc+Hs+Il+I3+JF+JW+If+Go+G1+EW+Ei+Fe+GF+HS+H8+IE+HX+I4+IY+JQ+J1+In
        Day_2211=+Jm+Iv+J8+Jd+Iq+IZ+II+Iw+Ih+GQ+F2+Dr+DJ+Cx+DH+Dx+Fv+Fv+Hl+IW+Ig+Im+Hk+JJ
        Day_2311=+Im+KL+LC+Lw+Mj+Mi+MC+Lf+Hk+Fz+Dr+D6+Ck+Br+CP+DB+Eh+F3+Fn+Fp+G9+Ge+Hh+Id
        Day_2411=+Kn+KS+LI+OS+PA+N5+PK+Oc+NN+IN+Hj+HO+Ez+DA+DO+EG+Fo+FQ+FZ+GV+Fm+Fu+Ho+IF
        Day_2511=+I2+Jj+JL+J2+Ib+HM+GH+Fz+Dc+Cd+An+9H+96+8y+9D+9k+AY+Ah+BJ+Bh+Bs+Bh+CB+Cl
        Day_2611=+Ee+FA+GI+G7+GD+Gg+HJ+G6+Ef+Cm+Bl+BK+AZ+AA+Ab+BQ+CO+Bk+BT+Bd+C3+Cd+CL+C8
        Day_2711=+Dv+Ef+Ew+HT+HX+Fq+Gd+Gt+EX+Dc+AS+90+8K+8c+8n+9q+Bf+DG+F7+EY+FF+Fo+HO+Im
        Day_2811=+I1+I6+Hh+J2+Is+Jz+J8+I4+Go+FU+EB+Dd+DY+DW+DD+I8+F8+FH+FF+GI+GI+GZ+Gt+I8
        Day_2911=+Ji+K0+Lb+LM+La+LZ+LE+Lz+La+Kl+Im+GU+EO+E4+EP+FH+GK+H3+Ho+Jl+J0+K8+MA+Ms
        Day_3011=+NG+MR+Lv+KJ+KH+Kv+MX+Mr+LW+JK+HJ+Fa+DT+BV+BY+Be+D9+DR+E3+Fh+Fh+Ff+FH+Fc
        Day_0112=+Fj+Gb+IU+Hc+Hp+Hk+J5+J3+Gj+Ct+9V+7V+6D+5Z+5a+69+7W+9s+A3+BF+BU+Bu+DH+FR
        Day_0212=+G2+IO+LT+NS+Nw+OV+Nu+Nj+JR+EF+Bx+Bk+CF+BZ+AK+BZ+EB+Dz+Ed+Ev+EP+E1+Ew+GJ
        Day_0312=+FW+ER+ER+Dq+Eh+Gv+Ha+Gz+Eg+Df+B3+9K+7G+6X+75+8A+9n+Al+A3+AX+BX+Bx+CY+DN
        Day_0412=+Dw+Ek+Ge+Fk+F4+Fb+Ft+Gw+DR+CF+B1+AZ+9l+9N+95+9U+9z+Al+Bg+Bc+CI+CM+D0+Dq
        Day_0512=+EX+F5+G2+G4+Fc+F1+Fw+Gw+Eq+Bz+9j+93+7t+7a+7y+90+AF+BE+AQ+Az+Bq+Cs+Er+FN
        Day_0612=+GC+HP+Hx+Hl+Iw+JM+Ja+IT+Fe+DG+AP+9i+9s+8l+8s+9o+Ay+BS+BU+Bk+Ct+Cn+EK+Dp
        Day_0712=+EX+G7+Hy+JH+JJ+Jo+Kj+LL+Ho+EP+AV+93+7N+6s+6y+7e+9X+Az+BH+DC+Dt+FH+GE+Ge
        Day_0812=+G8+Gw+In+JI+Ju+L3+LQ+Kl+IL+F8+EA+DC+Bv+Au+9u+An+CD+E1+FO+Fr+HU+IH+KO+Kw
        Day_0912=+OA+OV+Nl+Op+QJ+Pw+Pa+Pg+JU+HA+GQ+Dx+C0+B4+Ak+CB+Cr+E2+FC+Fa+Gn+Gk+Hf+HH
        Day_1012=+HP+JD+I6+Iv+HG+GI+Fx+Fg+D3+Aa+8j+7a+6q+6t+6i+6Z+7T+6z+7J+7T+7p+8q+9x+Ab
        Day_1112=+CA+Cg+ER+Ez+Es+EB+Eb+Dq+DD+Cz+C7+Am+8q+8H+7u+7u+98+95+8v+9F+8l+9p+AL+Au
        Day_1212=+AS+Bi+Bt+DJ+DV+Fx+Fg+FK+E3+BW+9V+8X+8C+8I+7n+8U+9K+Ab+Bq+CX+Eq+Ev+FZ+GL
        Day_1312=+Gi+HN+Iu+L5+Jt+Ig+KH+MG+Ib+Fo+DR+C3+Bh+Ax+AX+BA+Cz+D8+D7+DD+DP+DW+Da+Ez
        Day_1412=+Ep+F3+Fq+Ez+Ej+E0+Du+E5+CM+Bh+9z+9T+8i+8N+9r+9E+B7+BQ+C6+Bn+Ba+D2+DJ+Cw
        Day_1512=+IL+Pk+Pk+O7+O7+O7+Pk+Pk+Pk+O7+O7+O8+O8+O8+Gf+CN+CM+Di+ES+FK+Fm+F6+Fh+Hp
        Day_1612=+Hx+IG+I8+HY+IB+Id+Hn+Ih+GF+Dm+BL+AK+AK+AE+Dk+AN+Ai+BN+BF+BS+Aa+Bs+CC+CA
        Day_1712=+EN+FE+Hl+I7+HV+FZ+Gj+HA+FT+DC+CY+CA+Bt+Bk+Av+BX+CL+DL+Eq+Ed+ES+FF+H8+IJ
        Day_1812=+HD+I1+Gq+Gd+Gx+HG+Hz+HQ+HC+Cx+BN+AA+9N+8F+8V+95+A0+Ax+Bp+CR+Cv+Di+EQ+Fh
        Day_1912=+Fx+IA+Jh+KF+LB+MQ+Ns+Nn+Kn+HH+G9+E5+CE+Am+B9+An+Aa+Au+Bq+DX+De+DK+EY+EW
        Day_2012=+GK+G7+FY+Fu+Eu+ED+G4+FT+CQ+BV+A6+9G+8E+7c+7Z+80+8c+9P+9v+9n+AT+Am+BW+Ce
        Day_2112=+DK+ES+FB+G4+G4+HS+Gd+Ff+DG+Bu+BB+BQ+A4+9N+AQ+Aj+By+CX+Eg+FS+Fz+H6+HK+IH
        Day_2212=+IZ+IO+Io+IP+Is+Kp+Jy+JJ+Ha+El+BX+9x+9k+7u+86+8n+9u+Az+AP+CR+Dn+FA+Dv+F3
        Day_2312=+GT+IG+KO+MD+NV+Q7+ST+RN+Nv+KO+H7+En+CQ+Be+BZ+BK+Be+CH+CR+Dw+EN+Ft+GX+HS
        Day_2412=+Iu+JZ+Jy+JI+Iz+JX+Ji+KC+Hu+GF+EK+C0+BS+B9+BW+C8+Cw+Eq+Dj+EQ+FF+Fm+IA+Ho
        Day_2512=+I4+K3+LS+Lz+L5+M2+Lq+Kj+HO+FQ+D0+Cg+CE+CE+Br+CW+EZ+EF+Eh+Eb+Ey+GM+GN+Gz
        Day_2612=+Gn+Gw+HG+HI+HY+Hz+IQ+II+HX+EM+CD+9z+8m+8M+7U+81+8W+9w+AP+Aa+Bb+D9+Dq+Du
        Day_2712=+Ff+HL+IN+Iz+J2+J9+Lo+Lg+Gt+F2+CJ+Ap+AV+A2+A9+BB+D3+DC+Di+DJ+Ej+F0+GR+HM
        Day_2812=+Jg+KX+Km+Kj+L8+ON+O7+OM+Io+FM+Cp+Bo+AB+8w+8w+9j+AT+Bl+Cj+Da+ES+G0+Ij+JN
        Day_2912=+Lj+Ki+LD+N3+O8+PQ+Qo+PV+KQ+Ht+Ek+CJ+CI+BZ+Bs+DB+FO+Fd+G6+Fa+FM+FQ+H5+IJ
        Day_3012=+Hk+IN+HB+HT+I3+Gu+Gt+H2+Fy+Dm+DR+Cl+Ar+9z+9E+9w+AR+BB+Bm+Cy+E8+F5+El+Fx
        Day_3112=+GW+GN+Gs+IE+HW+GF+IB+JY+Hn+EQ+D8+BJ+A6+8p+8v+9n+B5+B2+AN+9s+9V+9O+8Z+8a
      End of Data
    End of VarSimul=viRelHum
  End of the List VarMeteo

End of PVObject pvMeteo
