# Supplementary material for: How to use BAPV to alleviate the urban heat island effect: An evolutionary game perspective
Source: PLoS One. 2024 Jan 29;19(1):e0296743. doi: 10.1371/journal.pone.0296743 (PMC10824433; doi:10.1371/journal.pone.0296743)
Supplement: S1 File — (ZIP) [file pone.0296743.s002.zip › 北京光伏一体化项目.VC0]

PVObject_=pvVCalcul
  Comment=新的仿真配置
  Version=7.2.2
  Flags=$00080001
  DateDebS=01/01/90 00:00
  DateFinS=31/12/90 23:00
  DateCalcul=06/09/22 16:24
  VersionSimul=7.2.2
  SimDuration=24312
  SystemKindCustom=False
  SystemKind=单行阵列
  PRCorrTemp=False

  PVObject_SiteSimul=pvSite
    Flags=$0006083F
    NomF=Beijing/Peking
    Site=Beijing/Peking
    Country=China
    Region=Asia
    Source=MeteoNorm 8.0 station
    SourceType=Meteonorm80DB
    Latitude=39.9300
    Longitude=116.2800
    Altitude=55
    TimeZone=8.00
    HLeg=True
    UnitsDisp=kWh_m2_m
    Albedo=0.20
    DateBeg=01/01/80 00:00
    DateEnd=01/01/80 00:00
    GlobalH=69.5,84.3,125.7,149.5,173.4,152.0,145.9,141.3,115.3,94.2,65.5,55.2,1371.8,
    DiffuseH=33.1,44.5,65.9,85.9,99.6,100.2,100.3,95.9,71.5,57.7,35.2,29.1,818.8,
    TAmb=-3.60,-0.20,7.40,15.10,21.80,25.10,27.30,26.10,20.20,12.80,4.30,-2.00,12.90,
    WindVel=3.20,3.00,3.30,3.50,3.20,2.60,2.30,2.30,2.30,2.50,2.70,3.00,2.80,
    Linke=4.700,6.100,6.500,7.400,7.900,8.600,8.500,8.100,7.200,7.400,5.600,4.900,6.900,
    RelHum=0.424,0.413,0.343,0.401,0.453,0.580,0.697,0.700,0.668,0.587,0.513,0.422,0.517,
    Extraterr=132.8,162.9,238.1,289.8,341.8,348.1,351.8,317.8,254.4,200.8,141.1,119.3,2898.7,
  End of PVObject pvSite

  PVObject_MeteoSimul=pvMeteo
    Flags=$84E3
    NomF=Beijing_Peking_MN80_SYN.MET
    SiteM=Beijing/Peking
    SourceM=MeteoNorm 8.0 station
    TypeM=合成的
    NomFSource=PVsyst 内部文件
    NomFormat=PVsyst database .CSV format
    DateFormat=06/05/22 21:27
    UsesPerez=True
    DateDebF=01/01/90 00:00
    DateFinF=31/12/90 23:00
    IsSourceUt=False
    HourShift=0
    TimeShift=0
    TimeShiftImported=0
    PasAccum=60
    FirstRandomSeed=1

    PVObject_SiteMet=pvSite
      Comment=Beijing/Peking;China;Asia;
      Version=7.2.2
      Flags=$0006283F
      NomF=Beijing/Peking
      Site=Beijing/Peking
      Country=China
      Region=Asia
      Source=MeteoNorm 8.0 station
      SourceType=Meteonorm80DB
      Latitude=39.9300
      Longitude=116.2800
      Altitude=55
      TimeZone=8.00
      HLeg=True
      UnitsDisp=kWh_m2_m
      Albedo=0.20
      DateBeg=01/01/91 00:00
      DateEnd=01/01/80 00:00
      GlobalH=69.5,84.3,125.7,149.5,173.4,152.0,145.9,141.3,115.3,94.2,65.5,55.2,1371.8,
      DiffuseH=33.1,44.5,65.9,85.9,99.6,100.2,100.3,95.9,71.5,57.7,35.2,29.1,818.9,
      TAmb=-3.60,-0.20,7.40,15.10,21.80,25.10,27.30,26.10,20.20,12.80,4.30,-2.00,12.93,
      WindVel=3.20,3.00,3.30,3.50,3.20,2.60,2.30,2.30,2.30,2.50,2.70,3.00,2.82,
      Linke=4.748,6.100,6.456,7.411,7.939,8.620,8.464,8.135,7.239,7.357,5.569,4.890,6.914,
      RelHum=0.423,0.420,0.348,0.403,0.438,0.590,0.695,0.702,0.696,0.607,0.519,0.450,0.525,
      Extraterr=132.8,162.9,238.1,289.8,341.8,348.1,351.8,317.8,254.4,200.8,141.1,119.3,2898.7,
      YrToYrVar=8.300
    End of PVObject pvSite
  End of PVObject pvMeteo

  PVObject_EnIncidente=pvEnIncid
    Flags=$00
    PVObject_PlanCapteurs=pvCollPlane
      Flags=$00
      FieldType=FixedPlane
      IsDefined=True
      TranspositionAlgorithm=CircSolSeparate
      InclPlR=30.0
      AzimPlR=30.0
    End of PVObject pvCollPlane
  End of PVObject pvEnIncid
  PerezUsedInSimul=True
  TranspositionAlgorithm=CircSolSeparate
  ACLossesRef=STC

  PVObject_PVMainArray=pvMainArray
    Flags=$05B00040
    Flags2=$082A
    UFactor=20.0
    Alpha=0.9
    UFAverEffic=18.9
    SoilingLoss=0.030
    ACWireMetal=Copper
    UseSpectralCorr=True
    UseSpctCrrDefCoeffs=True
    SubArrays=Start
      PVObject_=pvSubArray
        Comment=光伏阵列
        Version=7.2.2
        Flags=$019F0005
        Flags2=$0021
        SubArrayId=1
        PVModule=EcoDelta_ECO_310M_60.PAN
        GInverter=Sungrow_SG50CX-Pvsyst.6.6.3.OND
        DateFInv=01/04/22 10:46
        NModSerie=16
        NStringCh=9
        NoOrientation=1
        NInverter=1
        NInvMPPT=1
        PowerSharingInverterId=-1
        PNomAC_InMPPT=50.00
        PQualityModU=-0.75
        PQualityModI=-0.75
        PQualityModP=-0.75
        PMismMPP=2.00
        PMismUFixe=2.50
        PMismString=0.10
        LIDLoss=2.00
        LightSoaking=0.00
        RSCablageCh=94.387
        RSCablagePC=1.50
        VDiodeSerie=0.00
        PVObject_IAM=pvIAM
          Flags=$00
          IAMMode=FresnelSmooth
          N_Glass=1.526
          N_EVA=1.370
          N_ARCoating=1.290
          DGlass=4.00
          DArCoating=0.100
          IAMProfile=TCubicProfile
            NPtsMax=9
            NPtsEff=9
            LastCompile=$B18D
            Mode=3
            Point_1=0.0,1.00000
            Point_2=30.0,0.99833
            Point_3=50.0,0.98096
            Point_4=60.0,0.94752
            Point_5=70.0,0.86170
            Point_6=75.0,0.77626
            Point_7=80.0,0.63636
            Point_8=85.0,0.40265
            Point_9=90.0,0.00000
          End of TCubicProfile
        End of PVObject pvIAM
        ACWireNoSect=6
        ACWireLength=3.0
      End of PVObject pvSubArray
    EndTags
  End of PVObject pvMainArray

  PVObject_System=pvSystem
    Flags=$10000040
    SystemType=Grid
    BatteryFile=BYD_B_Box_PRO_2_5.BTR
    CycleSOWBeg=1.000
    StaticSOWBeg=1.000
    TypeTempBatt=1
    TempBattRef=20.0
    TempBattMois=20,20,20,20,20,20,20,20,20,20,20,20,
    NBattSerie=8
    NBattParall=2
  End of PVObject pvSystem

  PVObject_Ombrage=pvShading
    Comment=25 kW on hall, house with chimney and tree
    Flags=$20300902
    NOrient_Shd=1
    NOrientTables=1
    Precision=1
    FracOmbreMod=1.000
    FracOmbreThin=0.400
    OrientTolerance=1.0
    IsBacktracking=$00
    Pitch=6.600
    LargCapt=3.000
    LargHaut=0.020
    LargBas=0.020
    LargCell=0.156
    BTNoTrackers=-1,-1,
    GCROffset=1.0
    DisplayedRef=refGeographical

    ListeObjets, list of=4 TShdObject

      PVObject_1=pvShdArrayShed
        Comment=Shed field no 1
        Version=7.2.2
        Flags=$02000035
        NoObjCreated=1
        NPElements=40
        NPElemRes=40
        NElements=8
        NElemRes=8
        ColorTechn=$00FF0000
        ColorSurf=$00FFD0C0
        ColorBord=$00808080
        DOrigine=-0.160,0.020,3.500
        DInclin=30.0
        DAzimut=30.0
        Source=osPVsyst
      NElemChamps=4
      NoOrient=-1
      PanneauPVName=ECO-310M-60;0.992;1.650
      ModSpacingX=0.020
      ModSpacingY=0.020
      NModInHeight=3
      NModInWidth=12
      ModuleOrient=moLandScape
        LongShed=20.020
        LargShed=3.016
        Cadre=0.100,0.100,0.100,0.100,
        TypeOrigine=2
        PitchNS=7.000
        PitchEW=0.000
      End of PVObject pvShdArrayShed

      PVObject_2=pvShdBuilding
        Comment=Obstacle - maison avec chemin閑
        Version=7.2.2
        Flags=$02000005
        NoObjCreated=2
        NPElements=78
        NPElemRes=78
        NElements=16
        NElemRes=16
        ColorSurf=$00DFDFDF
        DOrigine=-18.870,3.780,0.000
        DInclin=0.0
        DAzimut=-70.0
        Source=osPVsyst

        ListeObjetsElem, list of=3 TShdObject

          PVObject_1=pvShdElemObject
            Comment=Parall閘閜ip鑔e
            Version=7.2.2
            Flags=$02000005
            NoObjCreated=1
            NPElements=30
            NPElemRes=30
            NElements=6
            NElemRes=6
            ColorSurf=$C0FF
            DOrigine=-5.000,0.000,0.000
            DInclin=0.0
            DAzimut=0.0
            Source=osPVsyst
            ObjetElemType=oeParallelepipede
            Params=10.000,8.000,6.000,
          End of PVObject pvShdElemObject

          PVObject_2=pvShdElemObject
            Comment=Toiture + pignons
            Version=7.2.2
            Flags=$02000005
            NoObjCreated=2
            NPElements=18
            NPElemRes=18
            NElements=4
            NElemRes=4
            ColorSurf=$00FF
            ColorBord=$0055B7FF
            DOrigine=0.000,-0.500,6.010
            DInclin=0.0
            DAzimut=0.0
            Source=osPVsyst
            ObjetElemType=oeTwo_Sided_Roof_Gables
            Params=11.000,9.000,25.000,0.000,0.000,
          End of PVObject pvShdElemObject

          PVObject_3=pvShdElemObject
            Comment=Prism - chimney
            Version=7.2.2
            Flags=$02000005
            NoObjCreated=3
            NPElements=30
            NPElemRes=30
            NElements=6
            NElemRes=6
            ColorSurf=$C0FF
            DOrigine=-2.359,1.420,7.546
            DInclin=0.0
            DAzimut=0.0
            Source=osPVsyst
            ObjetElemType=oePrism_Chimney
            Params=0.730,1.200,1.680,25.000,
          End of PVObject pvShdElemObject
        End of ListeObjetsElem
      End of PVObject pvShdBuilding

      PVObject_3=pvShdElemObject
        Comment=Parallelepipede
        Version=7.2.2
        Flags=$02000005
        NoObjCreated=3
        NPElements=30
        NPElemRes=30
        NElements=6
        NElemRes=6
        ColorSurf=$C0FF
        DOrigine=-23.418,-18.288,0.258
        DInclin=0.0
        DAzimut=28.2
        Source=osPVsyst
        ObjetElemType=oeParallelepipede
        Params=24.000,30.000,3.000,
      End of PVObject pvShdElemObject

      PVObject_4=pvShdElemObject
        Comment=Tree
        Version=7.2.2
        Flags=$02000005
        NoObjCreated=4
        NPElements=152
        NPElemRes=152
        NElements=32
        NElemRes=32
        ColorSurf=$CE00
        ColorBord=$00AA
        DOrigine=18.070,3.540,0.000
        DInclin=0.0
        DAzimut=0.0
        Source=osPVsyst
        ObjetElemType=oeTree
        Params=2.070,3.670,2.060,2.800,8.010,1.000,
      End of PVObject pvShdElemObject
    End of ListeObjets
    PVObject_TableOmbrLin#1=pvShdFTable
      Flags=$00
      FOCalcul=foLinear
      NoOrientPC=1
      Precision=1
      InclP=30.00000000
      AzimP=30.00000000
      SFTable=TInterpole2D
        NBinX=19,10,
        ExtX=2,2,
        XDeb=-180.0,20.0,180.0,
        YDeb=0.0,10.0,90.0,
        Line_10=0.00000000,0.00000000,0.00000000,0.00000000,0.00000000,0.00000000,0.00000000,0.00000000,0.00000000,0.00000000,0.00000000,0.00000000,0.00000000,0.00000000,0.00000000,0.00000000,0.00000000,0.00000000,0.00000000,
        Line_9=0.00000000,0.00000000,0.00000000,0.00000000,0.00000000,0.00000000,0.00000000,0.00000000,0.00000000,0.00000000,0.00000000,0.00000000,0.00000000,0.00000000,0.00000000,0.00000000,0.00000000,0.00000000,0.00000000,
        Line_8=0.00000000,0.00000000,0.00000000,0.00000000,0.00000000,0.00000000,0.00000000,0.00000000,0.00000000,0.00000000,0.00000000,0.00000000,0.00000000,0.00000000,0.00000000,0.00000000,0.00000000,0.00000000,0.00000000,
        Line_7=0.00000000,0.00000000,0.00000000,0.00000000,0.00000000,0.00000000,0.00000000,0.00000000,0.00000000,0.00000000,0.00000000,0.00000000,0.00000000,0.00000000,0.00000000,0.00000000,0.00000000,0.00000000,0.00000000,
        Line_6=0.00000000,0.00000000,0.00000000,0.00000000,0.00000000,0.00000000,0.00000000,0.00000000,0.00000000,0.00000000,0.00000000,0.00000000,0.00000000,0.00000000,0.00000000,0.00000000,0.00000000,0.00000000,0.00000000,
        Line_5=0.00000000,0.00000000,0.00000000,0.00000000,0.00000000,0.00000000,0.00000000,0.00000000,0.00000000,0.00000000,0.00000000,0.00000000,0.00000000,0.00000000,0.00000000,0.00000000,0.00000000,0.00000000,0.00000000,
        Line_4=0.00000000,0.00000000,0.00000000,0.00000000,0.00000000,0.00000000,0.00026914,0.00000000,0.00000000,0.00000000,0.00000000,0.00000000,0.00000000,0.00000000,0.00000000,0.00000000,0.00000000,0.00000000,0.00000000,
        Line_3=0.00000000,0.00000000,0.00000000,0.00000000,0.00000000,0.02581739,0.03471634,0.02284110,0.00686641,0.00000000,0.00000000,0.01378781,0.04314102,0.00394330,0.00000000,0.00000000,0.00000000,0.00000000,0.00000000,
        Line_2=1.00010000,1.00010000,1.00010000,1.00010000,1.00010000,0.05163478,0.19846639,0.21155120,0.24022841,0.24434768,0.28649892,0.37459181,0.39753977,0.25970736,0.00277173,0.00000000,0.00000000,1.00010000,1.00010000,
        Line_1=1.00010000,1.00010000,1.00010000,1.00010000,1.00010000,1.00010000,0.39585292,0.51370644,0.59517644,0.56661067,0.62359857,0.70730115,0.67189583,0.53131812,0.08984416,0.00000000,1.00010000,1.00010000,1.00010000,
      End of TInterpole2D
    End of PVObject pvShdFTable
  End of PVObject pvShading

  PVObject_ModuleLayout=pvModuleLayout
    Comment=组件布局
    Flags=$0B10
    ModLayoutGlobState=mlShd3DCalculated
    SubFieldsOrigin=so3DShadings

    SubFields, list of=4 PVObjects

      PVObject_1=pvMLTable
        Comment=Shed field no 1, 阵列单行#1
        Flags=$0005
        NoSubField=1
        NIdentical=4
        NoSubArrayPar=1
        NLigMod=3
        NColMod=12
        WPixPrint=640
        HPixPrint=480
        NoField3D=1
        NoShed3D=1
        NoField3DCreated=1
        ModLayoutState=mlDefInverters
        ModOrient=moLandScape
        ShowModules=True
        ShowSubMod=True
        ShowNoString=True
        XFillPos=1
        YFillPos=1
        ModSpacingX=0.020
        ModSpacingY=0.020
        RowPadding=0.000
        Modules, list of=36 tModule
          Module_1=1,1,1,1,
          Module_2=2,1,2,1,
          Module_3=3,1,3,1,
          Module_4=4,1,4,1,
          Module_5=5,1,5,1,
          Module_6=6,1,6,1,
          Module_7=7,1,7,1,
          Module_8=8,1,8,1,
          Module_9=9,1,9,1,
          Module_10=10,1,10,1,
          Module_11=11,1,11,1,
          Module_12=12,1,12,1,
          Module_13=13,2,1,1,
          Module_14=14,2,2,1,
          Module_15=15,2,3,1,
          Module_16=16,2,4,1,
          Module_17=17,2,5,2,
          Module_18=18,2,6,2,
          Module_19=19,2,7,2,
          Module_20=20,2,8,2,
          Module_21=21,2,9,2,
          Module_22=22,2,10,2,
          Module_23=23,2,11,2,
          Module_24=24,2,12,2,
          Module_25=25,3,1,2,
          Module_26=26,3,2,2,
          Module_27=27,3,3,2,
          Module_28=28,3,4,2,
          Module_29=29,3,5,2,
          Module_30=30,3,6,2,
          Module_31=31,3,7,2,
          Module_32=32,3,8,2,
          Module_33=33,3,9,3,
          Module_34=34,3,10,3,
          Module_35=35,3,11,3,
          Module_36=36,3,12,3,
        End of List Modules
      End of PVObject pvMLTable

      PVObject_2=pvMLTable
        Comment=Shed field no 1, 阵列单行#2
        Flags=$0001
        NoSubField=2
        NIdentical=4
        NoSubArrayPar=1
        NLigMod=3
        NColMod=12
        WPixPrint=640
        HPixPrint=480
        NoField3D=1
        NoShed3D=2
        NoField3DCreated=1
        ModLayoutState=mlDefInverters
        ModOrient=moLandScape
        ShowModules=True
        ShowSubMod=True
        ShowNoString=True
        XFillPos=1
        YFillPos=1
        ModSpacingX=0.020
        ModSpacingY=0.020
        RowPadding=0.000
        Modules, list of=36 tModule
          Module_1=1,1,1,3,
          Module_2=2,1,2,3,
          Module_3=3,1,3,3,
          Module_4=4,1,4,3,
          Module_5=5,1,5,3,
          Module_6=6,1,6,3,
          Module_7=7,1,7,3,
          Module_8=8,1,8,3,
          Module_9=9,1,9,3,
          Module_10=10,1,10,3,
          Module_11=11,1,11,3,
          Module_12=12,1,12,3,
          Module_13=13,2,1,4,
          Module_14=14,2,2,4,
          Module_15=15,2,3,4,
          Module_16=16,2,4,4,
          Module_17=17,2,5,4,
          Module_18=18,2,6,4,
          Module_19=19,2,7,4,
          Module_20=20,2,8,4,
          Module_21=21,2,9,4,
          Module_22=22,2,10,4,
          Module_23=23,2,11,4,
          Module_24=24,2,12,4,
          Module_25=25,3,1,4,
          Module_26=26,3,2,4,
          Module_27=27,3,3,4,
          Module_28=28,3,4,4,
          Module_29=29,3,5,5,
          Module_30=30,3,6,5,
          Module_31=31,3,7,5,
          Module_32=32,3,8,5,
          Module_33=33,3,9,5,
          Module_34=34,3,10,5,
          Module_35=35,3,11,5,
          Module_36=36,3,12,5,
        End of List Modules
      End of PVObject pvMLTable

      PVObject_3=pvMLTable
        Comment=Shed field no 1, 阵列单行#3
        Flags=$0001
        NoSubField=3
        NIdentical=4
        NoSubArrayPar=1
        NLigMod=3
        NColMod=12
        WPixPrint=640
        HPixPrint=480
        NoField3D=1
        NoShed3D=3
        NoField3DCreated=1
        ModLayoutState=mlDefInverters
        ModOrient=moLandScape
        ShowModules=True
        ShowSubMod=True
        ShowNoString=True
        XFillPos=1
        YFillPos=1
        ModSpacingX=0.020
        ModSpacingY=0.020
        RowPadding=0.000
        Modules, list of=36 tModule
          Module_1=1,1,1,5,
          Module_2=2,1,2,5,
          Module_3=3,1,3,5,
          Module_4=4,1,4,5,
          Module_5=5,1,5,5,
          Module_6=6,1,6,5,
          Module_7=7,1,7,5,
          Module_8=8,1,8,5,
          Module_9=9,1,9,6,
          Module_10=10,1,10,6,
          Module_11=11,1,11,6,
          Module_12=12,1,12,6,
          Module_13=13,2,1,6,
          Module_14=14,2,2,6,
          Module_15=15,2,3,6,
          Module_16=16,2,4,6,
          Module_17=17,2,5,6,
          Module_18=18,2,6,6,
          Module_19=19,2,7,6,
          Module_20=20,2,8,6,
          Module_21=21,2,9,6,
          Module_22=22,2,10,6,
          Module_23=23,2,11,6,
          Module_24=24,2,12,6,
          Module_25=25,3,1,7,
          Module_26=26,3,2,7,
          Module_27=27,3,3,7,
          Module_28=28,3,4,7,
          Module_29=29,3,5,7,
          Module_30=30,3,6,7,
          Module_31=31,3,7,7,
          Module_32=32,3,8,7,
          Module_33=33,3,9,7,
          Module_34=34,3,10,7,
          Module_35=35,3,11,7,
          Module_36=36,3,12,7,
        End of List Modules
      End of PVObject pvMLTable

      PVObject_4=pvMLTable
        Comment=Shed field no 1, 阵列单行#4
        Flags=$0001
        NoSubField=4
        NIdentical=4
        NoSubArrayPar=1
        NLigMod=3
        NColMod=12
        WPixPrint=640
        HPixPrint=480
        NoField3D=1
        NoShed3D=4
        NoField3DCreated=1
        ModLayoutState=mlDefInverters
        ModOrient=moLandScape
        ShowModules=True
        ShowSubMod=True
        ShowNoString=True
        XFillPos=1
        YFillPos=1
        ModSpacingX=0.020
        ModSpacingY=0.020
        RowPadding=0.000
        Modules, list of=36 tModule
          Module_1=1,1,1,7,
          Module_2=2,1,2,7,
          Module_3=3,1,3,7,
          Module_4=4,1,4,7,
          Module_5=5,1,5,8,
          Module_6=6,1,6,8,
          Module_7=7,1,7,8,
          Module_8=8,1,8,8,
          Module_9=9,1,9,8,
          Module_10=10,1,10,8,
          Module_11=11,1,11,8,
          Module_12=12,1,12,8,
          Module_13=13,2,1,8,
          Module_14=14,2,2,8,
          Module_15=15,2,3,8,
          Module_16=16,2,4,8,
          Module_17=17,2,5,8,
          Module_18=18,2,6,8,
          Module_19=19,2,7,8,
          Module_20=20,2,8,8,
          Module_21=21,2,9,9,
          Module_22=22,2,10,9,
          Module_23=23,2,11,9,
          Module_24=24,2,12,9,
          Module_25=25,3,1,9,
          Module_26=26,3,2,9,
          Module_27=27,3,3,9,
          Module_28=28,3,4,9,
          Module_29=29,3,5,9,
          Module_30=30,3,6,9,
          Module_31=31,3,7,9,
          Module_32=32,3,8,9,
          Module_33=33,3,9,9,
          Module_34=34,3,10,9,
          Module_35=35,3,11,9,
          Module_36=36,3,12,9,
        End of List Modules
      End of PVObject pvMLTable
    End of SubFields
    PrintOnReport=False
  End of PVObject pvModuleLayout

  PVObject_UserNeeds=pvLoad
    Comment=新建 用户需求
    Flags=$0200
    LoadType=HouseHold
    UsesModul=Yearly
    Energy Units=kWh
    HouseHoldUses=THouseHoldUses
      UsesModul=Yearly
        Appliances for period=Year
          HouseAppliance, NoApp=1
            NApp=4
            AppName=灯 (LED 或荧光灯)
            NValperHour=2
            HoursDefined=16515072,16515072,
            AppPower=30.0
          End HouseAppliance no 1
          HouseAppliance, NoApp=2
            NApp=2
            AppName=电视/电脑/手机
            NValperHour=2
            HoursDefined=0,61440,
            AppPower=110.0
          End HouseAppliance no 2
          HouseAppliance, NoApp=3
            NApp=2
            AppName=家用电器
            NValperHour=2
            HoursDefined=0,6144,
            AppPower=5200.0
          End HouseAppliance no 3
          HouseAppliance, NoApp=4
            NApp=1
            AppName=冰箱/冷冻库
            NValperHour=2
            HoursDefined=16777215,16777215,
            AppPower=29.2
          End HouseAppliance no 4
          HouseAppliance, NoApp=6
            NApp=2
            AppName=电脑
            NValperHour=2
            HoursDefined=3179008,3588864,
            AppPower=60.0
          End HouseAppliance no 6
          HouseAppliance, NoApp=7
            NApp=1
            AppName=热水器
            NValperHour=2
            HoursDefined=0,1048576,
            AppPower=6000.0
          End HouseAppliance no 7
          HouseAppliance, NoApp=9
            NApp=1
            AppName=待机用电设备
            NValperHour=1
            HoursDefined=16777215,
            AppPower=2.0
          End HouseAppliance no 9
          NJourW_E=7
        End Appliances
    End of HouseHoldUses
  End of PVObject pvLoad

  PVObject_GridStorage=pvGridStorage
    Flags=$00
    Strategy=SelfConsumption
    ChargingStrategy=PVAvailable
    DischStrategy=Immediate
    SOCChDecl=0.950
    SOCDischDecl=0.200
    SOCDischSelf=0.500
    PMaxCharge=20.000
    PMaxDisch=5.400
    BattRectMaxEffic=97.0
    BattRectEuroEffic=95.0
    BattInvMaxEffic=97.0
    BattInvEuroEffic=95.0
  End of PVObject pvGridStorage
  SimulPlots=Start
    PVObject_=pvSimulPlot
      Comment=采光面上的参考入射能量
      Version=7.2.2
      Flags=$000F
      PlotType=VarNorm
      VarAccP=Day
      VarX=GlobInc
      VarY=EArray
      VarZ=E_Grid
      VarU=EUnused
      UnitX=kWh_m2_d
      UnitY=kWh_d
      PlotDefault=YR
      DateDebP=01/01/90 00:00
      DateFinP=31/12/90 23:00
      ShowOnReport=False
      BinLarg=20.0000
      SeuilAcc=5.0000
      NValAcc=365
      NValRes=365
      ValuesX=365+10000+52x+8QD+B0M+99m+5I2+970+AHZ+AKA+86a+Aqh+9xX+7Cm+93X+7zS+7TZ+4xj+8jB+9ZA+8LC+6K6+A4K+Azi+BKL+BPM+AI1+ADS+98d+906+9TT+9gL+5uE+9Ds+ABz+9Mv+92n+7PG+8OI+88U+8wN+9vJ+8Zj+AGp+AmN+AIz+AUE+BNb+DJm+ClX+Bcp+DFW+ABt+AlX+9mG+ADN+BXY+BJK+BhZ+9J5+AvC+AyO+ADi+8pB+435+9S8+D9U+CVw+contd+
      ValuesX_contd=+ELZ+8si+F7j+BOx+99b+ATF+ECh+Car+EAm+C1B+BL7+F0B+Baq+G3k+F4v+Fv5+EU5+7R1+Fjt+FfG+FqW+EMv+Anf+ErG+F7P+83M+BvJ+Gw3+DQ4+FhN+Gp1+BkY+HYY+Egm+Dk4+FCT+GPh+Gq3+HIY+F6Q+9WM+9tp+7Rv+GLT+Fvp+Eml+6TG+DJm+6At+Dnw+GPy+EjX+GS3+Bn9+HkH+CpG+Cjz+AUM+GBi+HAO+EoH+5Kp+FyJ+CSy+HfB+BRI+Aml+9Z9+contd+
      ValuesX_contd=+Fl4+ERp+ATF+I86+HDL+CBm+HRg+HbP+Hrv+Fci+Cl4+FSn+IIp+9gT+GsN+GPU+GkL+He7+Bev+Brk+89y+8KG+HgM+A3p+5m3+FYh+Iui+5wP+BE9+FW5+CUT+Ayz+Ax6+CKJ+7Cn+8PB+Ik0+6iT+5kj+DWU+DGL+Bma+HvS+FYL+Gz8+ILb+FDu+DuU+4XI+ESQ+EDz+B0m+9JQ+9vZ+DpB+HGX+GUf+F5x+BUQ+7Sn+6Sp+HhQ+GFh+75l+9xS+Alg+Gge+GOJ+contd+
      ValuesX_contd=+AE4+5Xx+DkP+C5g+FML+En6+7M9+6RG+BeB+6Yw+7eY+4GZ+AYf+9EI+9gB+7Dw+BpS+Dyo+D83+BNO+E9A+Fut+GID+EKR+G51+Cvu+7y8+9Sl+CDb+4Co+DmY+69i+DHS+Fnh+FI0+GYl+GXp+9pg+EQA+AX7+F9w+Eb0+FM4+D1s+D3U+E8r+EXz+FJU+505+BFs+F1n+CgE+F9Y+5lo+7Iq+Dp7+708+5x7+6LD+AGv+Dfk+D87+Cvw+1JY+1Ku+EM4+9CY+DFX+contd+
      ValuesX_contd=+D6m+Diz+7gH+Ak2+4h9+77Z+810+5ph+66H+FKq+D7t+E33+B9s+AAQ+B8g+C20+C6d+9Ji+A7I+ARx+71v+9JB+A0c+966+7w2+ACS+BZf+BoE+CDC+9M6+8u4+2Zj+8tC+9Yl+AV4+BOD+Byn+BCr+9Yw+98Y+6jN+7q2+33H+6A1+48B+9VU+3c4+85e+AVx+CO2+9li+9ug+AYG+7h4+5Lb+53X+6un+8yh+4qc+4La+9C9+2sV+92k+8Hb+Ad8+7kN+77V+3bW+contd+
      ValuesX_contd=+APr+8CY+BNs+4Zl+7Uf+6l9+62K+3Z3+8Ay+3LK+3hv+2m2+4tX+6eH+8t7+8cj+7W5+84J+8sO+6E6+7T6+81D+9Ud+7Qa+86V+4CP+6dg
      ValuesY=365+300+5uq+9bM+CJ2+Acx+62j+AX9+BfV+BTF+9JL+C0y+AuB+81U+9xw+9W7+8ja+54E+9g6+Ap3+97u+6tf+BBS+Bz5+C9h+Cjs+BXA+BJC+AYZ+9zV+AbF+B75+6VG+ATY+BP0+Air+Ak7+8sG+9fY+9cU+AYa+BI9+A4J+BjC+CHS+Bde+C4Z+Cvf+Eun+EI2+DEs+ExT+Bf8+C6S+BCK+BdD+DBq+Cvo+DWD+AsC+CLR+CUW+BdH+A1Q+4eg+Aol+Es1+EPR+contd+
      ValuesY_contd=+GVV+AFU+GzD+Csf+ACH+BQD+G05+EEE+FsN+D5r+Cdq+GbQ+DBN+Hjw+Gbr+HZA+G4K+8O7+HXK+HCJ+HJy+Fy5+C94+G6O+Gvd+8rN+DWD+ITz+ETA+H15+HqP+CkJ+IhY+FcD+EdO+GUZ+HrO+I92+ImV+GXu+AZL+B9E+8Ni+Hwr+Hg5+GFi+78y+EjI+6oD+FLo+Hh7+G0H+I6t+DJ7+Ivc+Dtl+DpR+BNL+HHZ+I2i+G1g+5o0+HQ6+DeC+Ipf+CYc+BkZ+AYQ+contd+
      ValuesY_contd=+GpN+FiX+BOl+JHl+I9r+CcV+I5P+IOC+IcX+GZS+DeZ+GK1+Iwn+AFj+Hea+HF6+HeW+IdH+CSe+CYd+8ty+8ve+Iq2+Avc+6HY+GaR+JvI+6K7+Bnb+GEX+D7m+Bgm+BgP+DDK+7d6+8km+J6u+72k+61y+DxZ+Dwg+CJM+Id6+GRR+HkJ+JD3+GBM+Eeb+4jN+Eym+F5y+Blk+9rO+AWN+EYn+Hd5+HBw+Fr6+C72+7uu+6xx+IsW+HGe+7aD+AU4+BSF+HaE+Gdj+contd+
      ValuesY_contd=+AkC+5mg+EQE+Cqn+GKx+Fe0+7ne+6k3+CYj+6tX+89J+4VX+BR3+A3V+AOm+7kR+CWm+F0N+E8g+CAw+F1E+GcI+HFh+F50+Gvz+Dr0+8PY+9po+CZW+4NA+EX3+6bh+EK2+GbT+FyE+HQP+HCU+ANF+FLe+BEt+FtF+FZC+GIJ+DxC+DuE+Ezz+FTM+GLR+5Ot+CHA+GAe+DsD+GDi+6Iy+7yx+Evf+7jp+6ZJ+6tk+B7l+Eq4+E9c+E6P+1L9+1MU+FNc+9yU+EU6+contd+
      ValuesY_contd=+Eb7+F6F+8WC+BzM+5IJ+854+93m+6bS+6dH+GMC+EEE+F2w+C2Z+B6Q+C4R+D0x+D3K+AFC+BCM+BRU+7sF+AQp+B1s+ACn+8xO+BIU+CnC+D1I+DVF+AHH+AGR+2tP+9tG+AZJ+BtF+CYs+D9d+CMu+AuB+9y3+7k0+8jd+3SA+71h+4es+AiW+3xX+9JL+Brr+DdS+B87+BFe+BUz+8e8+6HV+5oW+7uX+A8L+5hj+56a+APa+3NG+ALT+9Yy+Bl3+8d7+8AN+4Bj+contd+
      ValuesY_contd=+BbR+9T9+CXr+520+87h+7kU+6kj+43X+92g+3os+3ll+34x+5QN+7Oh+9g8+9KR+8JE+8ub+A1X+7NR+8St+99L+Ake+8S4+9Ha+4uP+7uj
      ValuesZ=365+300+3Nr+7zP+Af7+90Z+4TM+8ux+A1n+9qK+7ih+ANm+9IL+6Sd+8N4+7uA+79e+3Ut+85T+9DB+7W4+5LU+9ZL+AMJ+AWo+B6H+9uw+9h5+8xB+8O4+8zq+9VE+4v0+8sF+9mC+97Q+98o+7Gr+84V+82D+8xf+9du+8Tm+A4d+AdM+9z8+AQW+BFQ+DE7+CZi+BZb+DEo+A1u+AQl+9YN+9zO+BXT+BGf+BqC+9Eg+AhO+AqN+9ze+8MB+37C+9B9+DBi+Cj7+contd+
      ValuesZ_contd=+EnI+8dk+FGb+BEf+8b8+9mD+EJP+CZR+EBd+BSM+B0R+Ety+BXt+G15+EuQ+Fpe+EMs+6nT+Fnz+FSp+FaL+EG0+AV0+EMx+FDe+7El+BsM+GjZ+Cmq+FI6+G5z+B5z+GvW+Duu+Cx0+Ell+G6T+GOY+H0G+Eq7+8xL+9Vo+6o2+GAx+FxX+EYg+5aB+D30+5Ec+Dd2+FyP+EJe+GNA+BfZ+HCC+CEp+C8f+9kp+FZQ+GJW+EKm+4Gp+Ffo+Bwh+H4l+Atw+A4C+8tp+contd+
      ValuesZ_contd=+F7v+E1E+9l5+HXP+GQj+AyN+GKh+GeA+Gs1+ErI+Bw2+EcZ+HBk+8cy+Fv4+FWL+FvJ+Gsx+Aoo+AuI+7IW+7K7+H5M+9Is+4iK+EsE+I8r+4jh+AA1+EVf+BSn+A2m+A3Q+BYh+62j+78j+HJh+5Rz+4RG+CHQ+CF7+Acd+GrM+Ej0+G0r+HRG+ETW+CyZ+35f+DHF+DNP+A9l+8FL+8sA+Cu1+Ftd+FRt+E9q+ASQ+6Kd+5Nv+H6U+FX2+605+8pu+9q5+FqQ+EvI+contd+
      ValuesZ_contd=+97a+4Dq+Cjc+BCU+EdO+DxR+6Dg+5Ac+AvK+5K7+6ZS+2w6+9pJ+8SX+8nl+68x+AtT+DJe+CUe+AZT+DKn+Ev6+FY7+DPn+FEo+CCW+6pz+8CX+Avm+2nZ+CpI+51s+Cco+Ett+EG1+FgZ+FUJ+8kA+Dde+9cP+EAn+Drd+EZj+CHs+CDt+DJL+DmH+EdA+3px+AdC+ESF+CCq+EVT+4k5+6OI+DEv+69V+50q+5HM+9Ur+DAb+CTt+CPT+0+0+CyZ+8Mu+Cno+CuD+contd+
      ValuesZ_contd=+DOl+6wF+AKV+3lg+6U8+7SB+548+54J+Eca+CXr+DLv+ANy+9VF+ARY+BMS+BPI+8eL+9ZM+9pH+6J0+8pX+9Pn+8bK+7NH+9gH+B9K+BNL+BqQ+8fe+8eg+1Jz+8H4+8x7+AG5+AuZ+BUd+AiV+9Gt+8Kx+6B3+776+1tY+5SZ+37O+95Q+2My+7iL+ADr+BwS+9VU+9b7+9qg+72P+4jE+4FE+6KN+8Wd+4B5+3aB+8nf+1qj+8jE+7xJ+A7p+72l+6aA+2fu+9y1+contd+
      ValuesZ_contd=+7sz+AtS+3Vp+6Xa+6CO+59a+2Xr+7RQ+2Ik+26E+1Xt+3ts+5pp+83o+7ir+6jL+7K6+8PV+5mZ+6so+7YD+98B+6rk+7gZ+3Md+6LW
    End of PVObject pvSimulPlot
    PVObject_=pvSimulPlot
      Comment=单位发电量 (每 kWp)
      Version=7.2.2
      Flags=$000F
      PlotType=VarNorm
      VarAccP=Day
      VarX=GlobInc
      VarY=EArray
      VarZ=E_Grid
      VarU=EUnused
      UnitX=kWh_m2_d
      UnitY=kWh_d
      PlotDefault=NormProd
      DateDebP=01/01/90 00:00
      DateFinP=31/12/90 23:00
      ShowOnReport=False
      BinLarg=20.0000
      SeuilAcc=5.0000
      NValAcc=365
      NValRes=365
      ValuesX=365+10000+52x+8QD+B0M+99m+5I2+970+AHZ+AKA+86a+Aqh+9xX+7Cm+93X+7zS+7TZ+4xj+8jB+9ZA+8LC+6K6+A4K+Azi+BKL+BPM+AI1+ADS+98d+906+9TT+9gL+5uE+9Ds+ABz+9Mv+92n+7PG+8OI+88U+8wN+9vJ+8Zj+AGp+AmN+AIz+AUE+BNb+DJm+ClX+Bcp+DFW+ABt+AlX+9mG+ADN+BXY+BJK+BhZ+9J5+AvC+AyO+ADi+8pB+435+9S8+D9U+CVw+contd+
      ValuesX_contd=+ELZ+8si+F7j+BOx+99b+ATF+ECh+Car+EAm+C1B+BL7+F0B+Baq+G3k+F4v+Fv5+EU5+7R1+Fjt+FfG+FqW+EMv+Anf+ErG+F7P+83M+BvJ+Gw3+DQ4+FhN+Gp1+BkY+HYY+Egm+Dk4+FCT+GPh+Gq3+HIY+F6Q+9WM+9tp+7Rv+GLT+Fvp+Eml+6TG+DJm+6At+Dnw+GPy+EjX+GS3+Bn9+HkH+CpG+Cjz+AUM+GBi+HAO+EoH+5Kp+FyJ+CSy+HfB+BRI+Aml+9Z9+contd+
      ValuesX_contd=+Fl4+ERp+ATF+I86+HDL+CBm+HRg+HbP+Hrv+Fci+Cl4+FSn+IIp+9gT+GsN+GPU+GkL+He7+Bev+Brk+89y+8KG+HgM+A3p+5m3+FYh+Iui+5wP+BE9+FW5+CUT+Ayz+Ax6+CKJ+7Cn+8PB+Ik0+6iT+5kj+DWU+DGL+Bma+HvS+FYL+Gz8+ILb+FDu+DuU+4XI+ESQ+EDz+B0m+9JQ+9vZ+DpB+HGX+GUf+F5x+BUQ+7Sn+6Sp+HhQ+GFh+75l+9xS+Alg+Gge+GOJ+contd+
      ValuesX_contd=+AE4+5Xx+DkP+C5g+FML+En6+7M9+6RG+BeB+6Yw+7eY+4GZ+AYf+9EI+9gB+7Dw+BpS+Dyo+D83+BNO+E9A+Fut+GID+EKR+G51+Cvu+7y8+9Sl+CDb+4Co+DmY+69i+DHS+Fnh+FI0+GYl+GXp+9pg+EQA+AX7+F9w+Eb0+FM4+D1s+D3U+E8r+EXz+FJU+505+BFs+F1n+CgE+F9Y+5lo+7Iq+Dp7+708+5x7+6LD+AGv+Dfk+D87+Cvw+1JY+1Ku+EM4+9CY+DFX+contd+
      ValuesX_contd=+D6m+Diz+7gH+Ak2+4h9+77Z+810+5ph+66H+FKq+D7t+E33+B9s+AAQ+B8g+C20+C6d+9Ji+A7I+ARx+71v+9JB+A0c+966+7w2+ACS+BZf+BoE+CDC+9M6+8u4+2Zj+8tC+9Yl+AV4+BOD+Byn+BCr+9Yw+98Y+6jN+7q2+33H+6A1+48B+9VU+3c4+85e+AVx+CO2+9li+9ug+AYG+7h4+5Lb+53X+6un+8yh+4qc+4La+9C9+2sV+92k+8Hb+Ad8+7kN+77V+3bW+contd+
      ValuesX_contd=+APr+8CY+BNs+4Zl+7Uf+6l9+62K+3Z3+8Ay+3LK+3hv+2m2+4tX+6eH+8t7+8cj+7W5+84J+8sO+6E6+7T6+81D+9Ud+7Qa+86V+4CP+6dg
      ValuesY=365+300+5uq+9bM+CJ2+Acx+62j+AX9+BfV+BTF+9JL+C0y+AuB+81U+9xw+9W7+8ja+54E+9g6+Ap3+97u+6tf+BBS+Bz5+C9h+Cjs+BXA+BJC+AYZ+9zV+AbF+B75+6VG+ATY+BP0+Air+Ak7+8sG+9fY+9cU+AYa+BI9+A4J+BjC+CHS+Bde+C4Z+Cvf+Eun+EI2+DEs+ExT+Bf8+C6S+BCK+BdD+DBq+Cvo+DWD+AsC+CLR+CUW+BdH+A1Q+4eg+Aol+Es1+EPR+contd+
      ValuesY_contd=+GVV+AFU+GzD+Csf+ACH+BQD+G05+EEE+FsN+D5r+Cdq+GbQ+DBN+Hjw+Gbr+HZA+G4K+8O7+HXK+HCJ+HJy+Fy5+C94+G6O+Gvd+8rN+DWD+ITz+ETA+H15+HqP+CkJ+IhY+FcD+EdO+GUZ+HrO+I92+ImV+GXu+AZL+B9E+8Ni+Hwr+Hg5+GFi+78y+EjI+6oD+FLo+Hh7+G0H+I6t+DJ7+Ivc+Dtl+DpR+BNL+HHZ+I2i+G1g+5o0+HQ6+DeC+Ipf+CYc+BkZ+AYQ+contd+
      ValuesY_contd=+GpN+FiX+BOl+JHl+I9r+CcV+I5P+IOC+IcX+GZS+DeZ+GK1+Iwn+AFj+Hea+HF6+HeW+IdH+CSe+CYd+8ty+8ve+Iq2+Avc+6HY+GaR+JvI+6K7+Bnb+GEX+D7m+Bgm+BgP+DDK+7d6+8km+J6u+72k+61y+DxZ+Dwg+CJM+Id6+GRR+HkJ+JD3+GBM+Eeb+4jN+Eym+F5y+Blk+9rO+AWN+EYn+Hd5+HBw+Fr6+C72+7uu+6xx+IsW+HGe+7aD+AU4+BSF+HaE+Gdj+contd+
      ValuesY_contd=+AkC+5mg+EQE+Cqn+GKx+Fe0+7ne+6k3+CYj+6tX+89J+4VX+BR3+A3V+AOm+7kR+CWm+F0N+E8g+CAw+F1E+GcI+HFh+F50+Gvz+Dr0+8PY+9po+CZW+4NA+EX3+6bh+EK2+GbT+FyE+HQP+HCU+ANF+FLe+BEt+FtF+FZC+GIJ+DxC+DuE+Ezz+FTM+GLR+5Ot+CHA+GAe+DsD+GDi+6Iy+7yx+Evf+7jp+6ZJ+6tk+B7l+Eq4+E9c+E6P+1L9+1MU+FNc+9yU+EU6+contd+
      ValuesY_contd=+Eb7+F6F+8WC+BzM+5IJ+854+93m+6bS+6dH+GMC+EEE+F2w+C2Z+B6Q+C4R+D0x+D3K+AFC+BCM+BRU+7sF+AQp+B1s+ACn+8xO+BIU+CnC+D1I+DVF+AHH+AGR+2tP+9tG+AZJ+BtF+CYs+D9d+CMu+AuB+9y3+7k0+8jd+3SA+71h+4es+AiW+3xX+9JL+Brr+DdS+B87+BFe+BUz+8e8+6HV+5oW+7uX+A8L+5hj+56a+APa+3NG+ALT+9Yy+Bl3+8d7+8AN+4Bj+contd+
      ValuesY_contd=+BbR+9T9+CXr+520+87h+7kU+6kj+43X+92g+3os+3ll+34x+5QN+7Oh+9g8+9KR+8JE+8ub+A1X+7NR+8St+99L+Ake+8S4+9Ha+4uP+7uj
      ValuesZ=365+300+3Nr+7zP+Af7+90Z+4TM+8ux+A1n+9qK+7ih+ANm+9IL+6Sd+8N4+7uA+79e+3Ut+85T+9DB+7W4+5LU+9ZL+AMJ+AWo+B6H+9uw+9h5+8xB+8O4+8zq+9VE+4v0+8sF+9mC+97Q+98o+7Gr+84V+82D+8xf+9du+8Tm+A4d+AdM+9z8+AQW+BFQ+DE7+CZi+BZb+DEo+A1u+AQl+9YN+9zO+BXT+BGf+BqC+9Eg+AhO+AqN+9ze+8MB+37C+9B9+DBi+Cj7+contd+
      ValuesZ_contd=+EnI+8dk+FGb+BEf+8b8+9mD+EJP+CZR+EBd+BSM+B0R+Ety+BXt+G15+EuQ+Fpe+EMs+6nT+Fnz+FSp+FaL+EG0+AV0+EMx+FDe+7El+BsM+GjZ+Cmq+FI6+G5z+B5z+GvW+Duu+Cx0+Ell+G6T+GOY+H0G+Eq7+8xL+9Vo+6o2+GAx+FxX+EYg+5aB+D30+5Ec+Dd2+FyP+EJe+GNA+BfZ+HCC+CEp+C8f+9kp+FZQ+GJW+EKm+4Gp+Ffo+Bwh+H4l+Atw+A4C+8tp+contd+
      ValuesZ_contd=+F7v+E1E+9l5+HXP+GQj+AyN+GKh+GeA+Gs1+ErI+Bw2+EcZ+HBk+8cy+Fv4+FWL+FvJ+Gsx+Aoo+AuI+7IW+7K7+H5M+9Is+4iK+EsE+I8r+4jh+AA1+EVf+BSn+A2m+A3Q+BYh+62j+78j+HJh+5Rz+4RG+CHQ+CF7+Acd+GrM+Ej0+G0r+HRG+ETW+CyZ+35f+DHF+DNP+A9l+8FL+8sA+Cu1+Ftd+FRt+E9q+ASQ+6Kd+5Nv+H6U+FX2+605+8pu+9q5+FqQ+EvI+contd+
      ValuesZ_contd=+97a+4Dq+Cjc+BCU+EdO+DxR+6Dg+5Ac+AvK+5K7+6ZS+2w6+9pJ+8SX+8nl+68x+AtT+DJe+CUe+AZT+DKn+Ev6+FY7+DPn+FEo+CCW+6pz+8CX+Avm+2nZ+CpI+51s+Cco+Ett+EG1+FgZ+FUJ+8kA+Dde+9cP+EAn+Drd+EZj+CHs+CDt+DJL+DmH+EdA+3px+AdC+ESF+CCq+EVT+4k5+6OI+DEv+69V+50q+5HM+9Ur+DAb+CTt+CPT+0+0+CyZ+8Mu+Cno+CuD+contd+
      ValuesZ_contd=+DOl+6wF+AKV+3lg+6U8+7SB+548+54J+Eca+CXr+DLv+ANy+9VF+ARY+BMS+BPI+8eL+9ZM+9pH+6J0+8pX+9Pn+8bK+7NH+9gH+B9K+BNL+BqQ+8fe+8eg+1Jz+8H4+8x7+AG5+AuZ+BUd+AiV+9Gt+8Kx+6B3+776+1tY+5SZ+37O+95Q+2My+7iL+ADr+BwS+9VU+9b7+9qg+72P+4jE+4FE+6KN+8Wd+4B5+3aB+8nf+1qj+8jE+7xJ+A7p+72l+6aA+2fu+9y1+contd+
      ValuesZ_contd=+7sz+AtS+3Vp+6Xa+6CO+59a+2Xr+7RQ+2Ik+26E+1Xt+3ts+5pp+83o+7ir+6jL+7K6+8PV+5mZ+6so+7YD+98B+6rk+7gZ+3Md+6LW
    End of PVObject pvSimulPlot
    PVObject_=pvSimulPlot
      Comment=单位发电量和损失系数
      Version=7.2.2
      Flags=$000F
      PlotType=VarNorm
      VarAccP=Day
      VarX=GlobInc
      VarY=EArray
      VarZ=E_Grid
      VarU=EUnused
      UnitX=kWh_m2_d
      UnitY=kWh_d
      PlotDefault=NormLoss
      DateDebP=01/01/90 00:00
      DateFinP=31/12/90 23:00
      ShowOnReport=False
      BinLarg=20.0000
      SeuilAcc=5.0000
      NValAcc=365
      NValRes=365
      ValuesX=365+10000+52x+8QD+B0M+99m+5I2+970+AHZ+AKA+86a+Aqh+9xX+7Cm+93X+7zS+7TZ+4xj+8jB+9ZA+8LC+6K6+A4K+Azi+BKL+BPM+AI1+ADS+98d+906+9TT+9gL+5uE+9Ds+ABz+9Mv+92n+7PG+8OI+88U+8wN+9vJ+8Zj+AGp+AmN+AIz+AUE+BNb+DJm+ClX+Bcp+DFW+ABt+AlX+9mG+ADN+BXY+BJK+BhZ+9J5+AvC+AyO+ADi+8pB+435+9S8+D9U+CVw+contd+
      ValuesX_contd=+ELZ+8si+F7j+BOx+99b+ATF+ECh+Car+EAm+C1B+BL7+F0B+Baq+G3k+F4v+Fv5+EU5+7R1+Fjt+FfG+FqW+EMv+Anf+ErG+F7P+83M+BvJ+Gw3+DQ4+FhN+Gp1+BkY+HYY+Egm+Dk4+FCT+GPh+Gq3+HIY+F6Q+9WM+9tp+7Rv+GLT+Fvp+Eml+6TG+DJm+6At+Dnw+GPy+EjX+GS3+Bn9+HkH+CpG+Cjz+AUM+GBi+HAO+EoH+5Kp+FyJ+CSy+HfB+BRI+Aml+9Z9+contd+
      ValuesX_contd=+Fl4+ERp+ATF+I86+HDL+CBm+HRg+HbP+Hrv+Fci+Cl4+FSn+IIp+9gT+GsN+GPU+GkL+He7+Bev+Brk+89y+8KG+HgM+A3p+5m3+FYh+Iui+5wP+BE9+FW5+CUT+Ayz+Ax6+CKJ+7Cn+8PB+Ik0+6iT+5kj+DWU+DGL+Bma+HvS+FYL+Gz8+ILb+FDu+DuU+4XI+ESQ+EDz+B0m+9JQ+9vZ+DpB+HGX+GUf+F5x+BUQ+7Sn+6Sp+HhQ+GFh+75l+9xS+Alg+Gge+GOJ+contd+
      ValuesX_contd=+AE4+5Xx+DkP+C5g+FML+En6+7M9+6RG+BeB+6Yw+7eY+4GZ+AYf+9EI+9gB+7Dw+BpS+Dyo+D83+BNO+E9A+Fut+GID+EKR+G51+Cvu+7y8+9Sl+CDb+4Co+DmY+69i+DHS+Fnh+FI0+GYl+GXp+9pg+EQA+AX7+F9w+Eb0+FM4+D1s+D3U+E8r+EXz+FJU+505+BFs+F1n+CgE+F9Y+5lo+7Iq+Dp7+708+5x7+6LD+AGv+Dfk+D87+Cvw+1JY+1Ku+EM4+9CY+DFX+contd+
      ValuesX_contd=+D6m+Diz+7gH+Ak2+4h9+77Z+810+5ph+66H+FKq+D7t+E33+B9s+AAQ+B8g+C20+C6d+9Ji+A7I+ARx+71v+9JB+A0c+966+7w2+ACS+BZf+BoE+CDC+9M6+8u4+2Zj+8tC+9Yl+AV4+BOD+Byn+BCr+9Yw+98Y+6jN+7q2+33H+6A1+48B+9VU+3c4+85e+AVx+CO2+9li+9ug+AYG+7h4+5Lb+53X+6un+8yh+4qc+4La+9C9+2sV+92k+8Hb+Ad8+7kN+77V+3bW+contd+
      ValuesX_contd=+APr+8CY+BNs+4Zl+7Uf+6l9+62K+3Z3+8Ay+3LK+3hv+2m2+4tX+6eH+8t7+8cj+7W5+84J+8sO+6E6+7T6+81D+9Ud+7Qa+86V+4CP+6dg
      ValuesY=365+300+5uq+9bM+CJ2+Acx+62j+AX9+BfV+BTF+9JL+C0y+AuB+81U+9xw+9W7+8ja+54E+9g6+Ap3+97u+6tf+BBS+Bz5+C9h+Cjs+BXA+BJC+AYZ+9zV+AbF+B75+6VG+ATY+BP0+Air+Ak7+8sG+9fY+9cU+AYa+BI9+A4J+BjC+CHS+Bde+C4Z+Cvf+Eun+EI2+DEs+ExT+Bf8+C6S+BCK+BdD+DBq+Cvo+DWD+AsC+CLR+CUW+BdH+A1Q+4eg+Aol+Es1+EPR+contd+
      ValuesY_contd=+GVV+AFU+GzD+Csf+ACH+BQD+G05+EEE+FsN+D5r+Cdq+GbQ+DBN+Hjw+Gbr+HZA+G4K+8O7+HXK+HCJ+HJy+Fy5+C94+G6O+Gvd+8rN+DWD+ITz+ETA+H15+HqP+CkJ+IhY+FcD+EdO+GUZ+HrO+I92+ImV+GXu+AZL+B9E+8Ni+Hwr+Hg5+GFi+78y+EjI+6oD+FLo+Hh7+G0H+I6t+DJ7+Ivc+Dtl+DpR+BNL+HHZ+I2i+G1g+5o0+HQ6+DeC+Ipf+CYc+BkZ+AYQ+contd+
      ValuesY_contd=+GpN+FiX+BOl+JHl+I9r+CcV+I5P+IOC+IcX+GZS+DeZ+GK1+Iwn+AFj+Hea+HF6+HeW+IdH+CSe+CYd+8ty+8ve+Iq2+Avc+6HY+GaR+JvI+6K7+Bnb+GEX+D7m+Bgm+BgP+DDK+7d6+8km+J6u+72k+61y+DxZ+Dwg+CJM+Id6+GRR+HkJ+JD3+GBM+Eeb+4jN+Eym+F5y+Blk+9rO+AWN+EYn+Hd5+HBw+Fr6+C72+7uu+6xx+IsW+HGe+7aD+AU4+BSF+HaE+Gdj+contd+
      ValuesY_contd=+AkC+5mg+EQE+Cqn+GKx+Fe0+7ne+6k3+CYj+6tX+89J+4VX+BR3+A3V+AOm+7kR+CWm+F0N+E8g+CAw+F1E+GcI+HFh+F50+Gvz+Dr0+8PY+9po+CZW+4NA+EX3+6bh+EK2+GbT+FyE+HQP+HCU+ANF+FLe+BEt+FtF+FZC+GIJ+DxC+DuE+Ezz+FTM+GLR+5Ot+CHA+GAe+DsD+GDi+6Iy+7yx+Evf+7jp+6ZJ+6tk+B7l+Eq4+E9c+E6P+1L9+1MU+FNc+9yU+EU6+contd+
      ValuesY_contd=+Eb7+F6F+8WC+BzM+5IJ+854+93m+6bS+6dH+GMC+EEE+F2w+C2Z+B6Q+C4R+D0x+D3K+AFC+BCM+BRU+7sF+AQp+B1s+ACn+8xO+BIU+CnC+D1I+DVF+AHH+AGR+2tP+9tG+AZJ+BtF+CYs+D9d+CMu+AuB+9y3+7k0+8jd+3SA+71h+4es+AiW+3xX+9JL+Brr+DdS+B87+BFe+BUz+8e8+6HV+5oW+7uX+A8L+5hj+56a+APa+3NG+ALT+9Yy+Bl3+8d7+8AN+4Bj+contd+
      ValuesY_contd=+BbR+9T9+CXr+520+87h+7kU+6kj+43X+92g+3os+3ll+34x+5QN+7Oh+9g8+9KR+8JE+8ub+A1X+7NR+8St+99L+Ake+8S4+9Ha+4uP+7uj
      ValuesZ=365+300+3Nr+7zP+Af7+90Z+4TM+8ux+A1n+9qK+7ih+ANm+9IL+6Sd+8N4+7uA+79e+3Ut+85T+9DB+7W4+5LU+9ZL+AMJ+AWo+B6H+9uw+9h5+8xB+8O4+8zq+9VE+4v0+8sF+9mC+97Q+98o+7Gr+84V+82D+8xf+9du+8Tm+A4d+AdM+9z8+AQW+BFQ+DE7+CZi+BZb+DEo+A1u+AQl+9YN+9zO+BXT+BGf+BqC+9Eg+AhO+AqN+9ze+8MB+37C+9B9+DBi+Cj7+contd+
      ValuesZ_contd=+EnI+8dk+FGb+BEf+8b8+9mD+EJP+CZR+EBd+BSM+B0R+Ety+BXt+G15+EuQ+Fpe+EMs+6nT+Fnz+FSp+FaL+EG0+AV0+EMx+FDe+7El+BsM+GjZ+Cmq+FI6+G5z+B5z+GvW+Duu+Cx0+Ell+G6T+GOY+H0G+Eq7+8xL+9Vo+6o2+GAx+FxX+EYg+5aB+D30+5Ec+Dd2+FyP+EJe+GNA+BfZ+HCC+CEp+C8f+9kp+FZQ+GJW+EKm+4Gp+Ffo+Bwh+H4l+Atw+A4C+8tp+contd+
      ValuesZ_contd=+F7v+E1E+9l5+HXP+GQj+AyN+GKh+GeA+Gs1+ErI+Bw2+EcZ+HBk+8cy+Fv4+FWL+FvJ+Gsx+Aoo+AuI+7IW+7K7+H5M+9Is+4iK+EsE+I8r+4jh+AA1+EVf+BSn+A2m+A3Q+BYh+62j+78j+HJh+5Rz+4RG+CHQ+CF7+Acd+GrM+Ej0+G0r+HRG+ETW+CyZ+35f+DHF+DNP+A9l+8FL+8sA+Cu1+Ftd+FRt+E9q+ASQ+6Kd+5Nv+H6U+FX2+605+8pu+9q5+FqQ+EvI+contd+
      ValuesZ_contd=+97a+4Dq+Cjc+BCU+EdO+DxR+6Dg+5Ac+AvK+5K7+6ZS+2w6+9pJ+8SX+8nl+68x+AtT+DJe+CUe+AZT+DKn+Ev6+FY7+DPn+FEo+CCW+6pz+8CX+Avm+2nZ+CpI+51s+Cco+Ett+EG1+FgZ+FUJ+8kA+Dde+9cP+EAn+Drd+EZj+CHs+CDt+DJL+DmH+EdA+3px+AdC+ESF+CCq+EVT+4k5+6OI+DEv+69V+50q+5HM+9Ur+DAb+CTt+CPT+0+0+CyZ+8Mu+Cno+CuD+contd+
      ValuesZ_contd=+DOl+6wF+AKV+3lg+6U8+7SB+548+54J+Eca+CXr+DLv+ANy+9VF+ARY+BMS+BPI+8eL+9ZM+9pH+6J0+8pX+9Pn+8bK+7NH+9gH+B9K+BNL+BqQ+8fe+8eg+1Jz+8H4+8x7+AG5+AuZ+BUd+AiV+9Gt+8Kx+6B3+776+1tY+5SZ+37O+95Q+2My+7iL+ADr+BwS+9VU+9b7+9qg+72P+4jE+4FE+6KN+8Wd+4B5+3aB+8nf+1qj+8jE+7xJ+A7p+72l+6aA+2fu+9y1+contd+
      ValuesZ_contd=+7sz+AtS+3Vp+6Xa+6CO+59a+2Xr+7RQ+2Ik+26E+1Xt+3ts+5pp+83o+7ir+6jL+7K6+8PV+5mZ+6so+7YD+98B+6rk+7gZ+3Md+6LW
    End of PVObject pvSimulPlot
    PVObject_=pvSimulPlot
      Comment=系统效率 (PR)
      Version=7.2.2
      Flags=$000F
      PlotType=VarNorm
      VarAccP=Day
      VarX=GlobInc
      VarY=E_Load
      VarZ=E_Grid
      VarU=EUnused
      UnitX=kWh_m2_d
      UnitY=kWh_d
      PlotDefault=PR
      DateDebP=01/01/90 00:00
      DateFinP=31/12/90 23:00
      ShowOnReport=False
      BinLarg=20.0000
      SeuilAcc=5.0000
      NValAcc=365
      NValRes=365
      ValuesX=365+10000+52x+8QD+B0M+99m+5I2+970+AHZ+AKA+86a+Aqh+9xX+7Cm+93X+7zS+7TZ+4xj+8jB+9ZA+8LC+6K6+A4K+Azi+BKL+BPM+AI1+ADS+98d+906+9TT+9gL+5uE+9Ds+ABz+9Mv+92n+7PG+8OI+88U+8wN+9vJ+8Zj+AGp+AmN+AIz+AUE+BNb+DJm+ClX+Bcp+DFW+ABt+AlX+9mG+ADN+BXY+BJK+BhZ+9J5+AvC+AyO+ADi+8pB+435+9S8+D9U+CVw+contd+
      ValuesX_contd=+ELZ+8si+F7j+BOx+99b+ATF+ECh+Car+EAm+C1B+BL7+F0B+Baq+G3k+F4v+Fv5+EU5+7R1+Fjt+FfG+FqW+EMv+Anf+ErG+F7P+83M+BvJ+Gw3+DQ4+FhN+Gp1+BkY+HYY+Egm+Dk4+FCT+GPh+Gq3+HIY+F6Q+9WM+9tp+7Rv+GLT+Fvp+Eml+6TG+DJm+6At+Dnw+GPy+EjX+GS3+Bn9+HkH+CpG+Cjz+AUM+GBi+HAO+EoH+5Kp+FyJ+CSy+HfB+BRI+Aml+9Z9+contd+
      ValuesX_contd=+Fl4+ERp+ATF+I86+HDL+CBm+HRg+HbP+Hrv+Fci+Cl4+FSn+IIp+9gT+GsN+GPU+GkL+He7+Bev+Brk+89y+8KG+HgM+A3p+5m3+FYh+Iui+5wP+BE9+FW5+CUT+Ayz+Ax6+CKJ+7Cn+8PB+Ik0+6iT+5kj+DWU+DGL+Bma+HvS+FYL+Gz8+ILb+FDu+DuU+4XI+ESQ+EDz+B0m+9JQ+9vZ+DpB+HGX+GUf+F5x+BUQ+7Sn+6Sp+HhQ+GFh+75l+9xS+Alg+Gge+GOJ+contd+
      ValuesX_contd=+AE4+5Xx+DkP+C5g+FML+En6+7M9+6RG+BeB+6Yw+7eY+4GZ+AYf+9EI+9gB+7Dw+BpS+Dyo+D83+BNO+E9A+Fut+GID+EKR+G51+Cvu+7y8+9Sl+CDb+4Co+DmY+69i+DHS+Fnh+FI0+GYl+GXp+9pg+EQA+AX7+F9w+Eb0+FM4+D1s+D3U+E8r+EXz+FJU+505+BFs+F1n+CgE+F9Y+5lo+7Iq+Dp7+708+5x7+6LD+AGv+Dfk+D87+Cvw+1JY+1Ku+EM4+9CY+DFX+contd+
      ValuesX_contd=+D6m+Diz+7gH+Ak2+4h9+77Z+810+5ph+66H+FKq+D7t+E33+B9s+AAQ+B8g+C20+C6d+9Ji+A7I+ARx+71v+9JB+A0c+966+7w2+ACS+BZf+BoE+CDC+9M6+8u4+2Zj+8tC+9Yl+AV4+BOD+Byn+BCr+9Yw+98Y+6jN+7q2+33H+6A1+48B+9VU+3c4+85e+AVx+CO2+9li+9ug+AYG+7h4+5Lb+53X+6un+8yh+4qc+4La+9C9+2sV+92k+8Hb+Ad8+7kN+77V+3bW+contd+
      ValuesX_contd=+APr+8CY+BNs+4Zl+7Uf+6l9+62K+3Z3+8Ay+3LK+3hv+2m2+4tX+6eH+8t7+8cj+7W5+84J+8sO+6E6+7T6+81D+9Ud+7Qa+86V+4CP+6dg
      ValuesZ=365+300+3Nr+7zP+Af7+90Z+4TM+8ux+A1n+9qK+7ih+ANm+9IL+6Sd+8N4+7uA+79e+3Ut+85T+9DB+7W4+5LU+9ZL+AMJ+AWo+B6H+9uw+9h5+8xB+8O4+8zq+9VE+4v0+8sF+9mC+97Q+98o+7Gr+84V+82D+8xf+9du+8Tm+A4d+AdM+9z8+AQW+BFQ+DE7+CZi+BZb+DEo+A1u+AQl+9YN+9zO+BXT+BGf+BqC+9Eg+AhO+AqN+9ze+8MB+37C+9B9+DBi+Cj7+contd+
      ValuesZ_contd=+EnI+8dk+FGb+BEf+8b8+9mD+EJP+CZR+EBd+BSM+B0R+Ety+BXt+G15+EuQ+Fpe+EMs+6nT+Fnz+FSp+FaL+EG0+AV0+EMx+FDe+7El+BsM+GjZ+Cmq+FI6+G5z+B5z+GvW+Duu+Cx0+Ell+G6T+GOY+H0G+Eq7+8xL+9Vo+6o2+GAx+FxX+EYg+5aB+D30+5Ec+Dd2+FyP+EJe+GNA+BfZ+HCC+CEp+C8f+9kp+FZQ+GJW+EKm+4Gp+Ffo+Bwh+H4l+Atw+A4C+8tp+contd+
      ValuesZ_contd=+F7v+E1E+9l5+HXP+GQj+AyN+GKh+GeA+Gs1+ErI+Bw2+EcZ+HBk+8cy+Fv4+FWL+FvJ+Gsx+Aoo+AuI+7IW+7K7+H5M+9Is+4iK+EsE+I8r+4jh+AA1+EVf+BSn+A2m+A3Q+BYh+62j+78j+HJh+5Rz+4RG+CHQ+CF7+Acd+GrM+Ej0+G0r+HRG+ETW+CyZ+35f+DHF+DNP+A9l+8FL+8sA+Cu1+Ftd+FRt+E9q+ASQ+6Kd+5Nv+H6U+FX2+605+8pu+9q5+FqQ+EvI+contd+
      ValuesZ_contd=+97a+4Dq+Cjc+BCU+EdO+DxR+6Dg+5Ac+AvK+5K7+6ZS+2w6+9pJ+8SX+8nl+68x+AtT+DJe+CUe+AZT+DKn+Ev6+FY7+DPn+FEo+CCW+6pz+8CX+Avm+2nZ+CpI+51s+Cco+Ett+EG1+FgZ+FUJ+8kA+Dde+9cP+EAn+Drd+EZj+CHs+CDt+DJL+DmH+EdA+3px+AdC+ESF+CCq+EVT+4k5+6OI+DEv+69V+50q+5HM+9Ur+DAb+CTt+CPT+0+0+CyZ+8Mu+Cno+CuD+contd+
      ValuesZ_contd=+DOl+6wF+AKV+3lg+6U8+7SB+548+54J+Eca+CXr+DLv+ANy+9VF+ARY+BMS+BPI+8eL+9ZM+9pH+6J0+8pX+9Pn+8bK+7NH+9gH+B9K+BNL+BqQ+8fe+8eg+1Jz+8H4+8x7+AG5+AuZ+BUd+AiV+9Gt+8Kx+6B3+776+1tY+5SZ+37O+95Q+2My+7iL+ADr+BwS+9VU+9b7+9qg+72P+4jE+4FE+6KN+8Wd+4B5+3aB+8nf+1qj+8jE+7xJ+A7p+72l+6aA+2fu+9y1+contd+
      ValuesZ_contd=+7sz+AtS+3Vp+6Xa+6CO+59a+2Xr+7RQ+2Ik+26E+1Xt+3ts+5pp+83o+7ir+6jL+7K6+8PV+5mZ+6so+7YD+98B+6rk+7gZ+3Md+6LW
    End of PVObject pvSimulPlot
    PVObject_=pvSimulPlot
      Comment=入射辐射量分布
      Version=7.2.2
      Flags=$000F
      PlotType=Histo
      VarAccP=Hour
      VarX=GlobInc
      VarY=GlobInc
      UnitX=W_m2
      UnitY=kWh_m2
      PlotDefault=DistrIrrad
      DateDebP=01/01/90 00:00
      DateFinP=31/12/90 23:00
      ShowOnReport=False
      BinLarg=20.0000
      SeuilAcc=5.0000
      NValRes=60
      Histogram=THistogramme
        NCan=60
        NAcc=4208
        NAccLim=4208
        BinCenter=False
        XPas=20.000
        Accum=2.41,4.26,6.47,11.29,13.09,13.47,14.63,16.92,21.38,22.77,25.99,23.76,28.55,26.76,31.58,40.11,33.32,28.41,35.56,37.79,38.61,35.66,40.85,44.14,44.62,48.99,49.79,44.57,53.52,39.49,45.14,49.08,52.60,55.60,60.00,50.34,39.39,37.52,39.32,29.95,35.67,30.75,35.70,35.65,18.67,16.39,contd,
        Accum_contd=16.71,4.74,2.92,1.97,1.01,0.00,0.00,0.00,0.00,0.00,0.00,0.00,0.00,0.00,
      End of THistogramme
    End of PVObject pvSimulPlot
    PVObject_=pvSimulPlot
      Comment=入射辐射量的尾部分布
      Version=7.2.2
      Flags=$000F
      PlotType=HistoClass
      VarAccP=Hour
      VarX=GlobInc
      VarY=GlobInc
      UnitX=W_m2
      UnitY=kWh_m2
      PlotDefault=ClassIrradH
      DateDebP=01/01/90 00:00
      DateFinP=31/12/90 23:00
      ShowOnReport=False
      BinLarg=5.0000
      SeuilAcc=5.0000
      NValRes=240
      Histogram=THistogramme
        NCan=240
        NAcc=4208
        NAccLim=4208
        BinCenter=False
        XPas=5.000
        Accum=0.00,0.64,0.98,0.80,0.77,0.90,1.20,1.39,1.61,1.65,1.37,1.84,1.88,3.18,3.04,3.19,2.56,3.59,3.33,3.61,3.50,3.67,3.14,3.17,3.68,4.07,3.43,3.44,3.98,4.72,3.51,4.71,6.17,4.36,5.00,5.86,6.38,4.88,5.57,5.93,6.50,7.86,5.52,6.10,4.67,6.14,5.12,7.84,6.06,6.67,8.84,6.97,6.55,5.08,7.08,contd,
        Accum_contd=8.05,7.63,8.63,7.89,7.43,7.87,7.68,12.49,12.07,9.03,7.20,8.98,8.10,6.16,8.00,4.59,9.66,6.89,9.57,9.67,9.44,11.10,8.51,7.85,10.33,8.06,9.37,8.66,12.52,5.91,14.11,8.64,7.00,13.28,11.18,7.69,8.70,14.34,8.41,10.40,10.99,10.14,9.75,14.78,9.95,11.56,12.18,11.28,13.98,13.59,12.66,contd,
        Accum_contd=12.24,11.29,10.86,11.50,9.95,12.26,15.19,13.06,14.30,10.98,11.65,8.81,10.66,8.37,11.45,10.33,13.47,9.88,15.57,12.56,9.48,11.47,12.85,16.19,13.05,10.51,15.90,12.68,12.11,14.91,19.11,11.68,11.07,18.14,15.45,12.73,11.40,10.77,13.00,8.01,6.59,11.80,12.63,5.97,5.27,13.65,8.38,contd,
        Accum_contd=9.21,9.27,12.45,10.96,8.66,6.34,3.99,8.03,8.07,8.94,10.63,5.76,5.80,10.82,8.38,10.11,7.63,10.23,7.72,12.95,7.81,4.36,10.53,5.29,6.21,2.68,4.49,4.52,2.72,6.39,2.75,3.69,8.34,0.93,3.75,0.00,3.79,0.95,0.00,0.00,1.94,0.00,0.98,0.98,0.00,0.99,0.00,0.00,0.00,1.01,0.00,0.00,0.00,contd,
        Accum_contd=0.00,0.00,0.00,0.00,0.00,0.00,0.00,0.00,0.00,0.00,0.00,0.00,0.00,0.00,0.00,0.00,0.00,0.00,0.00,0.00,0.00,0.00,0.00,0.00,0.00,0.00,0.00,0.00,0.00,0.00,0.00,0.00,0.00,0.00,
      End of THistogramme
    End of PVObject pvSimulPlot
    PVObject_=pvSimulPlot
      Comment=阵列温度 vs. 有效辐照度
      Version=7.2.2
      Flags=$000F
      PlotType=Scatter
      VarAccP=Hour
      VarX=GlobEff
      VarY=TArray
      UnitX=W_m2
      UnitY=DegC
      PlotDefault=TArrayvsGlobEff
      DateDebP=01/01/90 00:00
      DateFinP=31/12/90 23:00
      ShowOnReport=False
      BinLarg=1.0000
      NValAcc=8760
      NValRes=8760
      ValuesX=8760+100+0+0+0+0+0+0+0+0+0+4sI+8Ue+Alf+6tM+7tT+4N9+2cq+0+0+0+0+0+0+0+0+0+0+0+0+0+0+0+0+1fH+5cL+9XU+C8Z+ELZ+EVW+CmR+5JN+JV+0+0+0+0+0+0+0+0+0+0+0+0+0+0+0+1x1+78r+CRX+FtY+IPg+ILb+FQh+9E3+Ok+0+0+0+0+0+0+0+0+0+0+0+0+0+0+0+1ss+71L+Clj+Gqk+IkB+Dka+9MZ+35b+ER+0+0+0+0+0+0+0+0+0+0+contd+
      ValuesX_contd=+0+0+0+0+0+12x+2f8+6cz+6Ql+7M9+7aq+7WQ+794+Mx+0+0+0+0+0+0+0+0+0+0+0+0+0+0+0+1lN+6V8+BF0+Fjq+H9h+EAb+ANr+5cV+EZ+0+0+0+0+0+0+0+0+0+0+0+0+0+0+0+1ku+6p7+Bvq+E0A+HIj+GPz+G4Q+8Pu+M5+0+0+0+0+0+0+0+0+0+0+0+0+0+0+0+1dt+3qy+8tH+F8D+GA5+IM4+G4I+96v+2GR+0+0+0+0+0+0+0+0+0+0+0+0+0+0+0+contd+
      ValuesX_contd=+1o6+671+BmZ+DVn+9sk+9Zf+Cc1+6aq+hF+0+0+0+0+0+0+0+0+0+0+0+0+0+0+0+1Yd+5bm+BlD+FQv+Gpb+HP1+Fcw+9UU+2Rz+0+0+0+0+0+0+0+0+0+0+0+0+0+0+0+1mE+5uf+8nK+DKc+Fjc+EtL+Fjq+96L+2Lr+0+0+0+0+0+0+0+0+0+0+0+0+0+0+0+1pr+6my+AFt+6wO+3iy+95P+Doi+95L+1DH+0+0+0+0+0+0+0+0+0+0+0+0+0+0+0+1d4+6Hi+contd+
      ValuesX_contd=+8Ty+BBs+Ali+GJI+DoY+8g2+2JA+0+0+0+0+0+0+0+0+0+0+0+0+0+0+0+1JX+1jp+5mr+9Us+Dj4+Is0+GMq+5Ez+1H7+0+0+0+0+0+0+0+0+0+0+0+0+0+0+0+1qw+7kY+DaY+9RY+Foo+7br+70s+3aK+gt+0+0+0+0+0+0+0+0+0+0+0+0+0+0+0+1CR+1cv+2Kb+2UV+4q8+4T5+DEh+8Cn+35x+0+0+0+0+0+0+0+0+0+0+0+0+0+0+0+1Wo+5Hk+8y8+BRc+contd+
      ValuesX_contd=+CLI+Cn7+D2s+8MR+2mO+0+0+0+0+0+0+0+0+0+0+0+0+0+0+0+1nF+7HA+D7s+FaF+EuN+Fdn+AWg+55b+1ya+0+0+0+0+0+0+0+0+0+0+0+0+0+0+0+lB+2Lb+4ji+8JK+BMd+GC7+HFY+9ef+3Dp+0+0+0+0+0+0+0+0+0+0+0+0+0+0+0+1Rp+3q0+6MH+8TJ+7Um+8H9+8hf+7IO+2sD+0+0+0+0+0+0+0+0+0+0+0+0+0+0+0+1jK+5yN+Aqu+EI3+GLE+GAR+contd+
      ValuesX_contd=+DzU+8ja+2Y2+0+0+0+0+0+0+0+0+0+0+0+0+0+0+0+1qg+6N1+BRl+FEG+Ho8+Hp4+F7X+9zv+37j+0+0+0+0+0+0+0+0+0+0+0+0+0+0+0+1q5+6FJ+CCr+DYl+HBZ+GWu+Fg9+CuP+4FZ+0+0+0+0+0+0+0+0+0+0+0+0+0+0+0+1x1+6fl+BoY+Fcs+INd+IGx+G0o+AWO+3TU+0+0+0+0+0+0+0+0+0+0+0+0+0+0+0+1rL+6CR+BBa+EhA+GUY+FvY+EIG+9Ix+contd+
      ValuesX_contd=+2y7+0+0+0+0+0+0+0+0+0+0+0+0+0+0+0+1lk+6ha+CRT+GXs+HPV+Fo9+BZR+6mN+3M0+0+0+0+0+0+0+0+0+0+0+0+0+0+0+0+1ya+5vN+AKr+ESh+FMD+G5p+C4s+69p+1Z6+0+0+0+0+0+0+0+0+0+0+0+0+0+0+0+13f+5YJ+7V8+A51+Abb+GoA+FYC+AcA+3Si+0+0+0+0+0+0+0+0+0+0+0+0+0+0+0+1jP+4ss+92L+C0C+FGE+FgI+ETy+9gh+3NC+0+0+contd+
      ValuesX_contd=+0+0+0+0+0+0+0+0+0+0+0+0+0+1wJ+5dG+BBH+CjU+HM9+Foy+CMA+8iG+2i0+0+0+0+0+0+0+0+0+0+0+0+0+0+0+Bn+1Xe+6Xk+5v3+2i9+2tE+HE5+4jP+8Of+2Xk+0+0+0+0+0+0+0+0+0+0+0+0+0+0+0+1qJ+5tU+Bqg+GTw+H2W+BbJ+AHk+5dQ+385+0+0+0+0+0+0+0+0+0+0+0+0+0+0+0+28J+5EP+8DV+AsI+F4N+HWL+GgS+Bse+4RC+AF+0+0+0+0+contd+
      ValuesX_contd=+0+0+0+0+0+0+0+0+0+0+2Dy+4a8+8fi+CTb+Gh5+Ggp+Coz+7em+3bA+0+0+0+0+0+0+0+0+0+0+0+0+0+0+0+206+5rU+ApC+Dc2+DLy+GRV+BM0+6Lj+2rL+0+0+0+0+0+0+0+0+0+0+0+0+0+0+0+jY+4KM+9uS+FNB+Hv0+9MI+5OI+4uO+mc+0+0+0+0+0+0+0+0+0+0+0+0+0+0+0+1uN+5Ep+8Y7+A4u+AF8+Arc+EMC+A2T+4Ho+Aj+0+0+0+0+0+0+0+0+contd+
      ValuesX_contd=+0+0+0+0+0+0+2TT+5KH+AYI+D7o+EBI+Dvm+9ap+46I+1Td+0+0+0+0+0+0+0+0+0+0+0+0+0+0+0+2SD+6aW+B9W+B8X+EWQ+Duv+CIl+7Fl+2U9+0+0+0+0+0+0+0+0+0+0+0+0+0+0+CM+2U0+72t+9GM+8nJ+B1C+Hoa+G4w+Bi1+4tB+Y3+0+0+0+0+0+0+0+0+0+0+0+0+0+CE+2dk+5Ft+A20+Dme+GPg+DYB+906+5Jj+2R0+0+0+0+0+0+0+0+0+0+0+0+contd+
      ValuesX_contd=+0+0+0+BL+2ZI+6oq+BMd+AbH+FxW+HQk+DNT+Aax+4i0+Hy+0+0+0+0+0+0+0+0+0+0+0+0+0+Ap+2No+6Vd+AU7+DJ7+GB0+GNE+FQ9+C7l+5P6+En+0+0+0+0+0+0+0+0+0+0+0+0+0+Cv+1sC+7CB+8fp+CYC+CsQ+HDZ+GLi+Bkt+5O0+M2+0+0+0+0+0+0+0+0+0+0+0+0+0+Cv+2ZO+6yM+AJS+Cbl+FqQ+ElC+DpM+C7q+61x+Gz+0+0+0+0+0+0+0+0+0+0+contd+
      ValuesX_contd=+0+0+0+FU+2mZ+7F3+Bbj+DOW+C0T+Jvr+IID+C4v+6CT+It+0+0+0+0+0+0+0+0+0+0+0+0+0+DL+2TD+7MG+DfW+IGk+LWa+LsO+IVi+Cww+6ZD+AJ+0+0+0+0+0+0+0+0+0+0+0+0+0+Fe+2Xg+6gz+DUu+GVk+LEl+Jxt+HdV+DZZ+6Ft+H4+0+0+0+0+0+0+0+0+0+0+0+0+0+E8+2oG+7qx+DlO+D50+HML+Ewc+G8U+CfJ+7Hx+Ej+0+0+0+0+0+0+0+0+0+0+contd+
      ValuesX_contd=+0+0+0+Hy+2fM+7fR+Dr5+IND+JV7+IPW+KXb+EqV+6cM+GE+0+0+0+0+0+0+0+0+0+0+0+0+0+Ka+39B+9Vy+EBu+GQ5+Ezg+FeS+9js+6m2+2lU+0+0+0+0+0+0+0+0+0+0+0+0+0+0+EQ+1JC+4zw+9ag+DKH+HpR+HZe+Fnc+Blb+5uQ+yM+0+0+0+0+0+0+0+0+0+0+0+0+0+OC+2RZ+5i4+BcQ+Fv1+I3q+DzZ+B02+7Xo+3PP+M0+0+0+0+0+0+0+0+0+0+0+contd+
      ValuesX_contd=+0+0+0+Kn+3CO+7mJ+CRm+9ze+FTU+CVD+Bu3+C03+6B6+13c+0+0+0+0+0+0+0+0+0+0+0+0+0+RE+3G0+7eY+CzG+GmX+FGb+FBk+FFJ+CON+6gU+Wl+0+0+0+0+0+0+0+0+0+0+0+0+0+Zn+3QM+8Kk+9vv+Crc+Ccq+Jm4+G19+DVA+6as+Tl+0+0+0+0+0+0+0+0+0+0+0+0+0+mo+37P+7VK+CYf+FUK+E9Q+Iu8+Gm2+CGB+6Fa+WW+0+0+0+0+0+0+0+0+0+contd+
      ValuesX_contd=+0+0+0+0+kE+2CV+4o6+7Yx+Akl+APo+EE8+FDG+BxD+6uW+o5+0+0+0+0+0+0+0+0+0+0+0+0+0+t4+38O+6gm+B4P+EB4+FXa+GCk+E04+9nz+6XW+1rR+0+0+0+0+0+0+0+0+0+0+0+0+0+ug+34K+6Sd+A2R+ED3+FkD+FNU+ELD+Bf1+6om+1sM+0+0+0+0+0+0+0+0+0+0+0+0+0+j4+2jN+4G0+8XT+BWl+FH0+G58+CKO+Cqh+76o+20K+0+0+0+0+0+0+0+contd+
      ValuesX_contd=+0+0+0+0+0+0+hP+ex+dS+4kd+7NL+Ljp+Eth+9h2+ACv+7yQ+21n+0+0+0+0+0+0+0+0+0+0+0+0+0+uK+3AG+3uo+2gT+4A6+3zE+8zW+4oI+1vh+1Bn+GM+0+0+0+0+0+0+0+0+0+0+0+0+0+vv+2fi+4a1+7UL+AtL+EgG+BwZ+BIn+APH+8VA+2Mi+0+0+0+0+0+0+0+0+0+0+0+0+0+12R+3cq+7Ud+DSm+Eym+JFY+K4c+HxT+DUk+7uu+2GH+0+0+0+0+0+0+contd+
      ValuesX_contd=+0+0+0+0+0+0+0+139+3WH+9GH+BoE+GwM+IOU+FyI+Ic6+CM9+7mj+eV+0+0+0+0+0+0+0+0+0+0+0+0+0+10F+3tu+91K+DNp+H0P+K9C+LLC+KKP+HVf+7Dw+2IW+0+0+0+0+0+0+0+0+0+0+0+0+0+14R+2z0+5M3+7Hu+B7t+B1P+BjE+CPR+9l1+5Ku+2Fr+0+0+0+0+0+0+0+0+0+0+0+0+0+10H+4G6+ANL+Fdd+KCC+LX4+MCF+J5x+Epa+8zb+2Ou+0+0+contd+
      ValuesX_contd=+0+0+0+0+0+0+0+0+0+0+0+18u+3PP+7Ih+9gW+Bne+EP0+Grq+GwX+CqW+6ne+2wi+0+0+0+0+0+0+0+0+0+0+0+0+0+1AY+3wA+5ce+7qn+8sn+AyH+A6S+8lc+ALV+A62+3mz+0+0+0+0+0+0+0+0+0+0+0+0+0+1Be+1p9+6jI+CU4+47i+GO1+OSK+15x+A5f+Chj+44I+0+0+0+0+0+0+0+0+0+0+0+0+0+1U9+4da+9ZH+EEI+I8M+Jx3+Jz9+Hox+EYh+8gG+contd+
      ValuesX_contd=+2cs+0+0+0+0+0+0+0+0+0+0+0+0+0+1OR+4KX+8hT+DT6+GBJ+HuF+H7X+Ffx+CHb+6na+2IT+0+0+0+0+0+0+0+0+0+0+0+0+0+1Kb+45s+88g+F8x+Hg1+KHH+Jzu+GAj+FnB+9dM+3EU+0+0+0+0+0+0+0+0+0+0+0+0+0+1To+4a9+8z3+D0m+Fec+GdF+GF8+Ena+ANr+6f3+2Cj+0+0+0+0+0+0+0+0+0+0+0+0+0+1KV+56G+BAc+GiN+JG0+FuW+B7Y+9cy+contd+
      ValuesX_contd=+7K0+498+274+0+0+0+0+0+0+0+0+0+0+0+0+0+1Q2+4xU+Avi+FMa+JTH+KaS+LH7+JKG+F6E+8US+2fy+0+0+0+0+0+0+0+0+0+0+0+0+0+1We+4cQ+8Oz+CpL+Dkv+FH0+EWs+Clu+DIP+6te+2TZ+0+0+0+0+0+0+0+0+0+0+0+0+0+1H9+5Gr+BQx+GtW+Kff+N1J+LlC+JLO+G5Z+9z2+3kU+0+0+0+0+0+0+0+0+0+0+0+0+0+1P4+5Nv+B0e+GDP+Jsk+Lrv+contd+
      ValuesX_contd=+Kr7+IKr+DQW+8gy+376+0+0+0+0+0+0+0+0+0+0+0+0+C8+1Fo+5oq+Bqd+H9z+L2c+LmV+L7i+IQN+FC6+A6p+3rz+0+0+0+0+0+0+0+0+0+0+0+0+C6+1lh+56I+A7S+EUg+IxH+JMq+Gwc+KZY+GDD+6vj+3bD+0+0+0+0+0+0+0+0+0+0+0+0+BS+1es+4he+7Qn+81S+8v0+98C+8dN+855+5Bl+4Nz+Hq+0+0+0+0+0+0+0+0+0+0+0+0+DA+1U1+5YJ+BXb+contd+
      ValuesX_contd=+FFC+JPC+MCd+L2r+Jxb+EuP+Ak5+4Ap+0+0+0+0+0+0+0+0+0+0+0+0+Hm+1sz+5Sj+AEg+GHN+Ju5+KrU+L7m+KIC+GG2+A8V+3Ps+0+0+0+0+0+0+0+0+0+0+0+0+Hf+1mn+5JI+ATx+GHr+J58+Lh9+K1X+Kqm+GbI+Awf+4M7+0+0+0+0+0+0+0+0+0+0+0+0+Ij+2Gt+5Mn+Az8+FHr+JiB+L5k+KKe+IWa+BWR+5iw+2Uz+0+0+0+0+0+0+0+0+0+0+0+0+JN+contd+
      ValuesX_contd=+1xw+4u1+8N9+Bp9+E3a+Ebv+Dvy+CRB+8Kw+5m1+2NU+0+0+0+0+0+0+0+0+0+0+0+0+Dk+1Ml+3sk+6QT+AZ7+E3H+Lq1+O3g+M1R+HZy+Bj9+4rD+DP+0+0+0+0+0+0+0+0+0+0+0+Qn+25U+6PK+CK1+G62+JyX+L91+L4O+HRL+Des+6mT+32s+0+0+0+0+0+0+0+0+0+0+0+0+TL+2ID+2XV+15a+6Pb+Bj4+HEJ+GHo+1zX+4TG+3Rm+4gT+Fs+0+0+0+0+0+contd+
      ValuesX_contd=+0+0+0+0+0+0+0+1jh+5kL+87x+IsA+Iqs+J1j+9xB+D6Y+8SK+3bn+2Zt+0+0+0+0+0+0+0+0+0+0+0+0+X2+29p+67J+AP4+EkV+JYq+Lv2+NBt+MLg+HSd+DPu+63h+0+0+0+0+0+0+0+0+0+0+0+0+cX+2PC+70W+CPc+Fzf+JC1+Kjm+Gyi+DdS+93O+4Om+1Xo+0+0+0+0+0+0+0+0+0+0+0+0+zq+2Fy+6Zf+CJD+G0a+JDS+L3M+LVH+KDQ+FTh+7RR+38k+contd+
      ValuesX_contd=+0+0+0+0+0+0+0+0+0+0+0+0+11x+2Ww+6mk+Bo9+GL4+IvD+Llz+NFh+L4Y+GwI+B37+502+BE+0+0+0+0+0+0+0+0+0+0+0+wi+2UP+6iC+9tK+EmI+CkZ+G1g+FaG+7OD+6e2+AWo+3SL+0+0+0+0+0+0+0+0+0+0+0+0+nj+250+6z5+CR0+GcI+JJ7+Msk+Mzj+LS0+IXV+Ct7+6NE+DB+0+0+0+0+0+0+0+0+0+0+0+13z+2PV+6ts+CPG+FnV+J3T+LEY+KZX+contd+
      ValuesX_contd=+GnY+AEA+6aE+2yI+0+0+0+0+0+0+0+0+0+0+0+0+vr+2NN+6Ry+By5+FyA+JBs+HHd+HQC+HeH+ASM+52f+2Bz+0+0+0+0+0+0+0+0+0+0+0+0+xJ+2tm+6Xj+B0l+F2n+HpZ+Jxx+Jmn+HIp+EPv+A4o+4tK+Bb+0+0+0+0+0+0+0+0+0+0+0+wl+2LB+6nj+Btl+FdV+JHR+KTU+LQl+JMU+FR6+Coq+5tY+EM+0+0+0+0+0+0+0+0+0+0+0+1IV+2r3+7N5+C6B+contd+
      ValuesX_contd=+HEd+J2K+Lw9+MxC+LQB+GjK+9hO+45r+Ct+0+0+0+0+0+0+0+0+0+0+0+16r+2bt+6kS+Bmr+H9r+KGe+MF8+Mrb+LT5+HSe+BsC+5cS+Iq+0+0+0+0+0+0+0+0+0+0+0+1RO+36T+6xK+C9x+HGp+KOE+InO+IyL+G7K+BWI+9n7+33X+Cl+0+0+0+0+0+0+0+0+0+0+0+15c+2x5+5kn+7yB+8tb+CJA+BuJ+BGN+Agm+7Ds+4Y8+1Uj+0+0+0+0+0+0+0+0+0+0+contd+
      ValuesX_contd=+0+0+15I+2ip+5Cl+87h+AEh+Bl7+CZl+Bf6+AAI+8HI+5bV+2DT+BV+0+0+0+0+0+0+0+0+0+0+0+uJ+31I+4hc+AJ2+8Dp+6qq+4ro+5tc+8Ka+9Oa+3MM+n1+0+0+0+0+0+0+0+0+0+0+0+0+1SG+32F+7Qz+DTn+ITN+KS4+KWl+KhH+HAZ+Dby+9YS+5UM+LM+0+0+0+0+0+0+0+0+0+0+0+1gW+3Tx+7k4+CNT+Hn5+HMz+K7K+I21+JQw+Fdz+A08+3oM+H3+contd+
      ValuesX_contd=+0+0+0+0+0+0+0+0+0+0+0+1C6+39E+7kl+CSH+GGO+F9R+Klq+MJd+D2T+Fhi+7HY+1op+0+0+0+0+0+0+0+0+0+0+0+0+1Hq+2Wt+4Ks+65T+5ym+6Dy+5wr+9G0+5F2+6Ek+2ka+1i8+0+0+0+0+0+0+0+0+0+0+0+0+16V+37B+5Gz+8KS+ASl+HQp+LbS+JS1+J8U+AFO+3td+3IU+0+0+0+0+0+0+0+0+0+0+0+0+yI+2Gs+4pB+5zi+8Gr+5t8+7Kf+5rV+4yA+contd+
      ValuesX_contd=+4iY+31B+lM+0+0+0+0+0+0+0+0+0+0+0+0+18m+1h5+5KM+7L0+DW7+CVP+Emz+IeT+H2N+HG2+BYO+5mS+tL+0+0+0+0+0+0+0+0+0+0+0+1Zk+3Xk+7Hz+C4r+Hd8+Ktn+Mhn+Kxv+GeS+DYs+ANI+4jX+aX+0+0+0+0+0+0+0+0+0+0+0+1l3+3Rn+7pt+CoF+HWg+LBj+Iar+Kgp+EQf+AuP+4yU+1mw+HV+0+0+0+0+0+0+0+0+0+0+0+1m6+3cm+7Vo+CyR+H1v+contd+
      ValuesX_contd=+JE2+MWL+LgF+Hgv+DDK+9Oq+4f7+1Fa+0+0+0+0+0+0+0+0+0+0+0+1d7+3PX+52e+7li+Bji+AT1+Ahd+GAo+GGI+9s2+7Dr+5jI+1Hf+0+0+0+0+0+0+0+0+0+0+0+1iA+3QP+7cl+CLZ+HSp+LNM+MxC+Mxi+Kpl+GHx+Anu+5lO+1g7+0+0+0+0+0+0+0+0+0+0+0+K0+2pN+3Zq+80M+CG4+CkQ+HRX+JLu+D5A+Fti+8TX+4QY+Bo+0+0+0+0+0+0+0+0+0+0+contd+
      ValuesX_contd=+0+GN+2hL+4Nd+78W+Asf+DkR+GaI+HZS+Cf8+BQt+Alf+7IM+1i9+0+0+0+0+0+0+0+0+0+0+0+1i6+3UZ+7WI+A9C+8fH+BVx+C72+Eo7+C7M+7YF+3aO+1Ly+ZN+0+0+0+0+0+0+0+0+0+0+9z+1h8+3gq+7G7+BW1+EfS+Fga+HuA+JM9+K97+Gzu+CLY+6bD+1tv+0+0+0+0+0+0+0+0+0+0+BA+1n2+3g6+7Ni+AbP+FYi+IuT+LrG+P6Y+LMm+Hbz+9Lv+55C+contd+
      ValuesX_contd=+1RG+0+0+0+0+0+0+0+0+0+0+Cc+1nd+3jz+71F+AQg+DpK+Gmx+IE9+I1E+GXp+DUN+9Bc+5J9+1qi+0+0+0+0+0+0+0+0+0+0+B2+1eG+34u+494+5OM+5Uj+5UD+6Y9+6Kp+4lU+2Nw+1Zh+KH+0+0+0+0+0+0+0+0+0+0+0+0+OQ+2sf+5DK+B4E+CjW+Kg3+Hak+HyY+LFo+HrR+CFR+6cj+21d+0+0+0+0+0+0+0+0+0+0+HF+1YO+21E+67V+BU4+DLm+Ehn+contd+
      ValuesX_contd=+Dhd+OEc+CT4+8hE+4Yp+My+1Jp+0+0+0+0+0+0+0+0+0+0+Hj+1sF+3b9+7SI+BnJ+Gir+KTk+M8r+Mlh+Ks3+GoZ+BQm+62J+1yI+0+0+0+0+0+0+0+0+0+0+J1+1ht+40W+8yC+CmT+JfW+B0q+BVm+Cu1+8ZV+7nN+3H3+15t+Di+0+0+0+0+0+0+0+0+0+0+KF+1bw+3hk+4e5+ACZ+1Cu+8ou+GTw+ByL+Hb5+BWO+7r3+2EO+YO+0+0+0+0+0+0+0+0+0+0+0+contd+
      ValuesX_contd=+lJ+Yt+3jw+5Ln+A2i+7IJ+AvL+FBl+Fm2+Btq+4cv+zq+WT+0+0+0+0+0+0+0+0+0+0+SB+23V+3qA+7zy+ACH+DMS+D59+GYm+MM3+IsV+Ger+Bcf+6CO+24S+0+0+0+0+0+0+0+0+0+0+IB+1tN+3ZT+6LY+9Vy+Dld+Fls+HC5+Gpj+GJS+E3x+ADZ+5dl+1qr+0+0+0+0+0+0+0+0+0+0+DC+1p0+3ov+45l+6TL+GQm+DJD+Cdy+1Rd+Cib+CEb+82l+Mn+26H+contd+
      ValuesX_contd=+0+0+0+0+0+0+0+0+0+0+Ro+1v6+3eq+8Y7+Deh+HeI+LJc+MvF+MCs+KUw+Gct+BTH+5dE+1zn+0+0+0+0+0+0+0+0+0+0+SS+1mo+3PB+8R8+Dug+HoC+K1m+Klg+KHm+ICj+EzD+AsG+65A+2Jn+0+0+0+0+0+0+0+0+0+0+Tw+1gk+3gG+8Ni+BIu+EBA+JCd+DtC+F77+9tL+65W+4gw+1u9+I8+0+0+0+0+0+0+0+0+0+0+Uh+1t3+3Uz+8Hx+DFd+Hps+KYZ+contd+
      ValuesX_contd=+Luj+LMh+JnF+FaP+Aia+54Z+1nR+0+0+0+0+0+0+0+0+0+0+oT+1ro+4IJ+7du+BoK+FfN+Hw4+KeT+NRq+Kbw+HO4+C55+6mL+2Lq+0+0+0+0+0+0+0+0+0+0+nc+1zh+3nT+7ts+CmF+HGu+K9L+M13+KvW+K68+H7c+CQx+6SW+2J1+0+0+0+0+0+0+0+0+0+0+fV+25m+3lZ+7kj+BjQ+Fr0+Ixl+Is4+IET+GeU+DkT+99F+4pY+1gZ+0+0+0+0+0+0+0+0+0+contd+
      ValuesX_contd=+0+aL+Ln+1Gz+72V+BVa+Dko+95N+E8x+Jjt+CpE+9G7+99N+5L2+2lo+0+0+0+0+0+0+0+0+0+0+Z8+268+4Gv+7wT+C4Y+Fim+IYA+Ids+IEi+FjK+Drz+8rE+4ZT+1XZ+0+0+0+0+0+0+0+0+0+0+dJ+1WF+3Zf+8LS+DIb+Hkk+KmV+LJD+MKk+KSP+H50+Cjb+7SD+2gg+0+0+0+0+0+0+0+0+0+0+cf+1pU+3GJ+5PB+6uN+8Rt+Aca+BM4+AxM+9tJ+8lg+5hF+contd+
      ValuesX_contd=+2vH+r0+0+0+0+0+0+0+0+0+0+0+sL+21i+4HF+873+Cdx+Elz+JKE+N1p+NWK+HNk+EAL+93Q+52D+27s+0+0+0+0+0+0+0+0+0+0+yp+2Mj+45A+7tv+Dd6+I9a+IkL+MZk+Jf7+Guq+ChO+7aM+4Oh+1yh+0+0+0+0+0+0+0+0+0+0+hm+25O+446+8NK+D8y+Ijy+KGn+Imj+He4+FMa+DrW+C4R+7Pf+2Gq+0+0+0+0+0+0+0+0+0+0+xV+246+4FG+833+DaV+contd+
      ValuesX_contd=+GWs+JQX+Mmh+MSs+JSg+FYU+AdU+5mT+2GN+0+0+0+0+0+0+0+0+0+0+ZK+26V+47A+6nT+8tm+9mC+DBF+F3I+DIZ+AwS+79K+522+5mC+2mZ+0+0+0+0+0+0+0+0+0+0+12K+2LA+48f+91X+EgL+I3I+BJP+BaX+AjG+9g2+70L+4Oj+2FI+13W+0+0+0+0+0+0+0+0+0+0+a4+1p0+3SE+52P+6xi+8Bl+904+91V+949+7YA+5VA+3jw+2PT+sd+0+0+0+0+0+contd+
      ValuesX_contd=+0+0+0+0+0+dy+1mS+3Xc+51K+7H6+93F+A6p+AZ0+7uB+6fR+5Yv+3Yv+1zu+wz+0+0+0+0+0+0+0+0+0+0+mJ+2EZ+3xL+7JD+CDB+GgF+LUG+L75+Lc1+JXp+GeQ+BeF+6f1+2bp+0+0+0+0+0+0+0+0+0+0+0+11R+27G+4hU+6d5+5g0+6HM+7dM+A30+Duz+HnJ+B7L+3A1+1WR+0+0+0+0+0+0+0+0+0+0+RQ+1La+2V4+3nb+4qb+5Rw+608+6EY+5qq+5Dt+contd+
      ValuesX_contd=+4EW+2vX+1fb+is+0+0+0+0+0+0+0+0+0+0+zw+2Jt+453+6uw+DbA+GlG+JVy+O2A+J1a+Eg6+8hW+8Oq+3Mf+1aw+0+0+0+0+0+0+0+0+0+0+wK+2EZ+3nG+85t+DBp+HGM+LBA+MiP+Myq+LNx+IAZ+DFj+7e6+2uU+AC+0+0+0+0+0+0+0+0+0+Qw+1Fy+2Sz+3mX+4y0+5u0+6ce+6i5+66b+56U+4Bk+2sb+1gZ+hR+0+0+0+0+0+0+0+0+0+0+17O+2WM+4XR+contd+
      ValuesX_contd=+96d+DNx+J0c+9Z2+Aep+9ls+8FM+5v0+4D2+28n+w7+0+0+0+0+0+0+0+0+0+0+sd+26y+3yS+8KV+8TK+Dvs+K1O+Ah0+Cd8+L7k+GN4+D8i+7bx+2vb+D5+0+0+0+0+0+0+0+0+0+sF+1pU+3mm+8tZ+E5O+I4j+Bxj+BVU+AyS+B9w+8Uw+5i8+3tP+1bJ+0+0+0+0+0+0+0+0+0+0+ku+1yi+3qH+5zj+82K+Adw+CrF+DjH+D5O+Atj+8yM+4wW+2gO+16X+0+contd+
      ValuesX_contd=+0+0+0+0+0+0+0+0+0+S3+1aT+3eb+6rB+8hq+Aac+CHZ+D2q+C9y+BUM+6h9+5vb+4CV+1Rl+0+0+0+0+0+0+0+0+0+0+nJ+2G6+4HR+7DF+AU4+CXY+FTx+ELi+CMa+BHT+9Qe+5rC+3x8+1bu+0+0+0+0+0+0+0+0+0+0+VX+1Yt+332+4QB+5xJ+7gj+8tU+8aL+7Mc+6A6+4Ol+2uN+20z+lq+0+0+0+0+0+0+0+0+0+0+cf+ZW+2hj+4Dx+3xM+BbN+4C0+A6v+contd+
      ValuesX_contd=+D8g+Eqn+7Zf+1sf+wJ+An+0+0+0+0+0+0+0+0+0+0+112+25l+4KP+7k5+C9q+HEI+Lap+NMk+NE0+LA4+HR0+CND+7It+2te+BN+0+0+0+0+0+0+0+0+0+jr+2NI+3xI+42Y+5qe+5z3+41B+2Vn+63n+6Hr+89i+4JQ+3uO+1MG+0+0+0+0+0+0+0+0+0+0+Mo+1Cx+2E3+3VG+4km+5Vm+6SA+6jj+64Q+5ET+4AK+2sc+1Ty+XA+0+0+0+0+0+0+0+0+0+0+u4+contd+
      ValuesX_contd=+284+3qY+6om+BYU+ACN+GzO+KyB+NGF+FjD+AK8+1ex+OH+Ah+0+0+0+0+0+0+0+0+0+0+pB+2D9+3ur+7ZY+BPH+Dvd+EEZ+GyA+E2E+DE6+Cpv+5St+3SE+135+0+0+0+0+0+0+0+0+0+0+0+KR+bj+2Lc+4Li+CmO+AVd+GbL+EcA+FmY+IZA+50i+5k9+1Pb+BJ+0+0+0+0+0+0+0+0+0+lC+26S+49X+7Vw+BN4+FEB+LUv+MRI+N7f+L9T+FYI+C1N+6Dg+30f+contd+
      ValuesX_contd=+Dy+0+0+0+0+0+0+0+0+0+yS+2Ln+4Fc+8LT+DJh+Gvr+H3R+IVe+Em4+Ebt+D15+AdX+5es+26z+BE+0+0+0+0+0+0+0+0+0+sW+2Bj+3vv+8Of+Dct+GZc+J8y+LKt+K00+JdO+FJ8+9k1+4U6+1yT+0+0+0+0+0+0+0+0+0+0+uE+29Z+3fU+8Q7+DRJ+HyG+LTn+MsN+Ly8+K7y+Gin+B4b+6U8+2n7+Ae+0+0+0+0+0+0+0+0+0+zd+1sR+3Sd+7Ai+AZe+GLW+contd+
      ValuesX_contd=+B8p+GTg+Lij+JK7+EWh+82c+791+1tG+0+0+0+0+0+0+0+0+0+0+oK+2N1+4Co+7fK+BWL+DYQ+HXE+IpP+Gg2+GfU+9qI+6Qu+1NG+Cj+0+0+0+0+0+0+0+0+0+0+J4+op+1Iz+1x2+2lg+3eH+5Gu+5VC+5gX+4w1+3mn+2Oo+1Ct+hF+0+0+0+0+0+0+0+0+0+0+eI+1MI+3d1+6Os+9xX+GoP+LnW+JzJ+JhW+Bsc+9y9+5mL+4li+12c+0+0+0+0+0+0+0+0+0+contd+
      ValuesX_contd=+0+no+27I+46r+7as+9ih+GN9+J1w+Fdi+Cch+CN7+BG5+9KJ+5NC+3AH+Ly+0+0+0+0+0+0+0+0+0+SF+1W2+3IZ+5gc+85j+ACc+CL1+DY7+EVA+BJj+9Ns+5EM+3As+1GW+0+0+0+0+0+0+0+0+0+0+g7+1k8+3R1+7Sl+9f1+CE6+AAr+9SF+5Zq+5mv+6aq+4As+3u2+1pG+0+0+0+0+0+0+0+0+0+0+Cx+1TU+3Y3+1v0+2Q0+Avl+HZk+D6I+8kl+63X+3gw+contd+
      ValuesX_contd=+Aub+6M0+2hY+Lf+0+0+0+0+0+0+0+0+0+a5+22d+3q1+72S+7wo+CB2+DN2+Dkw+H1X+J90+Cl4+BcF+3mA+1lY+0+0+0+0+0+0+0+0+0+0+oj+20C+3Uq+7yt+DKB+GMd+IE4+KC8+Lgt+JBL+EYG+BiP+74Z+2zx+0+0+0+0+0+0+0+0+0+0+hX+1u6+3uk+6n9+8fi+Coo+I9S+H3p+Glo+Jun+JMQ+EPN+8T8+3Fc+Eh+0+0+0+0+0+0+0+0+0+c6+1xr+3bX+8NS+contd+
      ValuesX_contd=+Dkc+Hrt+GDw+Df1+F9N+Hok+EKA+6od+6ML+29B+0+0+0+0+0+0+0+0+0+0+O4+24q+3kY+8F5+DXr+G0t+BNz+9pc+A9V+7ZP+7op+7iE+3fk+1OO+A5+0+0+0+0+0+0+0+0+0+Bb+1V9+2ws+4aM+5m5+6iY+7v3+8jZ+8mu+7JV+5HW+3dv+2P6+12u+0+0+0+0+0+0+0+0+0+0+Ao+1Dv+2VJ+3bV+5RB+6lf+7O2+7U0+5vH+5hB+5AT+3Ni+20U+rX+0+0+0+contd+
      ValuesX_contd=+0+0+0+0+0+0+0+PY+1wt+3Ne+7Rf+BeG+FO1+JDq+KU9+LME+LRb+Hoe+CiZ+7YV+31X+D3+0+0+0+0+0+0+0+0+0+Mw+1d8+3V9+5ss+7HH+E22+GY4+IcU+Iwq+Ley+IHT+D4B+7VY+33F+A9+0+0+0+0+0+0+0+0+0+0+yJ+2Qd+4PW+5qr+85w+8vU+7nI+7Tt+6SW+4yS+3Ml+1tx+pK+0+0+0+0+0+0+0+0+0+0+An+Io+20B+2W6+4pN+4Jt+9Xd+Gs0+GZ8+contd+
      ValuesX_contd=+DcC+9lJ+5RP+3xL+1LD+0+0+0+0+0+0+0+0+0+0+0+1HF+2jJ+42Y+6bx+96L+Avl+C5w+CU4+BTh+9Sy+8r9+6KK+2L1+0+0+0+0+0+0+0+0+0+0+Ix+24T+3it+7ZA+Clv+H2i+Jo8+Lgg+Lo9+Ifg+E0K+8tP+4at+1nh+0+0+0+0+0+0+0+0+0+0+KQ+1zw+3N7+7sv+Cr6+HP6+Krp+KxA+JSd+HEt+C6a+8W7+6D6+2Fb+0+0+0+0+0+0+0+0+0+0+Cz+1o1+contd+
      ValuesX_contd=+3Gj+5FP+8RQ+9yw+BPQ+CgJ+CTd+B15+7Wz+5E5+2TK+xc+0+0+0+0+0+0+0+0+0+0+0+16Y+28F+3NI+4aI+5RQ+5xO+6GC+5i1+51m+45S+2xN+1sP+l2+0+0+0+0+0+0+0+0+0+0+Fo+1lH+3Rh+78B+BFG+DaU+G6j+Esa+ImI+EfD+C7E+7BT+3kJ+1Gs+0+0+0+0+0+0+0+0+0+0+CN+1fc+3O7+6aB+9dy+C7K+FWe+EFr+Cc3+CjP+AlH+6Vh+395+1BZ+0+contd+
      ValuesX_contd=+0+0+0+0+0+0+0+0+0+0+Ec+2cS+5F3+Aub+Hn5+LGo+MDK+H4j+GDv+EUa+9pe+3dn+1Fy+0+0+0+0+0+0+0+0+0+0+CZ+1io+3ZK+6KJ+AK0+CFu+E10+HJr+IZ2+I1E+E9I+Acw+6ZG+2U3+0+0+0+0+0+0+0+0+0+0+0+1IZ+1x7+2YX+65u+6j4+CMg+Aau+4ui+4kJ+5r0+4Tf+2Yc+1xU+0+0+0+0+0+0+0+0+0+0+0+16i+2Bc+3g2+5DP+6Ko+7Mr+7pD+6m7+contd+
      ValuesX_contd=+5qS+4iR+3fq+1yj+q5+0+0+0+0+0+0+0+0+0+0+0+1Qs+32i+2xI+5NO+6nN+Cl4+Fy7+Cs1+Fw9+E7u+Ach+3lU+1Up+0+0+0+0+0+0+0+0+0+0+0+1BW+2Kv+3Xy+4mS+667+7Gd+7i0+7Uw+6Kq+59Y+3pK+27O+oR+0+0+0+0+0+0+0+0+0+0+0+1M2+2tJ+4jy+6Ao+7Ny+86f+8an+8nI+7R8+5bZ+40R+2Df+qh+0+0+0+0+0+0+0+0+0+0+0+lv+1SJ+2JY+contd+
      ValuesX_contd=+3JW+3rW+499+4fT+4Y8+4M7+3YB+2aM+1ZX+dK+0+0+0+0+0+0+0+0+0+0+0+1ip+3HF+3JU+8XB+A2q+CEI+BlI+9zP+8fA+BeZ+6FB+5hA+25j+0+0+0+0+0+0+0+0+0+0+0+1XW+3A8+5O3+7yu+AFM+9pQ+9Hm+A9p+8cn+7Un+5YF+2Vb+13N+0+0+0+0+0+0+0+0+0+0+0+1b2+3HM+4lM+7mz+5gv+8U9+Edv+FQ1+9ry+5tb+40m+4Sl+1YG+0+0+0+0+0+contd+
      ValuesX_contd=+0+0+0+0+0+0+1Pi+3Gt+6UI+9Iz+A4O+7M5+1Z1+3UT+5GU+81K+5Oz+1eG+wo+0+0+0+0+0+0+0+0+0+0+0+1jb+3Lu+7bW+Cgd+GaU+LMj+HYa+J4e+4Hn+3Vw+cC+Ks+0+0+0+0+0+0+0+0+0+0+0+0+1XI+3FO+6Em+9oX+Dlp+Gx8+H9z+EDW+EOz+AXm+B6H+6y6+2No+0+0+0+0+0+0+0+0+0+0+0+1pb+3ct+6iv+ARY+D7B+EnA+BV3+HQc+GCP+9Vf+6vt+contd+
      ValuesX_contd=+5Uk+28k+0+0+0+0+0+0+0+0+0+0+0+Es+3VD+67z+95m+G0h+G7l+BxG+6MS+5sg+8jw+Cdy+4nq+1sI+0+0+0+0+0+0+0+0+0+0+0+1SN+3Gt+6XM+9VC+BNZ+DmV+FTV+H0x+HGh+FPc+An1+66L+22O+0+0+0+0+0+0+0+0+0+0+0+1Y0+3Kp+6ma+B9d+FN8+JTY+LID+LDY+ITj+EB5+8tP+4Sx+1T1+0+0+0+0+0+0+0+0+0+0+0+1dv+3Ln+6xI+BcC+FuV+contd+
      ValuesX_contd=+JM4+L19+KrO+Igt+Edh+ALA+5FK+1fA+0+0+0+0+0+0+0+0+0+0+0+1i2+3On+7JZ+ADM+EW6+I4F+KBo+E8D+Ds4+Cr3+7xf+5Yf+1lR+0+0+0+0+0+0+0+0+0+0+0+1j4+32W+6um+BNf+Dmz+Gcl+IWu+K1K+Kkl+GUB+BPd+610+1tx+0+0+0+0+0+0+0+0+0+0+0+1UB+2yA+6MT+8w0+AOl+B09+F5g+HBw+Djh+EgG+BVS+3qK+1N8+0+0+0+0+0+0+0+0+0+contd+
      ValuesX_contd=+0+0+jE+2Qu+4yA+7K2+9zC+9Mm+8xA+AXj+7Qz+5As+3no+nJ+0+0+0+0+0+0+0+0+0+0+0+0+166+2v0+6ep+CDj+JJH+H2J+F3N+4n2+5Ha+1PB+dG+Km+0+0+0+0+0+0+0+0+0+0+0+0+1bz+2u7+689+88K+CRK+IXx+NYA+Iam+B3g+4os+2pi+1lK+0+0+0+0+0+0+0+0+0+0+0+0+Ss+1IQ+2Oy+3bL+4sr+4aN+53E+4M0+4GY+3X9+1i0+t8+Ep+0+0+0+contd+
      ValuesX_contd=+0+0+0+0+0+0+0+0+1Eg+31L+5mE+Crn+GeD+KZ5+9ue+F8h+KxP+G1E+3Zz+1bu+KV+0+0+0+0+0+0+0+0+0+0+0+hv+1kV+392+4gg+5sj+7V7+7Yb+7BH+6Qc+56g+37L+1aL+DU+0+0+0+0+0+0+0+0+0+0+0+1HK+2vT+5tc+9EU+Biq+DTE+FEo+HAN+Eud+EQF+A3v+5KC+Xj+0+0+0+0+0+0+0+0+0+0+0+1RL+3E1+7Ih+C5p+HIx+JAj+MYA+McJ+GkZ+DMd+contd+
      ValuesX_contd=+7C4+3Nv+He+0+0+0+0+0+0+0+0+0+0+0+1Sk+35M+7LS+Cgx+H6i+Iyr+KiX+Ig9+HBk+CBR+7Nb+4Lq+Kl+0+0+0+0+0+0+0+0+0+0+0+1Cc+2zH+6CV+AUo+EV4+JCy+Mb0+MuE+Kff+Gb7+B2K+5S5+Zd+0+0+0+0+0+0+0+0+0+0+0+1PD+33p+75A+BT6+GkZ+KiW+LsS+Mbw+KDW+Flu+8eD+4CO+GY+0+0+0+0+0+0+0+0+0+0+0+11p+2ol+5lo+CI7+Hbb+contd+
      ValuesX_contd=+GbK+EKi+A98+56K+2xH+wW+Qn+0+0+0+0+0+0+0+0+0+0+0+0+1DU+2vB+6RS+A9X+EN9+H4C+K5c+JpL+Gfv+CGU+86x+42j+IZ+0+0+0+0+0+0+0+0+0+0+0+14l+2jh+5Aq+93w+C9Q+Euw+Ebg+EFF+A60+6Q5+45Q+1cJ+0+0+0+0+0+0+0+0+0+0+0+0+1Gm+2w6+6OU+Axm+EXq+Ibd+INS+JjD+HlS+Eko+ACg+4jm+HW+0+0+0+0+0+0+0+0+0+0+0+wr+contd+
      ValuesX_contd=+2XI+6TL+B4z+FC4+HPi+IaK+HxE+GPn+DVF+9lt+4rY+Bs+0+0+0+0+0+0+0+0+0+0+0+11s+2ni+6Rj+Anl+Epg+IIy+KuB+KiY+I5v+E9B+9s9+4dG+BK+0+0+0+0+0+0+0+0+0+0+0+11J+2iL+69f+9rL+DbM+GE1+HVG+GXM+Ds4+BMq+7a2+3Y7+0+0+0+0+0+0+0+0+0+0+0+0+wR+2k8+5aT+92W+CCL+Fjk+H8H+F51+EAC+DcC+98j+4gL+Ca+0+0+0+0+contd+
      ValuesX_contd=+0+0+0+0+0+0+0+wt+2f2+66E+ABO+DpR+GYy+KxW+KAd+HoE+DHv+6cy+2FP+0+0+0+0+0+0+0+0+0+0+0+0+18O+2XM+77T+BqG+GI0+GWB+Ina+MUm+JYS+Bt4+4xk+1sO+0+0+0+0+0+0+0+0+0+0+0+0+11S+2Iy+6XS+Bnx+Fy2+LTk+MRL+KQz+IX1+Cpb+6we+2J4+0+0+0+0+0+0+0+0+0+0+0+0+Z2+1bN+2xL+4Cc+59N+5yv+6Ks+5u3+55L+3av+2Cr+contd+
      ValuesX_contd=+vX+0+0+0+0+0+0+0+0+0+0+0+0+rv+2Yy+56T+8gY+9ZX+Cc4+EXi+DXL+CBZ+BJX+7Rb+4JU+0+0+0+0+0+0+0+0+0+0+0+0+qP+2E9+6Yl+AQ7+EOQ+KcR+L5D+KRp+HIb+D6J+9aj+2qL+0+0+0+0+0+0+0+0+0+0+0+0+ou+2ZA+6AO+90G+Dgc+G5m+GzY+FXW+Dq8+CtB+6xu+2Dq+0+0+0+0+0+0+0+0+0+0+0+0+i4+28A+70n+C8z+GXN+FsN+JIl+Kc5+contd+
      ValuesX_contd=+Isj+CcN+9em+4Qc+0+0+0+0+0+0+0+0+0+0+0+0+U6+1lQ+3Kl+4gf+5tk+7Jq+7C8+77E+63S+4Cy+2VB+wd+0+0+0+0+0+0+0+0+0+0+0+0+jV+2Lw+4UZ+71t+9Ft+97D+9ZA+7fH+6h4+4a7+37h+13O+0+0+0+0+0+0+0+0+0+0+0+0+f7+29b+6cm+B8B+EkV+Hyc+Ine+HYO+Fs3+CSR+709+2XC+0+0+0+0+0+0+0+0+0+0+0+0+a1+2E9+490+5g3+77O+contd+
      ValuesX_contd=+7i3+93W+9Y6+7pC+5GP+2tI+uU+0+0+0+0+0+0+0+0+0+0+0+0+Mv+29R+4Sg+5wL+6kA+9IM+7cI+6tt+5B6+3Rr+13U+0+0+0+0+0+0+0+0+0+0+0+0+0+Gc+1Om+bO+5SG+4Cr+6ts+9HF+9L5+9ul+3sV+3ox+1wg+0+0+0+0+0+0+0+0+0+0+0+0+P5+2Ci+5Ro+75w+8yN+AXG+H6v+Dyw+9Wj+7kM+67p+3ei+0+0+0+0+0+0+0+0+0+0+0+0+Qf+2Gl+6HU+contd+
      ValuesX_contd=+AqK+F48+HeR+Ig6+HXo+FlQ+CAU+6jO+2YL+0+0+0+0+0+0+0+0+0+0+0+0+PA+2FV+5sn+AL4+DMo+H5g+GbN+EbI+FA7+Ccq+8ca+3IA+0+0+0+0+0+0+0+0+0+0+0+0+QN+29v+4ky+9Gk+EdT+IbX+OJm+Mce+Cf1+6bY+3n1+ic+0+0+0+0+0+0+0+0+0+0+0+0+0+Sy+sP+1At+1Ln+1bx+1hO+1Yv+1Le+wW+Xt+0+0+0+0+0+0+0+0+0+0+0+0+0+0+Po+pn+contd+
      ValuesX_contd=+1DS+1UW+1cT+1mk+1gp+1Ki+uI+Tm+0+0+0+0+0+0+0+0+0+0+0+0+0+JJ+23l+4pz+9p4+GcY+F5U+KZr+MPE+I29+C0Z+8t0+2NB+0+0+0+0+0+0+0+0+0+0+0+0+0+xy+3G7+4VL+Aoo+D1G+7y8+6Yb+9JU+Dtf+9uH+2gj+0+0+0+0+0+0+0+0+0+0+0+0+KH+27s+64l+A9S+DzB+GXf+In9+GAP+FR6+Cyh+7Fo+1vp+0+0+0+0+0+0+0+0+0+0+0+0+DP+24X+contd+
      ValuesX_contd=+4La+Axy+GUK+GHi+LSu+KZe+EgV+98M+5Vt+M5+0+0+0+0+0+0+0+0+0+0+0+0+JU+2H3+6V1+Bx5+Gef+HRx+IdA+Gwh+FOW+DKF+7CG+Up+0+0+0+0+0+0+0+0+0+0+0+0+KR+2Bl+5jx+8TO+8y8+7dx+AyW+CSo+7DD+2Wj+2VG+0+0+0+0+0+0+0+0+0+0+0+0+0+Dh+25z+62o+9kF+BR9+DHR+C5C+Cns+Ai5+Czr+6Mx+Ko+0+0+0+0+0+0+0+0+0+0+0+0+contd+
      ValuesX_contd=+BM+1lP+4Cz+8k2+70T+6h5+3Rt+1mX+30H+3J4+1pN+0+0+0+0+0+0+0+0+0+0+0+0+0+0+1Wg+3JK+5rV+9zg+BjL+CDG+9j6+3s0+3p4+2RL+Lo+0+0+0+0+0+0+0+0+0+0+0+0+0+1EA+23w+7ka+BbF+CDq+AY0+9Em+71C+5fR+5LY+HF+0+0+0+0+0+0+0+0+0+0+0+0+0+1cH+3RJ+5GD+6Uf+7fP+8Q2+7A1+7BX+3v3+1S6+0+0+0+0+0+0+0+0+0+0+0+contd+
      ValuesX_contd=+0+0+0+1U6+4ZB+59i+6xj+5dS+7zp+5ma+75C+44Y+5JI+EB+0+0+0+0+0+0+0+0+0+0+0+0+AH+1Zb+6Fy+CKJ+H8g+K3t+MHV+Loz+JHv+EKX+6yD+HO+0+0+0+0+0+0+0+0+0+0+0+0+Av+1bG+5iK+BXW+FyI+G1K+Kho+LKx+DEN+8um+5gF+Dy+0+0+0+0+0+0+0+0+0+0+0+0+0+1dl+5lO+B34+FrB+Gqz+L1E+JR8+Iau+DBR+6FV+F9+0+0+0+0+0+0+0+contd+
      ValuesX_contd=+0+0+0+0+0+0+1bW+2th+5CM+9GI+EqD+KGC+Fzx+Dqn+Cu8+5j8+H5+0+0+0+0+0+0+0+0+0+0+0+0+0+1mf+5qi+BKQ+FAC+Ge9+DT1+CAV+AN0+4ct+1r5+0+0+0+0+0+0+0+0+0+0+0+0+0+0+1bR+3zU+7u3+B9F+F5c+Hi9+FvX+EBT+ASI+4UQ+0+0+0+0+0+0+0+0+0+0+0+0+0+0+1k8+4jh+9c1+Cyw+HEc+IjO+HIN+F6u+9Zb+3va+Av+0+0+0+0+0+0+contd+
      ValuesX_contd=+0+0+0+0+0+0+0+1Zy+48a+8bm+Buu+Et2+Kaa+JGP+FHe+BGP+440+0+0+0+0+0+0+0+0+0+0+0+0+0+0+1ot+5A0+8M1+AfE+Dtn+DfZ+Cvu+9km+66j+2L9+0+0+0+0+0+0+0+0+0+0+0+0+0+0+1cK+4tr+8BE+C3I+BI4+EW2+FOW+BIY+8yW+3hF+E1+0+0+0+0+0+0+0+0+0+0+0+0+0+1Ye+4GJ+72P+ABU+CIc+GDo+GhR+DOq+9m5+3xA+0+0+0+0+0+0+contd+
      ValuesX_contd=+0+0+0+0+0+0+0+0+1JK+3jU+64F+98I+9vu+AIB+93S+7FV+4Zg+29f+0+0+0+0+0+0+0+0+0+0+0+0+0+0+1U9+4RK+8Q2+B4D+BsK+DUC+EXs+9pw+7IB+2Hu+0+0+0+0+0+0+0+0+0+0+0+0+0+0+1PG+3sb+7Nw+B1N+ESS+FGv+EOk+CKZ+8Fe+39d+0+0+0+0+0+0+0+0+0+0+0+0+0+0+1M7+3oo+7P6+Bum+ERS+F62+CnI+9X8+5UV+1gb+0+0+0+0+0+0+contd+
      ValuesX_contd=+0+0+0+0+0+0+0+0+1MI+49m+6QE+9UR+BJo+BUt+ApP+94D+62m+1lf+0+0+0+0+0+0+0+0+0+0+0+0+0+0+1Q4+4QK+7q1+Afx+Ce7+Ert+G4e+D7A+8eO+35I+0+0+0+0+0+0+0+0+0+0+0+0+0+0+1Ky+4eK+9tA+Dpq+HDx+HMf+HEz+Dt0+8S0+2YA+0+0+0+0+0+0+0+0+0+0+0+0+0+0+1Rd+50p+9iV+DgI+HBV+JIv+F8l+EJw+9Xt+2h4+0+0+0+0+0+0+contd+
      ValuesX_contd=+0+0+0+0+0+0+0+0+19M+57Z+9Q4+FA7+Ij3+Jqc+GaL+DrE+9BH+2u7+0+0+0+0+0+0+0+0+0+0+0+0+0+0+15f+49E+6wt+9n1+Avt+Adp+DiL+Dbf+ABe+32J+0+0+0+0+0+0+0+0+0+0+0+0+0+0+1Cm+3xs+7Uq+C1c+Dz0+E8S+Bb6+9Z5+5p3+1TI+0+0+0+0+0+0+0+0+0+0+0+0+0+0+Ts+ud+1qb+2MJ+2y0+3o9+49v+3Oz+1z1+yV+0+0+0+0+0+0+0+contd+
      ValuesX_contd=+0+0+0+0+0+0+0+1H7+3pM+7Ns+APj+DiX+Dy3+BlZ+9tT+69X+215+0+0+0+0+0+0+0+0+0+0+0+0+0+0+11w+3cg+8P4+BSc+DvU+Ccm+DvU+BfZ+7QR+2PN+0+0+0+0+0+0+0+0+0+0+0+0+0+0+19V+4L9+8cT+Bwv+F5L+Fui+Fcg+CzP+7Z3+2AD+0+0+0+0+0+0+0+0+0+0+0+0+0+0+yL+4Ee+90i+CPr+FH8+Hq8+H25+EzE+92r+2PS+0+0+0+0+0+0+0+contd+
      ValuesX_contd=+0+0+0+0+0+0+0+uH+4do+9bq+ExN+Gth+HwR+GhO+G1s+8Vv+2H1+0+0+0+0+0+0+0+0+0+0+0+0+0+0+xF+4Uy+98R+Cjf+DE3+IoM+HfS+Dpe+8K1+22z+0+0+0+0+0+0+0+0+0+0+0+0+0+0+rd+3ax+7T6+Ebm+Hoo+DzC+FKK+908+4va+Z8+0+0+0+0+0+0+0+0+0+0+0+0+0+0+nJ+1cW+7IU+7GF+9mC+I3x+ArB+EES+97j+2K2+0+0+0+0+0+0+0+0+0+contd+
      ValuesX_contd=+0+0+0+0+0+m0+3rm+7oz+Ajl+Bj7+A36+909+57P+1wo+0+0+0+0+0+0+0+0+0+0+0+0+0+0+0+ld+32j+4l0+7x3+9jY+BKH+G49+Ayl+4Lb+1X7+0+0+0+0+0+0+0+0+0+0+0+0+0+0+bW+1ke+2Hz+4pr+5rx+496+41J+2L6+fu+ck+0+0+0+0+0+0+0+0+0+0+0+0+0+0+hn+3L0+9qY+9sn+Agf+ATe+5kG+3jN+1Ss+0+0+0+0+0+0+0+0+0+0+0+0+0+0+0+contd+
      ValuesX_contd=+Xu+2ys+5Y1+7M5+7tk+6by+3HD+1XK+1Fl+0+0+0+0+0+0+0+0+0+0+0+0+0+0+0+Sn+48C+8qC+EPk+Gss+GKn+CiS+83t+4uh+Re+0+0+0+0+0+0+0+0+0+0+0+0+0+0+0+ea+2c5+2zx+25X+1vl+9Xm+6mi+58I+Kv+0+0+0+0+0+0+0+0+0+0+0+0+0+0+0+1YU+ABS+5n0+Bxr+FLh+ANB+FEc+3JI+bg+0+0+0+0+0+0+0+0+0+0+0+0+0+0+OB+3uJ+9o6+contd+
      ValuesX_contd=+Etz+INO+FSq+EbN+C74+6Sz+B4+0+0+0+0+0+0+0+0+0+0+0+0+0+0+NR+3qk+9Yz+EVR+IGI+KFi+K3V+GpH+95l+Vs+0+0+0+0+0+0+0+0+0+0+0+0+0+0+Nh+3fE+931+Cug+GKx+HOM+G2R+AKq+3r4+0+0+0+0+0+0+0+0+0+0+0+0+0+0+0+JN+3CM+7fu+Bzf+F2E+G5Y+FbD+DIn+6iN+QI+0+0+0+0+0+0+0+0+0+0+0+0+0+0+Iw+3Ps+8Jr+Cfi+FJK+contd+
      ValuesX_contd=+H8N+HCr+EDx+767+Pz+0+0+0+0+0+0+0+0+0+0+0+0+0+0+Ey+1D6+7Tq+6O0+CnK+EtE+EiO+6EP+5e4+QO+0+0+0+0+0+0+0+0+0+0+0+0+0+0+Dx+23q+3RB+966+FCw+88r+4zz+3sL+1pe+0+0+0+0+0+0+0+0+0+0+0+0+0+0+0+0+EP+2sp+4F7+86q+6p8+9Mx+A6s+3h5+GR+0+0+0+0+0+0+0+0+0+0+0+0+0+0+Cf+3DZ+7tU+8Y0+9ae+DQR+8rG+7Yv+contd+
      ValuesX_contd=+2wJ+Hj+0+0+0+0+0+0+0+0+0+0+0+0+0+0+0+2Et+8VX+8u7+8AX+9rC+JDS+GJz+7Fx+IO+0+0+0+0+0+0+0+0+0+0+0+0+0+0+0+24E+3fE+7Tt+9YH+9ma+6Hm+3mE+1OY+0+0+0+0+0+0+0+0+0+0+0+0+0+0+0+0+1ye+4Xo+66i+82Z+6KJ+6dD+3xJ+1YK+0+0+0+0+0+0+0+0+0+0+0+0+0+0+0+Dg+3Gy+6q9+Cm4+GI0+Ehg+FNr+7mo+5nl+0+0+0+0+contd+
      ValuesX_contd=+0+0+0+0+0+0+0+0+0+0+0+0+10C+2AN+46M+4n9+4aR+4Fn+33p+1kG+0+0+0+0+0+0+0+0+0+0+0+0+0+0+0+0+2j7+5VC+89v+CjQ+F7x+Gtl+Dkk+6H6+J9+0+0+0+0+0+0+0+0+0+0+0+0+0+0+0+22n+3DZ+8h8+AO6+IQk+FdA+D3N+4E3+EX+0+0+0+0+0+0+0+0+0+0+0+0+0+0+0+2am+7Om+DHb+Hkz+IPK+H9d+CkX+6pq+BX+0+0+0+0+0+0+0+0+0+contd+
      ValuesX_contd=+0+0+0+0+0+0+2te+8Eo+AuP+9SB+Ag9+9Dm+BGF+5W1+NN+0+0+0+0+0+0+0+0+0+0+0+0+0+0+0+1rL+3kj+6dl+AnY+Ft6+GpV+6ya+2R7+Ml+0+0+0+0+0+0+0+0+0+0+0+0+0+0+0+1Qh+3Kr+4ge+62Z+6Bm+4zB+4Le+1Lt+0+0+0+0+0+0+0+0+0+0+0+0+0+0+0+0+2Xo+7DK+CZd+Etl+IOw+HtH+Dtv+6VT+DO+0+0+0+0+0+0+0+0+0+0+0+0+0+0+0+contd+
      ValuesX_contd=+37x+9EY+EpC+FVo+G41+9Oc+4uy+1Um+0+0+0+0+0+0+0+0+0+0+0+0+0+0+0+0+2qL+8ZR+DGJ+Gx6+IqR+Ira+FLT+7OK+Db+0+0+0+0+0+0+0+0+0+0+0+0+0+0+0+2BG+5HT+4px+5cI+5m7+8Lq+5wR+2O6+0+0+0+0+0+0+0+0+0+0+0+0+0+0+0+0+2PM+6zH+7HO+8Rj+Fli+BY5+6z7+68Y+Q6+0+0+0+0+0+0+0+0+0+0+0+0+0+0+0+2Sc+6OY+BNF+Djl+contd+
      ValuesX_contd=+DRN+7sZ+4Bj+1pp+0+0+0+0+0+0+0+0+0+0+0+0+0+0+0+0+ga+1bG+41i+898+CT6+BLA+BPG+4T4+Fk+0+0+0+0+0+0+0+0+0+0+0+0+0+0+0+1Iz+41n+5dB+5sC+5vw+3vI+3nd+1Lz+0+0+0+0+0+0+0+0+0+0+0+0+0+0+0+0+1t2+5L6+9UM+BQr+DWy+DNY+C5U+5jK+IF+0+0+0+0+0+0+0+0+0+0+0+0+0+0+0+143+2M2+4C1+5UG+608+5Bx+3Vk+23G+contd+
      ValuesX_contd=+0+0+0+0+0+0+0+0+0+0+0+0+0+0+0+0+IK+qt+1Go+1ih+de+B6C+Asg+5K0+Ko+0+0+0+0+0+0+0+0+0+0+0+0+0+0+0+180+3KJ+5xa+50T+2Ni+1qG+3bE+1Ro+0+0+0+0+0+0+0+0+0+0+0+0+0+0+0+0+1xy+6dN+6Bb+9HZ+6GE+58L+5yu+1oS+0+0+0+0+0+0+0+0+0+0+0+0+0+0+0+0+XH+5J6+9G6+9Ab+91u+DGG+Ad5+3Cy+0+0+0+0+0+0+0+0+0+contd+
      ValuesX_contd=+0+0+0+0+0+0+0+1L0+5It+6SB+Dfk+Gkq+GWG+DKx+6K7+MY+0+0+0+0+0+0+0+0+0+0+0+0+0+0+0+203+2no+6B0+CuL+Gb1+Gbt+DTa+6PG+Sh+0+0+0+0+0+0+0+0+0+0+0+0+0+0+0+1v7+6JK+9xe+9Fj+CDt+Dru+6zg+5Yt+PP+0+0+0+0+0+0+0+0+0+0+0+0+0+0+0+1bx+5jX+AVM+9Bm+Cyv+FAK+CyQ+4Li+D3+0+0+0+0+0+0+0+0+0+0+0+0+0+0+contd+
      ValuesX_contd=+0+1kR+6cc+BA2+EPj+H6N+E7r+B3S+44m+Cv+0+0+0+0+0+0+0+0+0+0+0+0+0+0+0+16t+3Ah+9Dc+FOg+Epd+72m+33O+2uP+Gr+0+0+0+0+0+0+0+0+0+0+0+0+0+0+0+1ai+4uP+9CU+AmQ+9ve+9oJ+Cc8+6iL+OG+0+0+0+0+0+0+0+0+0+0+0+0+0+0+0+1KA+4Yi+9n2+D0V+C4t+BHg+Chh+6gO+NA+0+0+0+0+0+0+0+0+0+0+0+0+0+0+0+1ef+6lL+C6m+contd+
      ValuesX_contd=+FpY+Fx3+G3d+9cC+6yV+H9+0+0+0+0+0+0+0+0+0+0+0+0+0+0+0+1Vu+4ee+7LX+ASO+C0W+D5c+BLk+5jl+Px+0+0+0+0+0+0+0+0+0+0+0+0+0+0+0+1ZZ+4sF+9NJ+CIr+Det+E0N+BTM+5Vn+SJ+0+0+0+0+0+0+0+0+0+0+0+0+0+0+0+120+34M+4bF+6Oe+74w+6f5+63l+2Ya+CT+0+0+0+0+0+0+0+0+0+0+0+0+0+0+0+1ST+4nl+7O5+Bwt+AnO+DbE+contd+
      ValuesX_contd=+8Yl+21U+0+0+0+0+0+0+0+0
      ValuesY=8760+1000+0+0+0+0+0+0+0+0+0+2FN+481+5Qf+4Bu+4hf+3Po+2dP+0+0+0+0+0+0+0+0+0+0+0+0+0+0+0+0-ZQ+1Gs+36O+4O8+5Sm+5fe+53J+295+v+0+0+0+0+0+0+0+0+0+0+0+0+0+0+0-VK+21x+4c8+6Qe+7me+7zo+6wr+4To+pj+0+0+0+0+0+0+0+0+0+0+0+0+0+0+0-o6+1ZN+4D7+6Bc+7EO+5TE+3m6+1Dg-BQ+0+0+0+0+0+0+0+0+0+0+0+0+contd+
      ValuesY_contd=+0+0+0-155-9j+1kv+1zg+2ZZ+2p9+2rc+2if-5+0+0+0+0+0+0+0+0+0+0+0+0+0+0+0-1PD+px+34S+5Cq+64V+561+3fx+1jC-ar+0+0+0+0+0+0+0+0+0+0+0+0+0+0+0-1BA+1Hx+3lv+50r+6dA+6Vx+6Ss+3T1+80+0+0+0+0+0+0+0+0+0+0+0+0+0+0+0-1X3-Nd+1w4+4ky+5V7+6Zg+5nX+36C+Ie+0+0+0+0+0+0+0+0+0+0+0+0+0+0+0-1fX+QE+356+contd+
      ValuesY_contd=+4AW+32D+319+4BB+1pg-dX+0+0+0+0+0+0+0+0+0+0+0+0+0+0+0-1qE+AT+347+4xy+5sG+6KQ+5jo+3Kd+Qf+0+0+0+0+0+0+0+0+0+0+0+0+0+0+0-1Iw+kK+2HX+4RF+5iL+5cI+629+3TI+hP+0+0+0+0+0+0+0+0+0+0+0+0+0+0+0-2VH-Ht+1KU+FG-xg+12H+2pF+13Z-21E+0+0+0+0+0+0+0+0+0+0+0+0+0+0+0-2E1+BX+1Xa+31h+3D5+5bA+4nE+contd+
      ValuesY_contd=+2o6+AF+0+0+0+0+0+0+0+0+0+0+0+0+0+0+0-1uy-1bZ+GP+22p+40J+6HE+5VP+1I2-QT+0+0+0+0+0+0+0+0+0+0+0+0+0+0+0-2G2+W9+3IB+20e+4fp+1g4+1O9-4x-1SL+0+0+0+0+0+0+0+0+0+0+0+0+0+0+0-1q4-1Tr-11e-p3+J2+Ln+3qT+25m+9H+0+0+0+0+0+0+0+0+0+0+0+0+0+0+0-1OH+Wq+2PN+3lp+4QL+4nB+4yD+38h+op+0+0+0+0+0+contd+
      ValuesY_contd=+0+0+0+0+0+0+0+0+0+0-w6+1jT+4Yg+5zQ+638+6Vy+4bu+2NR+tF+0+0+0+0+0+0+0+0+0+0+0+0+0+0+0-12Q-88+1AD+2v1+4Sz+6dn+7HL+4Sv+1sX+0+0+0+0+0+0+0+0+0+0+0+0+0+0+0-cI+f1+1zh+38a+2yf+3PL+3dO+34Q+1G9+0+0+0+0+0+0+0+0+0+0+0+0+0+0+0-Ju+1qG+4Gi+66W+7IZ+7UL+6kb+4eM+22i+0+0+0+0+0+0+0+0+0+0+0+0+contd+
      ValuesY_contd=+0+0+0-2Z+2Hg+4pe+6pG+8F8+8Vy+7ZQ+5Ui+2a0+0+0+0+0+0+0+0+0+0+0+0+0+0+0+0-d9+1ZJ+4Q2+5OO+78x+78G+6tj+5nV+2Iv+0+0+0+0+0+0+0+0+0+0+0+0+0+0+0-1ie+Zn+31j+4vd+6L5+6W7+5jI+3Xx+dP+0+0+0+0+0+0+0+0+0+0+0+0+0+0+0-1Mv+rW+3LX+5Dv+6KA+6MS+5pM+3pf+1AL+0+0+0+0+0+0+0+0+0+0+0+0+0+0+0-GI+2Es+contd+
      ValuesY_contd=+55G+7FX+80w+7do+65E+46l+2WP+0+0+0+0+0+0+0+0+0+0+0+0+0+0+0-9H+1qo+3zw+62a+6ih+7De+5ls+3Or+1NV+0+0+0+0+0+0+0+0+0+0+0+0+0+0+0-1GR+118+2Da+3bh+46D+6j4+6PS+4XO+1eJ+0+0+0+0+0+0+0+0+0+0+0+0+0+0+0-YQ+19w+3Fw+4rd+6Vw+6xj+6dg+4mw+2Ay+0+0+0+0+0+0+0+0+0+0+0+0+0+0+0-O9+1VU+4Al+5Dh+7Nm+contd+
      ValuesY_contd=+72R+5n0+4Hi+1kn+0+0+0+0+0+0+0+0+0+0+0+0+0+0-VH+ON+32y+3BX+1yl+21x+7qP+3EZ+4bS+2GX+0+0+0+0+0+0+0+0+0+0+0+0+0+0+0+I0+2D2+4vB+77e+7ep+5jA+5Fh+3MX+2C0+0+0+0+0+0+0+0+0+0+0+0+0+0+0+0+Ku+1tp+3Oq+4kT+6dX+7of+7cq+5nG+2p1+vN+0+0+0+0+0+0+0+0+0+0+0+0+0+0+4p+1Gy+3Bd+4yW+6uR+78p+5lL+3kj+contd+
      ValuesY_contd=+22Z+0+0+0+0+0+0+0+0+0+0+0+0+0+0+0-1am+C3+2Pg+3lk+3sU+5Bj+3K6+1LC-AW+0+0+0+0+0+0+0+0+0+0+0+0+0+0+0-1Q6+OB+33o+5gv+787+446+2Vo+2D3+Pg+0+0+0+0+0+0+0+0+0+0+0+0+0+0+0-n5+qE+2SK+3K1+3YD+3vZ+5Jo+3hJ+1Pd-O4+0+0+0+0+0+0+0+0+0+0+0+0+0+0+1e+1Vy+3wp+5LV+63r+6A6+4af+2NW+17n+0+0+0+0+0+contd+
      ValuesY_contd=+0+0+0+0+0+0+0+0+0+0-cv+1Le+3Tw+3lP+5GC+5Au+4bh+2cm+d6+0+0+0+0+0+0+0+0+0+0+0+0+0+0-2F8-rB+1OY+2d9+2h8+3jh+6YF+62u+4Oi+1fg-Fk+0+0+0+0+0+0+0+0+0+0+0+0+0-1gV-Ek+17K+3LP+5A9+6VC+5bd+3v2+2On+154+0+0+0+0+0+0+0+0+0+0+0+0+0+0-1bo-BK+1wW+48r+4AV+6Ul+7It+5r1+4kf+2LZ+MS+0+0+0+0+0+0+contd+
      ValuesY_contd=+0+0+0+0+0+0+0-1k5-Px+1bv+3YR+50a+6PP+6gn+6Q6+58B+2Pl+9M+0+0+0+0+0+0+0+0+0+0+0+0+0-12P-1h+2eF+3eq+5Xc+5xv+7sq+7iv+5z8+3Ps+1D5+0+0+0+0+0+0+0+0+0+0+0+0+0-2OR-14S+yg+2Zi+3ib+5Ag+4u4+4ai+3tG+1Ri-yz+0+0+0+0+0+0+0+0+0+0+0+0+0-2aP-zG+1FR+3Pq+4Vm+4EH+7Vx+73H+4ee+2Di-LF+0+0+0+0+0+contd+
      ValuesY_contd=+0+0+0+0+0+0+0+0-1VH-80+2Jf+5LJ+7fU+9O3+9pP+8ea+6R7+3kv+wz+0+0+0+0+0+0+0+0+0+0+0+0+0-q7+WG+2ba+5mD+7QR+9gJ+9SJ+8ez+72i+41w+1Pc+0+0+0+0+0+0+0+0+0+0+0+0+0-1KV+Dx+2f2+5SD+5X6+7Re+6gG+7Bf+5nf+3Z2+a7+0+0+0+0+0+0+0+0+0+0+0+0+0-16h+Ll+2rn+5rS+8A9+904+8on+9mI+7ZK+4Bk+1Nr+0+0+0+0+contd+
      ValuesY_contd=+0+0+0+0+0+0+0+0+0-Wj+1BQ+4Ee+6XT+7n2+7TN+7rI+5Zm+4Gu+2TG+0+0+0+0+0+0+0+0+0+0+0+0+0+0-32+an+2Un+4oy+6lF+8xf+9A2+8ec+78b+4kS+2ZG+0+0+0+0+0+0+0+0+0+0+0+0+0+aM+1m9+3RS+6E1+8Le+9Xc+89m+73w+5dX+3qS+2NC+0+0+0+0+0+0+0+0+0+0+0+0+0-Mo+1JM+3bQ+5tf+5C0+7Wv+6XG+6LV+6La+3yG+1iv+0+0+0+contd+
      ValuesY_contd=+0+0+0+0+0+0+0+0+0+0-Nh+1Lo+3cM+6FM+8EC+7x1+84a+89r+729+4f3+1xb+0+0+0+0+0+0+0+0+0+0+0+0+0-DA+1Vg+3xj+4yY+6Q8+6YR+9Xl+8Dv+7FW+4QK+1l3+0+0+0+0+0+0+0+0+0+0+0+0+0-Z6+k4+2vl+5Pv+72J+6qu+8y1+8KH+6dL+49y+1eA+0+0+0+0+0+0+0+0+0+0+0+0+0+BG+10q+2OF+3ra+5VP+5gL+7Pz+80Y+6rS+4tw+2KO+0+contd+
      ValuesY_contd=+0+0+0+0+0+0+0+0+0+0+0+0+sK+2Ap+428+6FN+7vC+8pY+9Ml+8f9+74O+5eV+3bD+0+0+0+0+0+0+0+0+0+0+0+0+0+11o+29f+3nt+5Xv+7Vz+8ON+8SN+8Ad+7Ak+5Ew+3AY+0+0+0+0+0+0+0+0+0+0+0+0+0+mI+1po+2fI+4dN+68K+7u3+8Su+7BK+7Qt+5DE+36y+0+0+0+0+0+0+0+0+0+0+0+0+0+FG+FU+DB+21u+3HS+9Ez+6xP+57c+5MP+4Tg+27a+contd+
      ValuesY_contd=+0+0+0+0+0+0+0+0+0+0+0+0+0+V3+1f7+28V+1jH+2Mm+2MG+4NN+2so+1kW+1Nf+tu+0+0+0+0+0+0+0+0+0+0+0+0+0+Eq+1BB+2CW+3dX+5HY+74u+6Gs+69P+5rQ+56C+2d4+0+0+0+0+0+0+0+0+0+0+0+0+0+TT+1qh+3kn+6Wz+7X9+9Ws+A7u+9St+7nJ+5XV+3AU+0+0+0+0+0+0+0+0+0+0+0+0+0+OE+1gi+4Nb+5mI+89y+93w+8K5+9SX+75a+5DZ+contd+
      ValuesY_contd=+2H3+0+0+0+0+0+0+0+0+0+0+0+0+0-eH+nD+37F+59h+6sk+8Nc+93U+8mW+7ie+3fs+1Xt+0+0+0+0+0+0+0+0+0+0+0+0+0-Cc+oe+22u+35s+4tn+594+5bw+60z+54q+3Js+1xS+0+0+0+0+0+0+0+0+0+0+0+0+0+1s+1kG+4dO+7CM+9Sv+AMQ+AsD+9mu+87f+5hb+2ug+0+0+0+0+0+0+0+0+0+0+0+0+0+hu+1w3+3rW+5A2+6J8+7c4+8nT+8zc+7UH+56E+contd+
      ValuesY_contd=+3Pr+0+0+0+0+0+0+0+0+0+0+0+0+0+mh+2Fy+3Br+4Jt+4wu+5xl+5lA+5L1+5xE+5ob+3Ii+0+0+0+0+0+0+0+0+0+0+0+0+0+16d+1Uk+3nl+6YJ+3VF+8Sj+C4G+2zv+6L8+7Kd+3yK+0+0+0+0+0+0+0+0+0+0+0+0+0+18d+2pH+5C8+7Sp+9Nw+AQO+AfF+9wC+8fb+6GP+3hR+0+0+0+0+0+0+0+0+0+0+0+0+0+1La+2wB+54p+7Mw+8pT+9pH+9jm+9Hs+contd+
      ValuesY_contd=+7yj+5jZ+3lB+0+0+0+0+0+0+0+0+0+0+0+0+0+1Fq+2k3+4kw+80G+9Rb+ApH+Ay4+9bU+9So+6yL+4HG+0+0+0+0+0+0+0+0+0+0+0+0+0+3XT+5Hn+7ZN+9hE+BDV+ByU+C4V+BdW+9vD+8Ic+6HH+0+0+0+0+0+0+0+0+0+0+0+0+0+2Nl+4G2+72m+9d6+Az8+9sb+85j+7St+6S0+527+3zo+0+0+0+0+0+0+0+0+0+0+0+0+0+1jv+3d9+6UA+8iJ+Alf+BYq+contd+
      ValuesY_contd=+C4t+BRO+9nD+74C+4Y0+0+0+0+0+0+0+0+0+0+0+0+0+0+1Nk+329+4vS+73c+7ke+8ax+8Tl+7sd+85M+5X9+3cH+0+0+0+0+0+0+0+0+0+0+0+0+0+19b+3GI+6Eh+8uX+Arw+CBD+BvW+B5U+9nN+7F9+4Xv+0+0+0+0+0+0+0+0+0+0+0+0+0+27A+4F9+6x8+9Vk+BQ7+CZG+CPv+BXl+9b7+7ZO+587+0+0+0+0+0+0+0+0+0+0+0+0+en+1eH+3zb+6qK+9Om+contd+
      ValuesY_contd=+BLj+BxB+Bt0+Atu+9a6+7PY+4iQ+0+0+0+0+0+0+0+0+0+0+0+0+wr+28i+3ux+6Ln+8WY+Aiw+BE8+ATm+C1e+ANB+6cw+51u+0+0+0+0+0+0+0+0+0+0+0+0+1d2+2og+4Iw+5eZ+66A+6bo+6oL+6hE+6VH+5LS+4rT+3AK+0+0+0+0+0+0+0+0+0+0+0+0+V1+1Wy+3eK+6YA+8SE+AVZ+ByF+BkW+BQy+9Rf+7du+4q5+0+0+0+0+0+0+0+0+0+0+0+0+1XT+2l4+contd+
      ValuesY_contd=+4g4+73H+9y5+Bt5+CeK+D0y+Cpo+BHl+8j2+5pZ+0+0+0+0+0+0+0+0+0+0+0+0+1s5+30c+4oA+7Kh+A8n+Bgw+D5n+Cfc+D7s+BUk+98Y+6JR+0+0+0+0+0+0+0+0+0+0+0+0+1Pv+2hR+4K6+70L+98V+BIm+CBJ+C5Y+BTy+8iQ+6GP+4hR+0+0+0+0+0+0+0+0+0+0+0+0+1rk+2ri+4RU+6DS+7yU+9Cp+9h5+9bO+96o+7VA+6MZ+4ou+0+0+0+0+0+0+0+0+contd+
      ValuesY_contd=+0+0+0+0+2Kn+2zj+4MU+5ju+7mv+9aq+D9h+EUg+DzF+CNG+A2Q+7Ah+534+0+0+0+0+0+0+0+0+0+0+0+1Gv+2Mf+4RV+75w+8sR+AfB+BKN+BQY+A3m+8Wv+5iq+41Y+0+0+0+0+0+0+0+0+0+0+0+0+2As+3Xp+3ep+31t+5Fp+7d5+A8a+A4V+4Xl+5NO+4tc+5FZ+3QD+0+0+0+0+0+0+0+0+0+0+0+0+1m0+3lI+4yh+9cF+9yt+AIM+6rw+835+6Ck+4B9+3XR+contd+
      ValuesY_contd=+0+0+0+0+0+0+0+0+0+0+0+0+1u0+37L+59A+7G7+9Om+BiB+D0f+Dn2+Dcf+Bk2+A1m+6vo+0+0+0+0+0+0+0+0+0+0+0+0+3vx+4z4+7JX+9vr+BnR+DSY+EP4+D7m+BuA+A4V+85u+6iI+0+0+0+0+0+0+0+0+0+0+0+0+3iW+4XH+6bq+9Gx+B7d+CjS+DkC+E8F+DkR+BvQ+8gM+6ll+0+0+0+0+0+0+0+0+0+0+0+0+4CC+5Di+7Mm+9oP+C4S+DVD+EzU+Frj+contd+
      ValuesY_contd=+FAs+DbO+BCG+8cJ+6Pk+0+0+0+0+0+0+0+0+0+0+0+4av+5QX+7WK+97x+BQN+AtV+CNw+CNk+9Ep+8rN+AFE+7ON+0+0+0+0+0+0+0+0+0+0+0+0+3i9+4fu+71c+9bj+BgK+D77+Erb+F9b+EgI+DZM+BFQ+8UG+5mn+0+0+0+0+0+0+0+0+0+0+0+4cJ+5ZG+7nd+ARV+CDI+Dt3+F58+F3M+Dgm+B57+9UT+7pX+0+0+0+0+0+0+0+0+0+0+0+0+4wt+5wQ+7xD+contd+
      ValuesY_contd=+Ab0+Ccu+EJG+Dpx+E4I+EHH+BSZ+9CA+7oa+0+0+0+0+0+0+0+0+0+0+0+0+3xa+53Q+6r4+8yx+Awa+CNl+DVD+DdV+CmG+Bg5+9tC+7gJ+5aQ+0+0+0+0+0+0+0+0+0+0+0+33q+41N+6A9+8Zk+ARM+CFP+D1Q+DcT+CwB+BQo+AJZ+7Qs+4wp+0+0+0+0+0+0+0+0+0+0+0+3Ni+4SK+6hS+8ze+BTz+CaQ+E4A+EjW+EHs+CUS+9cn+7Cc+5Lv+0+0+0+0+0+0+contd+
      ValuesY_contd=+0+0+0+0+0+2tJ+3qd+5qZ+8EV+AmT+CPD+DW9+E0d+DbM+C4o+9nc+7A1+4nC+0+0+0+0+0+0+0+0+0+0+0+2xh+42h+5x4+8PO+Ar5+CUb+C93+COJ+BMD+9XQ+8iI+5t3+4S3+0+0+0+0+0+0+0+0+0+0+0+3Py+4PL+5pn+71c+7f1+9Fn+9K8+9Du+964+7nr+6ge+5Kf+0+0+0+0+0+0+0+0+0+0+0+0+2pB+3f3+4t5+6Jg+7Pg+8FA+8l7+8Xj+82Z+7KX+6Ef+contd+
      ValuesY_contd=+4ms+3mm+0+0+0+0+0+0+0+0+0+0+0+2Xd+3gP+4ZJ+79J+6bQ+69U+5RK+5j6+6of+7H3+4vX+3nh+0+0+0+0+0+0+0+0+0+0+0+0+2RX+3Zd+5kK+8cT+B5d+CHp+CcB+Cso+BbM+ABj+8SF+6cg+4K7+0+0+0+0+0+0+0+0+0+0+0+2SV+3cE+5iW+7xA+AWm+Ah2+C18+BMz+C0p+AYm+8Fy+5dR+3vw+0+0+0+0+0+0+0+0+0+0+0+2ZP+3lO+65P+8Q8+AMu+AFY+contd+
      ValuesY_contd=+CkH+DdM+A77+B94+7lT+5NT+0+0+0+0+0+0+0+0+0+0+0+0+3ym+4fY+5br+6XR+6fr+6u3+6tJ+8IJ+6pj+7Ep+5r9+5L1+0+0+0+0+0+0+0+0+0+0+0+0+2o0+3s6+4xY+6R9+7XU+Ab4+CbO+C2E+C4s+8fs+64o+5bC+0+0+0+0+0+0+0+0+0+0+0+0+3vh+4db+5uX+6ea+7nD+73T+7jC+7Et+6uk+6qA+692+58r+0+0+0+0+0+0+0+0+0+0+0+0+34f+3OF+contd+
      ValuesY_contd=+56t+6Cj+91c+8xu+A6R+Brc+BQf+Bd6+9SU+77C+4zq+0+0+0+0+0+0+0+0+0+0+0+3av+4mi+6ip+94u+Bmr+DYY+EfD+EDm+CdK+BPO+A2N+7c4+5ff+0+0+0+0+0+0+0+0+0+0+0+3Sa+4Q9+6Zo+8yN+BHN+D8y+CNm+DNm+B17+9aK+76s+5aM+4fR+0+0+0+0+0+0+0+0+0+0+0+2ON+3VE+5RF+82M+A4P+BIE+Cux+Cp0+BMj+9b6+7yP+5uR+4HV+0+0+0+contd+
      ValuesY_contd=+0+0+0+0+0+0+0+0+2GH+3Eb+47Q+5SB+7KB+75y+7MA+9eJ+9r5+7TE+6Nx+5fU+3kz+0+0+0+0+0+0+0+0+0+0+0+3vb+57X+7FX+9ar+C7h+E9z+FBR+FTR+EnZ+D3X+Aml+8a7+6fD+0+0+0+0+0+0+0+0+0+0+0+4WW+5kU+6Eb+8H9+AJe+Aor+CxV+Dzx+Bhu+Csq+A0n+8JD+6Ra+0+0+0+0+0+0+0+0+0+0+0+4bJ+5mj+6hW+80h+9qW+BIa+CiL+DMd+Bat+contd+
      ValuesY_contd=+BAN+AuH+9U4+79r+0+0+0+0+0+0+0+0+0+0+0+5Lf+6LP+8K3+9f8+9Fm+AVO+AsH+C32+B5f+9JW+7ec+6aO+63S+0+0+0+0+0+0+0+0+0+0+4Iw+5G8+6P6+8EZ+ALG+Byw+Cgw+DpC+Ecb+F64+Dw3+C53+9gE+7ao+0+0+0+0+0+0+0+0+0+0+4RS+5Pj+6VT+8Lv+9xp+CIO+Dyr+FTQ+H4A+Fky+EKr+B10+985+7Pv+0+0+0+0+0+0+0+0+0+0+3wY+4s0+5xF+contd+
      ValuesY_contd=+7Ym+9D0+AqN+CIK+D69+DBm+Chj+BXC+9mg+86N+6W0+0+0+0+0+0+0+0+0+0+0+4EV+51W+5lx+6MS+6ze+79J+7DA+7hb+7gu+77d+68R+5ib+59B+0+0+0+0+0+0+0+0+0+0+0+0+3FU+4SQ+5f1+8OI+9Qw+D0H+C7Z+CUA+DxS+CkG+AZJ+8Fy+6FT+0+0+0+0+0+0+0+0+0+0+3De+3sX+49A+62e+8XO+9cS+AQC+ADC+Eav+A8c+8ef+6u3+543+5AC+0+0+contd+
      ValuesY_contd=+0+0+0+0+0+0+0+0+3Jo+4ME+5W2+7PM+9Wj+Bug+DpE+Epk+FLw+Ele+DE9+B28+8in+6pv+0+0+0+0+0+0+0+0+0+0+2zS+3q1+59C+7SN+9Eb+CIJ+92F+9EF+9lG+82G+7cC+5he+4cV+41J+0+0+0+0+0+0+0+0+0+0+3gp+4Qx+5lZ+6M8+8yG+5SB+8Ty+Bn3+AIk+Ci9+AVD+95x+6mc+5t5+0+0+0+0+0+0+0+0+0+0+0+4BR+47h+5WJ+6Kv+8QY+7Y5+96F+contd+
      ValuesY_contd=+Awq+BMO+9z3+7BS+5bl+5FA+0+0+0+0+0+0+0+0+0+0+4I8+5Mr+6Sz+8b3+9o8+BO9+BVv+D5p+FfN+ETr+DhG+Bhm+9Qh+7YY+0+0+0+0+0+0+0+0+0+0+4Co+54v+602+7O0+8wA+AwX+C28+Cq7+CsV+Cmo+BxH+APr+8VC+6o0+0+0+0+0+0+0+0+0+0+0+4JM+5IM+6QQ+6dj+7kN+C6H+BD5+B8F+6lM+B3a+Ax5+9LY+6DJ+6cM+0+0+0+0+0+0+0+0+0+0+contd+
      ValuesY_contd=+3WY+4a2+5ko+87m+AYP+CWV+EKU+FGL+FAZ+Ea4+D3R+AtG+8NN+6ct+0+0+0+0+0+0+0+0+0+0+46v+582+6JH+8mZ+BQX+DPn+Eej+FD2+FBZ+ERM+DAD+BPN+9I0+7V8+0+0+0+0+0+0+0+0+0+0+5nZ+6sD+8HE+AWh+Bzi+DQ4+Fjk+Do7+ENl+CKS+AhG+9wL+8bJ+7g0+0+0+0+0+0+0+0+0+0+0+5HF+6Hf+7O3+9gg+C3j+EHl+FiQ+GWs+GUP+FxO+EHz+contd+
      ValuesY_contd=+CF1+9nP+8C2+0+0+0+0+0+0+0+0+0+0+52G+5lg+76U+8o4+Aqq+Cn3+E3n+FSd+Gsi+Fwz+ElY+Cen+AQA+8Qg+0+0+0+0+0+0+0+0+0+0+51w+5r0+6zE+900+BMf+Dbf+FAJ+GGO+G4u+Ftw+EnA+Cu6+AO1+8UA+0+0+0+0+0+0+0+0+0+0+4kG+5bH+6h2+8cu+AZH+CaW+EBW+ERC+ENZ+Drz+ClY+Atf+91U+7WY+0+0+0+0+0+0+0+0+0+0+5C4+55t+5Tq+contd+
      ValuesY_contd=+8EG+AWt+Bt0+AIT+CU3+Eze+CTM+B8d+B58+9VT+8KY+0+0+0+0+0+0+0+0+0+0+5GI+6Ay+7Ox+9Gv+BJh+DAk+Ef2+EzQ+F28+E9i+DSe+BQj+9Z8+86p+0+0+0+0+0+0+0+0+0+0+5Dy+5w3+7C9+9XD+Bxn+ECf+Fpy+GNP+H2c+GRm+FA4+DNc+B77+8xc+0+0+0+0+0+0+0+0+0+0+6XF+7C4+7vq+8xb+9vd+AnG+Buw+CR6+CSb+C9p+Bnn+Abe+9QK+8S2+contd+
      ValuesY_contd=+0+0+0+0+0+0+0+0+0+0+5AI+5tC+77E+91m+BDd+CPQ+EYE+GNa+Grd+EZN+DKU+BEU+9SE+82l+0+0+0+0+0+0+0+0+0+0+4pu+5il+6oh+8hm+BQy+DiX+EKG+GBy+FG1+EHh+Cdq+AVl+91m+7n5+0+0+0+0+0+0+0+0+0+0+4kc+5Wv+6gr+8sp+BGc+E1l+F5E+En7+EWE+Dhm+D8Q+CMr+AP0+88z+0+0+0+0+0+0+0+0+0+0+4pu+5Vy+6fk+8a4+BEV+Cox+contd+
      ValuesY_contd=+EL6+G1t+GBH+F8u+Df5+Bew+9Zx+7wL+0+0+0+0+0+0+0+0+0+0+5NJ+6Bb+7JQ+8hX+9pW+AQH+C0b+Czv+CUb+Bfz+ADP+9Ia+9Sg+8AJ+0+0+0+0+0+0+0+0+0+0+5Tn+6L0+7SZ+9np+CUL+EEo+BkC+Btk+BaD+B9p+A2P+8rj+7oV+76W+0+0+0+0+0+0+0+0+0+0+4iR+5Kx+6AB+6ya+7vk+8bB+94k+9DH+9K7+8nt+81r+7I1+6a1+5wC+0+0+0+0+0+0+contd+
      ValuesY_contd=+0+0+0+0+5Ld+5xm+6tj+7il+8sK+9q6+AUh+As9+9uK+9Wj+981+8IG+7Z8+70N+0+0+0+0+0+0+0+0+0+0+4Z3+5Mq+6Hp+7w0+AGR+CRo+Emz+EyQ+FPg+Ek4+DfR+Bfu+9aA+7lU+0+0+0+0+0+0+0+0+0+0+0+5BE+5kE+6zV+80e+7p8+8Bz+8r7+9u9+Bd8+DMy+Avg+7qI+74u+0+0+0+0+0+0+0+0+0+0+4jR+577+5jE+6M3+6ta+7Eb+7X1+7iB+7dC+7PM+contd+
      ValuesY_contd=+6gc+6NK+5t1+5XI+0+0+0+0+0+0+0+0+0+0+4VB+5Mh+6Kp+7hq+AlN+CQQ+DsF+G1z+EGd+CeI+AG7+9zX+7qP+6so+0+0+0+0+0+0+0+0+0+0+4XO+5Kl+6Lm+8QM+Arw+CuZ+Esh+Fpu+GCb+FjH+EWd+CXx+ABU+84U+6e2+0+0+0+0+0+0+0+0+0+5wS+6Mi+70r+7i6+8MI+8u2+9L8+9Ol+9JL+91F+8QY+88U+7e9+79e+0+0+0+0+0+0+0+0+0+0+5xk+6rG+contd+
      ValuesY_contd=+85g+AJl+CPQ+F4s+BUt+BwH+Baq+Axv+9wl+97C+86U+7Ol+0+0+0+0+0+0+0+0+0+0+5qi+6dQ+7ob+A1f+AL6+Cp3+FgL+CC8+D1A+GXi+Enm+DZR+BK2+9IB+7vg+0+0+0+0+0+0+0+0+0+5qE+6Yx+7nN+AFN+CjS+Eiv+CTf+CLK+C9D+CDD+B79+9tT+8zJ+7rY+0+0+0+0+0+0+0+0+0+0+5pn+6Tw+7V3+8ce+9h4+Azs+C9I+CjI+CfM+BvK+BDa+9bA+8ZE+contd+
      ValuesY_contd=+7ks+0+0+0+0+0+0+0+0+0+0+5h3+6Gg+7Jn+8wj+9yv+Azw+BuC+CQJ+CEm+C4q+AEy+9sb+96C+7ru+0+0+0+0+0+0+0+0+0+0+5K4+68y+7IK+8lC+AMO+BS8+CsH+CdJ+ByE+Bb7+Ase+9PB+8Uu+7NP+0+0+0+0+0+0+0+0+0+0+6FQ+6o1+7ac+8LL+9AD+A4e+Akz+Aom+ASR+A31+9MP+8iH+8G4+7dX+0+0+0+0+0+0+0+0+0+0+7Fc+7Mq+8Qf+9FK+9IR+contd+
      ValuesY_contd=+Cd6+9uR+CMH+Dlt+EgE+Bys+9hd+9BH+8iK+0+0+0+0+0+0+0+0+0+0+6Xg+7EL+8Ry+AA8+CHM+Ehd+Grf+Hw6+I9J+HUM+G4j+E2A+Bsl+9uK+8Vy+0+0+0+0+0+0+0+0+0+7FO+8ER+99K+9FL+A8o+AJZ+9a4+8x9+AK2+AOR+BEE+9nS+9bl+8Wq+0+0+0+0+0+0+0+0+0+0+6mK+7EW+7qU+8Vy+9AQ+9bj+A86+AKx+ABU+9vS+9KT+8yI+8O5+7wH+0+0+0+contd+
      ValuesY_contd=+0+0+0+0+0+0+0+6YB+7Fp+8A0+9dc+Bsy+Bbx+EZb+GUe+HkZ+Ew5+Cqk+9IW+8VC+88K+0+0+0+0+0+0+0+0+0+0+6Dy+72z+85u+9ri+BjI+D2v+DPY+EhY+Dgs+DRJ+DJn+AMt+9O6+8Cp+0+0+0+0+0+0+0+0+0+0+0+6Yr+6j0+7Xa+8Wg+CH8+BlS+EWV+E3u+ElV+G6C+Arf+B4B+9G2+8Zp+0+0+0+0+0+0+0+0+0+5b2+6K9+7Si+985+Azc+Crs+FlJ+GUb+contd+
      ValuesY_contd=+H2H+GQQ+EHM+CqB+APo+8uo+7WD+0+0+0+0+0+0+0+0+0+5ME+6CV+7Ls+9Oa+Bp0+Dgo+E3q+Esx+DY9+DXv+CwS+Bwm+9qx+8Dl+79Y+0+0+0+0+0+0+0+0+0+5BV+63o+7Ch+9Pb+BwQ+DWC+Et2+G3y+FkH+Fje+E5U+BpB+9Yv+8Hj+0+0+0+0+0+0+0+0+0+0+4nu+5Za+6YA+8ql+BI6+DY6+FNJ+GHj+GAH+FZc+EHO+Byv+A03+8He+6v9+0+0+0+0+0+0+contd+
      ValuesY_contd=+0+0+0+5LX+5pJ+6fl+8Wa+AFy+Czx+BCl+DVZ+Fs0+F94+DMt+Anw+AJx+84o+0+0+0+0+0+0+0+0+0+0+5pS+6jT+7q9+9XN+BN4+CRt+EIN+F3h+ENF+ETJ+Bov+ANP+8C4+7Ri+0+0+0+0+0+0+0+0+0+0+6uH+7A8+7G6+7kN+89g+8b5+9JE+9eQ+9oy+9d6+99f+8fg+7wH+7u3+0+0+0+0+0+0+0+0+0+0+6Yo+6vf+84g+9Si+BBT+EJh+Gm0+GO6+GVH+DWk+contd+
      ValuesY_contd=+Clu+B1v+ATG+8ol+0+0+0+0+0+0+0+0+0+0+5nU+6ZB+7jQ+9P3+AT3+DPI+Emh+DeR+CXe+CSa+C17+BCy+9XZ+8Ui+7AN+0+0+0+0+0+0+0+0+0+5js+6HS+7At+8Nd+9az+Ah0+Bn9+CVE+D4O+Bxj+BGl+9bl+8iN+7o5+0+0+0+0+0+0+0+0+0+0+5pe+6VW+7cw+9TN+AYN+Blr+B6L+AsQ+9Ks+9Kz+9b3+8Zy+8Ly+7Pt+0+0+0+0+0+0+0+0+0+0+5vG+6Z7+contd+
      ValuesY_contd=+7pu+7EQ+7RH+B2e+E8R+Ci1+B8z+A9M+96h+By6+AEb+8jh+7ek+0+0+0+0+0+0+0+0+0+6Ln+7CN+8C4+9lw+ALN+CGA+CyW+DJj+EmT+FnS+DOf+Cxj+9ob+8om+0+0+0+0+0+0+0+0+0+0+6rW+7f5+8h0+Asu+DRJ+F2c+G6U+H9p+HzI+H8H+FLz+EB6+CCe+ANX+0+0+0+0+0+0+0+0+0+0+6bI+7IS+8P0+9ot+AnC+ChJ+F8X+EyP+F2N+GR9+GLR+ES9+C4A+contd+
      ValuesY_contd=+9rm+8Qw+0+0+0+0+0+0+0+0+0+65k+6pb+7jP+A3G+CcQ+Efz+EIw+DR0+E6h+FFb+Dw5+Aw7+AaL+8ka+0+0+0+0+0+0+0+0+0+0+654+78A+87d+AJX+Cop+E7h+CQq+Bpd+BwH+Ari+ArH+Aic+914+7vM+7Cz+0+0+0+0+0+0+0+0+0+6Sx+7At+7ln+8nQ+9Rf+9yZ+AaX+B2B+BAH+Afb+9tz+9Dg+8eL+80A+0+0+0+0+0+0+0+0+0+0+5i2+6D4+6od+7LF+contd+
      ValuesY_contd=+8AT+8ms+98P+9EW+8ek+8W8+8LM+7XM+6jS+6YN+0+0+0+0+0+0+0+0+0+0+535+5tC+6ix+8YS+APo+C5w+Do6+ET8+Evp+F2j+DdV+BaN+9RG+7Tu+683+0+0+0+0+0+0+0+0+0+56T+5ly+6o8+81p+8nB+Bn1+D8g+EGQ+EdR+Fug+EiD+Ci1+ARX+8W0+77D+0+0+0+0+0+0+0+0+0+0+6X0+7FX+8DT+8xb+A1T+AW5+ABe+A6i+9Z6+9Cj+8Wj+7re+7JB+0+contd+
      ValuesY_contd=+0+0+0+0+0+0+0+0+0+6ce+6iP+7YH+7tF+8z9+8vm+BBG+EP2+Ed5+Dh1+CJE+Adj+9yu+8pg+0+0+0+0+0+0+0+0+0+0+0+7Gk+80D+8fe+9sN+B3p+Bzh+CdJ+CvR+Cdo+BuX+BgD+Af8+90w+0+0+0+0+0+0+0+0+0+0+5PJ+6OR+7NJ+9At+BWi+DVk+ErW+FoY+G0Z+Eph+Cyx+Arf+8zJ+7dr+0+0+0+0+0+0+0+0+0+0+6dN+7lR+8o2+B4h+DVi+Flp+HZ1+contd+
      ValuesY_contd=+Htr+HUE+GhI+Edx+D5k+ByM+A9s+0+0+0+0+0+0+0+0+0+0+7GW+84y+8qr+9nq+BGl+C4F+Cmz+DPz+DR5+Cvp+BZw+AcB+9Q0+8eq+0+0+0+0+0+0+0+0+0+0+0+7nT+8Ia+8yn+9aj+A2h+AOJ+Aap+ASq+AEw+9sB+9KJ+8oF+8DY+0+0+0+0+0+0+0+0+0+0+6Kh+7HT+8Cf+9yU+Btl+D55+EIe+DyK+Fdh+E6s+D7n+B73+9bH+8PN+0+0+0+0+0+0+0+0+0+contd+
      ValuesY_contd=+0+5yR+6kM+7k9+9J4+Amq+C10+DbP+DHz+CkB+CqG+C63+ANt+8vy+7yC+0+0+0+0+0+0+0+0+0+0+0+5GG+6LC+7aL+A8F+DG7+F1h+FhT+DpA+DY8+CtL+B1V+8Tc+7Jz+0+0+0+0+0+0+0+0+0+0+5eB+6Wf+7ae+90C+Avr+C08+Cwu+EUZ+FCl+F9K+Dhb+CII+Aal+8o6+0+0+0+0+0+0+0+0+0+0+0+7G6+7T6+7v6+9Vb+9wU+CNq+Btz+9lD+9fZ+A61+9Xn+contd+
      ValuesY_contd=+8j9+8Np+0+0+0+0+0+0+0+0+0+0+0+7mO+8L7+97A+9vO+AXV+B6k+BQ8+B7D+AoL+AOT+9xv+9Eq+8gY+0+0+0+0+0+0+0+0+0+0+0+6hM+7Uf+7WO+8Z4+9Eg+BjL+DCd+C9Q+DRg+CpB+BUe+8me+7kT+0+0+0+0+0+0+0+0+0+0+0+7X3+8Ay+8qG+9Vo+ADZ+Aqa+BAj+BDg+Aqs+AQl+9tz+99y+8WP+0+0+0+0+0+0+0+0+0+0+0+6rr+7c3+8Ua+9CH+9nt+contd+
      ValuesY_contd=+ACK+ATk+Acz+A8x+9RC+8lW+7yk+7JX+0+0+0+0+0+0+0+0+0+0+0+6Qz+6bk+7Il+7oS+88j+8Io+86r+8ez+8co+8L3+7yh+7TT+73R+0+0+0+0+0+0+0+0+0+0+0+61x+6vW+6z5+9G3+A52+B96+B7h+AXK+A3p+BDi+95I+8nf+7HE+0+0+0+0+0+0+0+0+0+0+0+5Qg+6Hz+7P2+8fY+9nU+9pG+9jQ+A8x+9U2+997+8OI+76C+6Mb+0+0+0+0+0+0+0+0+0+contd+
      ValuesY_contd=+0+0+68d+76F+7ou+9Mi+8f8+9uV+CY3+D6P+B4z+9Xh+8iZ+8lv+7VQ+0+0+0+0+0+0+0+0+0+0+0+6Fx+7Ih+8qi+ACw+Ahg+9jw+7KE+7uZ+8W1+9RN+8hv+7Cx+6oX+0+0+0+0+0+0+0+0+0+0+0+5dB+6WL+8VQ+Apu+Cgm+EuC+DbT+EKS+8W2+7zz+6dq+6Ha+0+0+0+0+0+0+0+0+0+0+0+0+5ni+6mk+8Jf+A4v+C0H+DcC+Dy5+CyM+D8I+BeG+BoR+A6I+contd+
      ValuesY_contd=+88T+0+0+0+0+0+0+0+0+0+0+0+5uZ+6zY+8W5+AFt+BZT+CS0+BGq+DgW+DJ3+Aib+9br+8sz+7Oo+0+0+0+0+0+0+0+0+0+0+0+5Sn+7G1+8cw+A7M+DHE+DgK+CEP+A2F+9kD+Anx+CLV+9Fb+7wC+0+0+0+0+0+0+0+0+0+0+0+6YN+7a2+9DJ+Ai6+Biz+CvB+Doh+Ebr+Er8+EDE+CPC+AT6+8gm+0+0+0+0+0+0+0+0+0+0+0+6ey+7f2+9MX+BRx+DUA+FT6+contd+
      ValuesY_contd=+GUz+Gh7+Fjw+E57+Bva+A0t+8ae+0+0+0+0+0+0+0+0+0+0+0+693+78W+8tT+B48+D5z+Elq+FgY+Fnt+F2t+DTV+BhN+9XZ+7tn+0+0+0+0+0+0+0+0+0+0+0+6gY+7kO+9hr+BBW+DEH+Eyl+G7Q+Dsg+DpV+DRl+BST+ALJ+8du+0+0+0+0+0+0+0+0+0+0+0+6Vm+7NJ+9FJ+BLH+CaC+Dxb+EwP+Fi9+G8s+EWj+CUZ+AEb+8On+0+0+0+0+0+0+0+0+0+0+0+contd+
      ValuesY_contd=+6UM+7Im+8wv+AF8+B3X+BTU+DGI+EH9+D2p+DSp+CFF+9AU+7zG+0+0+0+0+0+0+0+0+0+0+0+6vn+7nm+94z+AHX+Bba+BaG+BZJ+CId+BAj+AHf+9gI+8Md+0+0+0+0+0+0+0+0+0+0+0+0+7L2+8EY+A07+CWl+Fj9+F6t+EUZ+ASm+ATG+8ry+8Mv+84O+0+0+0+0+0+0+0+0+0+0+0+0+7WT+8Nc+9tL+AtA+CpU+FYK+Htb+G8y+DFx+Ahl+9iL+93t+0+0+0+contd+
      ValuesY_contd=+0+0+0+0+0+0+0+0+0+7KW+7li+8JZ+8uu+9YB+9XV+9ns+9an+9b2+9KP+8bL+8De+7pj+0+0+0+0+0+0+0+0+0+0+0+6X3+7S3+8lK+BvE+DmH+Fey+Bbq+DgH+G4J+ECR+9Hj+8Ho+7XD+0+0+0+0+0+0+0+0+0+0+0+6Ds+6jt+7PN+8As+8Sa+9R9+9eA+9gQ+9SD+8xu+8A2+7S9+6rD+0+0+0+0+0+0+0+0+0+0+0+5z9+6si+8Kn+9wj+BCq+C8W+D2o+Dyu+contd+
      ValuesY_contd=+DEE+D5f+BNV+9Ql+7NT+0+0+0+0+0+0+0+0+0+0+0+65E+78u+975+BMS+Do0+Eri+GUS+Gji+EW4+DAW+Ade+8vx+7Rc+0+0+0+0+0+0+0+0+0+0+0+6hZ+7j4+9nS+CJW+ESW+FWn+GTj+FqY+FLP+DNU+BNd+9z4+8AC+0+0+0+0+0+0+0+0+0+0+0+6Cv+7Bk+8iz+Aj3+Cca+Enx+GSZ+GpD+G53+EWZ+CHs+9x5+7oo+0+0+0+0+0+0+0+0+0+0+0+6Yf+7aP+contd+
      ValuesY_contd=+9XU+BcD+E4i+G1C+Gm6+HHo+GSc+Ejc+BqY+9tc+853+0+0+0+0+0+0+0+0+0+0+0+6no+7hB+96b+C09+ESy+ELR+DcE+C3f+A2f+945+86M+7i7+0+0+0+0+0+0+0+0+0+0+0+0+676+738+8iz+ATk+CRW+Dmy+FEK+FJe+EBL+CTr+Aly+91H+7Ki+0+0+0+0+0+0+0+0+0+0+0+6Zh+7SM+8ep+ATg+BzV+DMZ+DSu+DTQ+Bw7+AU6+9T2+8LK+0+0+0+0+0+0+contd+
      ValuesY_contd=+0+0+0+0+0+0+6ox+7nH+9TD+Bct+DOJ+FKX+FVl+GEs+Fax+ESa+Ccp+ALj+8Ny+0+0+0+0+0+0+0+0+0+0+0+5F1+6GP+8Cz+ARB+CT3+Dhp+ERz+EO3+DsK+Cju+B9P+90R+6sE+0+0+0+0+0+0+0+0+0+0+0+54k+6D1+86h+AK6+CPW+EEs+Ffg+Fsv+F0O+DUZ+BgS+9Ni+7IJ+0+0+0+0+0+0+0+0+0+0+0+5Tk+6Vm+8HI+AAE+C3i+DTj+EIR+E7t+DBv+CE8+contd+
      ValuesY_contd=+Acy+8pB+0+0+0+0+0+0+0+0+0+0+0+0+5js+6nt+8Jk+A69+BlC+DYf+ESH+DsX+DeK+DU2+Bf8+9k6+7i6+0+0+0+0+0+0+0+0+0+0+0+5by+6dJ+8Nz+AQ2+CHP+DkH+Fqv+FoY+F21+DIj+AZ3+8al+0+0+0+0+0+0+0+0+0+0+0+0+56e+621+8Jp+Ady+CrN+DIq+EU7+GD1+FCS+CBM+9IS+7ms+0+0+0+0+0+0+0+0+0+0+0+0+4eH+5Xq+7dl+ABQ+CIG+ExP+contd+
      ValuesY_contd=+Fjb+FAp+EWz+CHC+9n2+7gC+0+0+0+0+0+0+0+0+0+0+0+0+5XD+66f+6lc+7X6+86L+8at+8iB+8oh+8b0+828+7RI+6pg+0+0+0+0+0+0+0+0+0+0+0+0+4mt+5l8+74m+8qp+9Vd+Ayq+C0S+BoF+BO7+B5o+9Wg+89T+0+0+0+0+0+0+0+0+0+0+0+0+49R+5AP+7Hx+9D7+BBd+E6U+Eex+EeW+DWs+BsV+AMA+7UA+0+0+0+0+0+0+0+0+0+0+0+0+4EM+5H6+contd+
      ValuesY_contd=+77N+8bb+Aqr+CBA+Cpo+CTc+Buq+BZ7+99n+75B+0+0+0+0+0+0+0+0+0+0+0+0+46i+58s+7Xo+A34+CGN+CLj+Dya+Eio+EAa+Bi2+ANL+857+0+0+0+0+0+0+0+0+0+0+0+0+4ul+5aw+6Qj+7BM+7s5+8dN+8kx+8qn+8My+7oa+74k+6IL+0+0+0+0+0+0+0+0+0+0+0+0+573+606+78Y+8Ri+9d0+9oT+AAT+9Y1+9De+8ND+7hf+6jh+0+0+0+0+0+0+0+0+contd+
      ValuesY_contd=+0+0+0+0+4Hi+5Hx+7TW+9gR+BWw+DAm+DnJ+DVJ+CwA+Bah+9KE+7KX+0+0+0+0+0+0+0+0+0+0+0+0+4Tj+5LP+6M6+7Ce+7zx+8QL+96q+9RK+8rQ+7tW+6tM+5xr+0+0+0+0+0+0+0+0+0+0+0+0+45N+558+6GK+74K+7Yq+8j7+8Co+7zC+7Jw+6ZU+5UN+0+0+0+0+0+0+0+0+0+0+0+0+0+4cD+5HL+4xl+7Cm+6wD+8Dg+9OV+9dT+A1C+7jA+7cz+6mQ+0+contd+
      ValuesY_contd=+0+0+0+0+0+0+0+0+0+0+0+47S+5CT+6qh+7lQ+8jO+9Xk+CMI+BKa+9fM+8vL+89I+704+0+0+0+0+0+0+0+0+0+0+0+0+3YO+4mw+6pp+94O+B9R+CWP+DC2+Cuw+CHw+Ap9+8Wu+6cd+0+0+0+0+0+0+0+0+0+0+0+0+3gs+4sn+6kB+8wD+AWS+CLp+CQ7+Bmg+C3U+B2k+9Jq+712+0+0+0+0+0+0+0+0+0+0+0+0+3Zj+4cM+5vR+83Z+AZu+CWy+FB4+Elq+AwV+contd+
      ValuesY_contd=+8Rk+76C+5bE+0+0+0+0+0+0+0+0+0+0+0+0+0+53r+5Ii+5UV+5cD+5lh+5q7+5p7+5l3+5ZP+5M9+0+0+0+0+0+0+0+0+0+0+0+0+0+0+5BE+5PL+5cY+5mh+5sg+5yD+5yx+5pO+5e5+5OU+0+0+0+0+0+0+0+0+0+0+0+0+0+3vo+4vT+6Lm+8iM+BsI+Bc4+E3f+F1a+DPq+B1T+9cp+6rn+0+0+0+0+0+0+0+0+0+0+0+0+0+45a+5Gk+5z8+8oc+A3D+8H9+7mn+contd+
      ValuesY_contd=+8sX+Afq+997+6GS+0+0+0+0+0+0+0+0+0+0+0+0+3AP+4Lb+6Ld+8Kt+AE2+BZ9+CiL+Bqg+BcV+AdA+8Fu+5wh+0+0+0+0+0+0+0+0+0+0+0+0+2ht+3m7+4ue+7uU+AVc+AlH+D4I+Cuq+Agy+8SN+6qt+4aq+0+0+0+0+0+0+0+0+0+0+0+0+2rj+4A4+6JE+8ux+BEO+BtB+Cat+C4t+BVw+AdN+84q+5CI+0+0+0+0+0+0+0+0+0+0+0+0+3MZ+4bF+6KC+7fn+contd+
      ValuesY_contd=+84q+7fj+949+9kl+7ly+5qS+5eR+0+0+0+0+0+0+0+0+0+0+0+0+0+1hG+32s+5CE+79X+8De+9GU+8z7+9NU+8ag+9Pz+6gH+412+0+0+0+0+0+0+0+0+0+0+0+0+2D8+38z+4U0+6jB+6Jh+6KE+51l+41s+4YH+4cC+3xk+0+0+0+0+0+0+0+0+0+0+0+0+0+0+30k+42z+5Po+7Sx+8XV+91T+8Ei+5uK+5jr+51J+3xO+0+0+0+0+0+0+0+0+0+0+0+0+0+2uq+contd+
      ValuesY_contd=+3Qs+6BN+8Fv+8vI+8XF+89X+7Jn+6hY+6OZ+4CJ+0+0+0+0+0+0+0+0+0+0+0+0+0+3iJ+4m0+5ns+6Ys+7Fi+7kQ+7Nh+7SA+69E+4zo+0+0+0+0+0+0+0+0+0+0+0+0+0+0+3mb+5Wh+5zR+733+6ic+7nn+72r+7aY+6Ns+6jf+4ap+0+0+0+0+0+0+0+0+0+0+0+0+26l+3Iw+5mP+8oM+BKT+D0E+EHu+EMA+DRq+BNd+8DK+5Bp+0+0+0+0+0+0+0+0+0+0+0+contd+
      ValuesY_contd=+0+212+36m+5Fn+87p+AQI+ArI+D2S+DY4+ARA+8b3+71V+4Wi+0+0+0+0+0+0+0+0+0+0+0+0+0+3TV+5gQ+8MD+Aqk+Bhc+Djs+DMG+D7u+Auj+7wg+5Cb+0+0+0+0+0+0+0+0+0+0+0+0+0+4Dh+50K+6EY+8F9+AwI+Dat+CFN+BXS+BBg+8Fc+5oR+0+0+0+0+0+0+0+0+0+0+0+0+0+4gV+6pk+9YP+BaE+CZl+BYp+B98+ARG+812+6cl+0+0+0+0+0+0+0+0+contd+
      ValuesY_contd=+0+0+0+0+0+0+41s+5M7+7Lb+952+B3k+CSX+C03+BPy+9vt+7QL+0+0+0+0+0+0+0+0+0+0+0+0+0+0+3xS+5a2+80K+9ou+BwW+Ctd+CYE+BmJ+9WT+75I+5Fr+0+0+0+0+0+0+0+0+0+0+0+0+0+3p4+5By+7Qd+9BA+AlC+DPC+DAE+Bi9+A4I+731+0+0+0+0+0+0+0+0+0+0+0+0+0+0+41I+5ni+7Tb+8l3+AMg+AYF+APy+9EF+7h5+5zA+0+0+0+0+0+0+0+contd+
      ValuesY_contd=+0+0+0+0+0+0+0+329+4n1+6VZ+8RL+8RS+9vy+ASn+8xi+7zb+5l3+467+0+0+0+0+0+0+0+0+0+0+0+0+0+3Be+4fk+6B8+7oT+90M+AsN+BJO+A8m+8gl+6Fg+0+0+0+0+0+0+0+0+0+0+0+0+0+0+3HO+4bb+5sC+7Q3+82T+8PG+83Y+7P3+6Hl+5AY+0+0+0+0+0+0+0+0+0+0+0+0+0+0+2l7+4JK+6JP+7kN+8Ml+9EM+9nS+82i+6xO+4nq+0+0+0+0+0+0+contd+
      ValuesY_contd=+0+0+0+0+0+0+0+0+3Oi+4nf+6dh+8Xh+AKl+B0b+At1+AAr+8Xs+6Me+0+0+0+0+0+0+0+0+0+0+0+0+0+0+3SZ+4mc+6a4+8lG+A8s+Ah2+9yU+8lL+75K+5NN+0+0+0+0+0+0+0+0+0+0+0+0+0+0+2nI+4GC+5U3+70S+816+8J8+8BG+7YB+6JH+4Tg+0+0+0+0+0+0+0+0+0+0+0+0+0+0+2IV+3uo+5gJ+7CN+8Ji+9Rs+A6n+93J+7GU+4vn+0+0+0+0+0+0+contd+
      ValuesY_contd=+0+0+0+0+0+0+0+0+2FN+40r+6Ye+8aW+ALe+Ait+Arh+9d4+7Pn+4tw+0+0+0+0+0+0+0+0+0+0+0+0+0+0+1wS+3oa+66Z+863+9rs+B1P+9aB+9IH+7L9+4TY+0+0+0+0+0+0+0+0+0+0+0+0+0+0+13s+392+5IY+82A+9sn+Aez+9Za+8YF+6bl+3xF+0+0+0+0+0+0+0+0+0+0+0+0+0+0+1Vc+3Bh+4ib+6Dw+6zT+76C+8S9+8VZ+7By+4J9+0+0+0+0+0+0+contd+
      ValuesY_contd=+0+0+0+0+0+0+0+0+16Z+2Xm+4It+6Ss+7Yy+7rQ+71H+6GA+4hh+2oX+0+0+0+0+0+0+0+0+0+0+0+0+0+0+2Ip+2bm+39Q+3WF+3ov+4OX+4gC+4T1+3gY+3O1+0+0+0+0+0+0+0+0+0+0+0+0+0+0+2HC+3eJ+5Pp+6zC+8bj+8xw+8HJ+7bR+64M+4HC+0+0+0+0+0+0+0+0+0+0+0+0+0+0+1l3+39d+5TE+75q+8QK+8Br+8qa+838+6Lj+4FW+0+0+0+0+0+0+contd+
      ValuesY_contd=+0+0+0+0+0+0+0+0-PU+1Jh+3Tq+5Fy+6t1+7WD+7af+6cM+4Oz+22r+0+0+0+0+0+0+0+0+0+0+0+0+0+0-ey+1DJ+3jM+5gL+7L4+8mY+8k3+83h+5fq+2oG+0+0+0+0+0+0+0+0+0+0+0+0+0+0-JL+1kM+4J5+72Y+8MA+993+8sR+8gV+5dt+2uu+0+0+0+0+0+0+0+0+0+0+0+0+0+0-SH+1V1+3tW+5r5+6UV+93R+8rw+7Ri+5BQ+2Rk+0+0+0+0+0+0+0+0+contd+
      ValuesY_contd=+0+0+0+0+0+0+Yb+28e+4DD+7i8+9Zh+8Sq+9Bj+6mg+50w+2yb+0+0+0+0+0+0+0+0+0+0+0+0+0+0+dV+19O+3us+4M2+5hJ+9Kx+6oZ+8C3+6Dw+3Pb+0+0+0+0+0+0+0+0+0+0+0+0+0+0+zm+2hE+4kl+6MV+79J+6jf+6R9+4tP+3Rq+0+0+0+0+0+0+0+0+0+0+0+0+0+0+0+1Si+2n5+3r7+5W0+6bA+7XL+9eS+7pi+5Bg+3pe+0+0+0+0+0+0+0+0+0+0+contd+
      ValuesY_contd=+0+0+0+0+2I4+2zL+3Ln+4bV+5Gs+4ka+4mn+47y+3Lk+3BY+0+0+0+0+0+0+0+0+0+0+0+0+0+0+23F+3VG+6dt+778+7ld+7uD+68H+5Dy+470+0+0+0+0+0+0+0+0+0+0+0+0+0+0+0+2Yf+3sJ+5Fw+6K8+6ou+6Ui+5Dk+4Ow+47i+0+0+0+0+0+0+0+0+0+0+0+0+0+0+0+1Co+3Gz+5bN+8Ec+9ZT+9ap+8H5+6NL+4v7+2rL+0+0+0+0+0+0+0+0+0+0+0+0+contd+
      ValuesY_contd=+0+0+0+1jz+2sL+3GB+2zU+2xi+64a+5Bu+4d0+2gU+0+0+0+0+0+0+0+0+0+0+0+0+0+0+0+1dH+5pv+4SB+78Y+8lR+70h+8w6+4F8+2tZ+0+0+0+0+0+0+0+0+0+0+0+0+0+0-8q+1qB+4ho+7DS+912+86r+7qg+6os+4RW+1fT+0+0+0+0+0+0+0+0+0+0+0+0+0+0-DI+1rU+4kR+7Hn+9GM+APM+AXT+9Jn+68p+2TZ+0+0+0+0+0+0+0+0+0+0+0+0+0+0+IG+contd+
      ValuesY_contd=+2By+4qC+6qg+8a9+9HU+8u2+6fk+3xt+0+0+0+0+0+0+0+0+0+0+0+0+0+0+0-Kk+1KK+3Yc+5hf+7IA+7z6+7wK+74M+4NM+1cW+0+0+0+0+0+0+0+0+0+0+0+0+0+0+sv+2wu+5cj+818+9bq+Ail+Axy+9pg+6pr+3m0+0+0+0+0+0+0+0+0+0+0+0+0+0+0+1ED+1nd+4qs+4js+7Yz+8fi+8nq+5XW+5AV+2vO+0+0+0+0+0+0+0+0+0+0+0+0+0+0+OX+1QB+contd+
      ValuesY_contd=+2Aw+4hD+7Ti+4y2+3l2+3DD+2Fd+0+0+0+0+0+0+0+0+0+0+0+0+0+0+0+0+R7+1qJ+2hO+4ZC+4Lw+5W6+5ux+3SP+1vV+0+0+0+0+0+0+0+0+0+0+0+0+0+0+Kq+262+4RO+54J+5jv+7Qi+5nL+5GA+3KD+20K+0+0+0+0+0+0+0+0+0+0+0+0+0+0+0+Er+3Eb+3lg+3hJ+4U5+8FF+7Ed+3hF+lw+0+0+0+0+0+0+0+0+0+0+0+0+0+0+0+yg+1w6+3ov+50K+contd+
      ValuesY_contd=+5Mi+48o+36m+1zX+0+0+0+0+0+0+0+0+0+0+0+0+0+0+0+0+pi+29c+32v+41s+3WP+3ho+2fB+1bH+0+0+0+0+0+0+0+0+0+0+0+0+0+0+0-1B9+Z5+2N0+585+6vJ+6aD+6yk+41z+33D+0+0+0+0+0+0+0+0+0+0+0+0+0+0+0+0-Aa+VL+1Vi+1zP+23G+20M+1aC+103+0+0+0+0+0+0+0+0+0+0+0+0+0+0+0+0-Cz+1EJ+2aL+4dn+5pG+6g4+5Wu+2aB+2j+contd+
      ValuesY_contd=+0+0+0+0+0+0+0+0+0+0+0+0+0+0+0-Ot+LF+2tE+3wN+7Ra+6dJ+5jb+2GG+QM+0+0+0+0+0+0+0+0+0+0+0+0+0+0+0+C2+2fP+5aQ+7vo+8ar+8Jj+6bc+47s+1BU+0+0+0+0+0+0+0+0+0+0+0+0+0+0+0-7u+2XY+428+3lC+4PW+3ux+4eD+2J0+1M+0+0+0+0+0+0+0+0+0+0+0+0+0+0+0+fe+1uL+3Xm+5i2+8EC+8yn+5Dy+3DI+1yJ+0+0+0+0+0+0+0+contd+
      ValuesY_contd=+0+0+0+0+0+0+0+0+hN+1k3+2Wa+3HB+3V5+37T+2tA+1cv+0+0+0+0+0+0+0+0+0+0+0+0+0+0+0+0+c+2OZ+53g+6Ri+8Bx+8Dv+6j1+3i5+uu+0+0+0+0+0+0+0+0+0+0+0+0+0+0+0+Ik+3Hc+63W+6kS+7FH+4m2+2sd+1FK+0+0+0+0+0+0+0+0+0+0+0+0+0+0+0+0-F5+2ck+52A+6yl+866+8KF+700+3kS+ap+0+0+0+0+0+0+0+0+0+0+0+0+0+0+0+JD+contd+
      ValuesY_contd=+1zd+27Y+2dS+2ql+3xU+36C+1dS+0+0+0+0+0+0+0+0+0+0+0+0+0+0+0+0-NI+1wN+2R0+39d+6HU+4rS+363+2cc+AQ+0+0+0+0+0+0+0+0+0+0+0+0+0+0+0-4z+1w8+4NA+5jp+5vu+3uy+2Nh+1DW+0+0+0+0+0+0+0+0+0+0+0+0+0+0+0+0-1Nm-qM+NU+2Jw+4L1+49d+4IA+1cv-DM+0+0+0+0+0+0+0+0+0+0+0+0+0+0+0-Bu+1KC+2Lu+2k1+2xZ+2Gx+contd+
      ValuesY_contd=+2D3+18H+0+0+0+0+0+0+0+0+0+0+0+0+0+0+0+0-oD+xM+2zN+488+5DY+5K6+4rm+2KZ-36+0+0+0+0+0+0+0+0+0+0+0+0+0+0+0-8E+hm+1lh+2aj+32K+2ry+2Ff+1ad+0+0+0+0+0+0+0+0+0+0+0+0+0+0+0+0-92+Bt+Sp+kS+Kz+4Zi+4k8+2mR+n9+0+0+0+0+0+0+0+0+0+0+0+0+0+0+0+19W+2Qm+3sN+3mL+2nS+2Vh+3CW+2Jc+0+0+0+0+0+0+0+contd+
      ValuesY_contd=+0+0+0+0+0+0+0+0+0+JS+2Xp+2dt+44V+32x+2d1+2tv+1Am+0+0+0+0+0+0+0+0+0+0+0+0+0+0+0+0-J5+2Cs+4LG+4nb+52g+6tQ+5zw+335+0+0+0+0+0+0+0+0+0+0+0+0+0+0+0+0-2+20T+2ov+62C+7cK+7mD+6dR+3rI+1Hd+0+0+0+0+0+0+0+0+0+0+0+0+0+0+0+Hw+sE+2Xy+5cp+7V2+7o9+6iw+3wk+1OE+0+0+0+0+0+0+0+0+0+0+0+0+0+0+0+contd+
      ValuesY_contd=-14b+12w+2qR+2sk+4DJ+4yx+2NX+1ex-Yg+0+0+0+0+0+0+0+0+0+0+0+0+0+0+0-mi+1OA+3rB+3nO+5Zl+6fa+5xg+2Y7+bk+0+0+0+0+0+0+0+0+0+0+0+0+0+0+0-186+1E6+3SA+57p+6Uw+5XE+4Mw+1Xu-Gp+0+0+0+0+0+0+0+0+0+0+0+0+0+0+0-1l6-cZ+2CF+57A+5JM+2UB+qE+ZP-hv+0+0+0+0+0+0+0+0+0+0+0+0+0+0+0-25x-SR+1Yq+2V3+contd+
      ValuesY_contd=+2Pb+2Tx+3YZ+1Gz-1M9+0+0+0+0+0+0+0+0+0+0+0+0+0+0+0-2F6-UM+23r+3oD+3o5+3gP+4Gs+1ul-m5+0+0+0+0+0+0+0+0+0+0+0+0+0+0+0-1tj+d6+3G4+5Cp+5bd+5qa+3P4+2DL-fF+0+0+0+0+0+0+0+0+0+0+0+0+0+0+0-1Xe+8l+1e4+3Er+49t+4mG+4By+1zR-KH+0+0+0+0+0+0+0+0+0+0+0+0+0+0+0-1F3+Up+2j6+4Jt+5Bj+5Y5+4f6+2I7+contd+
      ValuesY_contd=+2W+0+0+0+0+0+0+0+0+0+0+0+0+0+0+0-xf+BS+16W+26a+2c8+2bs+2Qy+11p-6V+0+0+0+0+0+0+0+0+0+0+0+0+0+0+0-1Q0+HX+1gS+3nw+3e0+4sU+317+LW+0+0+0+0+0+0+0+0
    End of PVObject pvSimulPlot
    PVObject_=pvSimulPlot
      Comment=每日的 输入/输出 能量图
      Version=7.2.2
      Flags=$000F
      PlotType=Scatter
      VarAccP=Day
      VarX=GlobInc
      VarY=E_Avail
      UnitX=kWh_m2_d
      UnitY=kWh_d
      PlotDefault=I_O
      DateDebP=01/01/90 00:00
      DateFinP=31/12/90 23:00
      ShowOnReport=False
      BinLarg=20.0000
      SeuilAcc=5.0000
      NValAcc=365
      NValRes=365
      ValuesX=365+10000+52x+8QD+B0M+99m+5I2+970+AHZ+AKA+86a+Aqh+9xX+7Cm+93X+7zS+7TZ+4xj+8jB+9ZA+8LC+6K6+A4K+Azi+BKL+BPM+AI1+ADS+98d+906+9TT+9gL+5uE+9Ds+ABz+9Mv+92n+7PG+8OI+88U+8wN+9vJ+8Zj+AGp+AmN+AIz+AUE+BNb+DJm+ClX+Bcp+DFW+ABt+AlX+9mG+ADN+BXY+BJK+BhZ+9J5+AvC+AyO+ADi+8pB+435+9S8+D9U+CVw+contd+
      ValuesX_contd=+ELZ+8si+F7j+BOx+99b+ATF+ECh+Car+EAm+C1B+BL7+F0B+Baq+G3k+F4v+Fv5+EU5+7R1+Fjt+FfG+FqW+EMv+Anf+ErG+F7P+83M+BvJ+Gw3+DQ4+FhN+Gp1+BkY+HYY+Egm+Dk4+FCT+GPh+Gq3+HIY+F6Q+9WM+9tp+7Rv+GLT+Fvp+Eml+6TG+DJm+6At+Dnw+GPy+EjX+GS3+Bn9+HkH+CpG+Cjz+AUM+GBi+HAO+EoH+5Kp+FyJ+CSy+HfB+BRI+Aml+9Z9+contd+
      ValuesX_contd=+Fl4+ERp+ATF+I86+HDL+CBm+HRg+HbP+Hrv+Fci+Cl4+FSn+IIp+9gT+GsN+GPU+GkL+He7+Bev+Brk+89y+8KG+HgM+A3p+5m3+FYh+Iui+5wP+BE9+FW5+CUT+Ayz+Ax6+CKJ+7Cn+8PB+Ik0+6iT+5kj+DWU+DGL+Bma+HvS+FYL+Gz8+ILb+FDu+DuU+4XI+ESQ+EDz+B0m+9JQ+9vZ+DpB+HGX+GUf+F5x+BUQ+7Sn+6Sp+HhQ+GFh+75l+9xS+Alg+Gge+GOJ+contd+
      ValuesX_contd=+AE4+5Xx+DkP+C5g+FML+En6+7M9+6RG+BeB+6Yw+7eY+4GZ+AYf+9EI+9gB+7Dw+BpS+Dyo+D83+BNO+E9A+Fut+GID+EKR+G51+Cvu+7y8+9Sl+CDb+4Co+DmY+69i+DHS+Fnh+FI0+GYl+GXp+9pg+EQA+AX7+F9w+Eb0+FM4+D1s+D3U+E8r+EXz+FJU+505+BFs+F1n+CgE+F9Y+5lo+7Iq+Dp7+708+5x7+6LD+AGv+Dfk+D87+Cvw+1JY+1Ku+EM4+9CY+DFX+contd+
      ValuesX_contd=+D6m+Diz+7gH+Ak2+4h9+77Z+810+5ph+66H+FKq+D7t+E33+B9s+AAQ+B8g+C20+C6d+9Ji+A7I+ARx+71v+9JB+A0c+966+7w2+ACS+BZf+BoE+CDC+9M6+8u4+2Zj+8tC+9Yl+AV4+BOD+Byn+BCr+9Yw+98Y+6jN+7q2+33H+6A1+48B+9VU+3c4+85e+AVx+CO2+9li+9ug+AYG+7h4+5Lb+53X+6un+8yh+4qc+4La+9C9+2sV+92k+8Hb+Ad8+7kN+77V+3bW+contd+
      ValuesX_contd=+APr+8CY+BNs+4Zl+7Uf+6l9+62K+3Z3+8Ay+3LK+3hv+2m2+4tX+6eH+8t7+8cj+7W5+84J+8sO+6E6+7T6+81D+9Ud+7Qa+86V+4CP+6dg
      ValuesY=365+300+5n3+9Of+C3f+AP3+5tE+AJV+BQq+BFC+97J+BmV+Agy+7rC+9li+9Jt+8Y9+4wJ+9UC+Abj+8vr+6kO+Axx+Bkr+BvN+CUm+BJT+B5f+ALf+9n0+AOT+Atl+6LD+AGp+BAg+AVr+AXH+8g0+9T1+9QW+ALx+B2d+9r4+BTL+C16+BNj+BoG+Ce9+EbT+Dz1+CxI+Edo+BQG+Bpz+Awk+BNc+Cue+Cep+DEn+Adf+C5w+CEw+BOO+9mW+4Uy+Aaq+EZy+E7P+contd+
      ValuesY_contd=+GBU+A2B+Gel+Ccu+9zD+BB5+FhE+DxL+FZa+CqE+COL+GHp+Cvh+HOz+GIH+HDX+FkY+8BE+HBl+Gr6+Gyf+Fe7+BtF+Fkx+Gao+8cn+DFo+I7c+EB1+GgY+HUJ+CUM+IKC+FJH+ELU+G9z+HV0+HmV+IP5+GDJ+ALR+Atz+8BC+Haj+HKH+FwC+6yL+ER0+6d6+F2g+HLQ+Fg0+Hl9+D2Z+IZB+DbF+DXj+B7p+GwY+HgG+Fhf+5cv+H4g+DL3+ISI+CGQ+BTM+AIF+contd+
      ValuesY_contd=+GUR+FOl+B7x+Itz+HnU+CKl+Hiz+I1o+IFs+GEt+DLr+Fzc+IZa+A0g+HIq+Gts+HIx+IGd+CC7+CHo+8g6+8hq+IT5+Agt+65a+GFl+JWU+681+BXP+FtP+Cqg+BQd+BQO+CwB+7Q8+8Vn+Iiw+6qj+5po+De8+DeR+C1J+IF8+G6X+HOY+Ioy+FrL+ELB+4Xd+Ef4+Elv+BVN+9dC+AG3+EG9+HHY+Gpe+FXM+Bpn+7hy+6lg+IUD+GuP+7O1+AEE+BDN+HEB+GIq+contd+
      ValuesY_contd=+AUe+5bx+E7J+CZZ+G0C+FKQ+7bs+6Yf+CIe+6i2+7wu+4LG+BCN+9pi+AAt+7YM+CFS+EiP+DrY+Bun+EjB+GIG+GvD+Emq+Gbx+DZq+8Cr+9ai+CJe+4CA+EE3+6Pu+E1r+GGY+FeE+H4j+Gqv+A87+F23+B0I+FZF+FFd+Fxw+Dg8+DcD+Ehf+FAY+G1b+5Ei+C1b+Fqy+Db7+Fu2+683+7mn+EdK+7Xi+6OY+6hm+Asy+EXg+Dry+Dnc+1DA+1EV+F4J+9lN+EBx+contd+
      ValuesY_contd=+EHo+Emr+8Jy+Bj0+58z+7t8+8qv+6Rz+6Sh+G1H+DvY+EkJ+Bms+Asw+Bpx+Ckj+Cnh+A2Y+Axf+BDe+7hc+ADw+AoK+9zt+8lm+B4h+CXo+Clj+DEx+A4J+A3I+2lS+9gc+ALx+Bef+CJK+CtN+C7E+Afb+9kq+7ZQ+8XJ+3JZ+6rV+4WV+ATo+3pF+976+BcG+DLa+Atx+B0N+BFP+8R6+67j+5eR+7iS+9v2+5ZY+4z7+AC8+3Gs+A83+9M2+BWP+8RU+7yx+44r+contd+
      ValuesY_contd=+BMk+9HZ+CI9+4uj+7wW+7ad+6a6+3wi+8qZ+3iF+3cI+2yk+5Io+7Ed+9TB+97v+87t+8if+9oV+7CR+8HZ+8x6+AWp+8GY+95I+4lv+7ki
    End of PVObject pvSimulPlot
    PVObject_=pvSimulPlot
      Comment=系统每日输出能量
      Version=7.2.2
      Flags=$000F
      PlotType=TimeEvol
      VarAccP=Day
      VarY=E_Grid
      UnitY=kWh_d
      PlotDefault=ESystDay
      DateDebP=01/01/90 00:00
      DateFinP=31/12/90 23:00
      ShowOnReport=False
      BinLarg=1.0000
      NValAcc=365
      NValRes=365
      ValuesY=365+300+3Nr+7zP+Af7+90Z+4TM+8ux+A1n+9qK+7ih+ANm+9IL+6Sd+8N4+7uA+79e+3Ut+85T+9DB+7W4+5LU+9ZL+AMJ+AWo+B6H+9uw+9h5+8xB+8O4+8zq+9VE+4v0+8sF+9mC+97Q+98o+7Gr+84V+82D+8xf+9du+8Tm+A4d+AdM+9z8+AQW+BFQ+DE7+CZi+BZb+DEo+A1u+AQl+9YN+9zO+BXT+BGf+BqC+9Eg+AhO+AqN+9ze+8MB+37C+9B9+DBi+Cj7+contd+
      ValuesY_contd=+EnI+8dk+FGb+BEf+8b8+9mD+EJP+CZR+EBd+BSM+B0R+Ety+BXt+G15+EuQ+Fpe+EMs+6nT+Fnz+FSp+FaL+EG0+AV0+EMx+FDe+7El+BsM+GjZ+Cmq+FI6+G5z+B5z+GvW+Duu+Cx0+Ell+G6T+GOY+H0G+Eq7+8xL+9Vo+6o2+GAx+FxX+EYg+5aB+D30+5Ec+Dd2+FyP+EJe+GNA+BfZ+HCC+CEp+C8f+9kp+FZQ+GJW+EKm+4Gp+Ffo+Bwh+H4l+Atw+A4C+8tp+contd+
      ValuesY_contd=+F7v+E1E+9l5+HXP+GQj+AyN+GKh+GeA+Gs1+ErI+Bw2+EcZ+HBk+8cy+Fv4+FWL+FvJ+Gsx+Aoo+AuI+7IW+7K7+H5M+9Is+4iK+EsE+I8r+4jh+AA1+EVf+BSn+A2m+A3Q+BYh+62j+78j+HJh+5Rz+4RG+CHQ+CF7+Acd+GrM+Ej0+G0r+HRG+ETW+CyZ+35f+DHF+DNP+A9l+8FL+8sA+Cu1+Ftd+FRt+E9q+ASQ+6Kd+5Nv+H6U+FX2+605+8pu+9q5+FqQ+EvI+contd+
      ValuesY_contd=+97a+4Dq+Cjc+BCU+EdO+DxR+6Dg+5Ac+AvK+5K7+6ZS+2w6+9pJ+8SX+8nl+68x+AtT+DJe+CUe+AZT+DKn+Ev6+FY7+DPn+FEo+CCW+6pz+8CX+Avm+2nZ+CpI+51s+Cco+Ett+EG1+FgZ+FUJ+8kA+Dde+9cP+EAn+Drd+EZj+CHs+CDt+DJL+DmH+EdA+3px+AdC+ESF+CCq+EVT+4k5+6OI+DEv+69V+50q+5HM+9Ur+DAb+CTt+CPT+0+0+CyZ+8Mu+Cno+CuD+contd+
      ValuesY_contd=+DOl+6wF+AKV+3lg+6U8+7SB+548+54J+Eca+CXr+DLv+ANy+9VF+ARY+BMS+BPI+8eL+9ZM+9pH+6J0+8pX+9Pn+8bK+7NH+9gH+B9K+BNL+BqQ+8fe+8eg+1Jz+8H4+8x7+AG5+AuZ+BUd+AiV+9Gt+8Kx+6B3+776+1tY+5SZ+37O+95Q+2My+7iL+ADr+BwS+9VU+9b7+9qg+72P+4jE+4FE+6KN+8Wd+4B5+3aB+8nf+1qj+8jE+7xJ+A7p+72l+6aA+2fu+9y1+contd+
      ValuesY_contd=+7sz+AtS+3Vp+6Xa+6CO+59a+2Xr+7RQ+2Ik+26E+1Xt+3ts+5pp+83o+7ir+6jL+7K6+8PV+5mZ+6so+7YD+98B+6rk+7gZ+3Md+6LW
    End of PVObject pvSimulPlot
    PVObject_=pvSimulPlot
      Comment=阵列功率分布
      Version=7.2.2
      Flags=$000F
      PlotType=Histo
      VarAccP=Hour
      VarX=EArray
      VarY=EArray
      UnitX=kW
      UnitY=kWh
      PlotDefault=DistrEArray
      DateDebP=01/01/90 00:00
      DateFinP=31/12/90 23:00
      ShowOnReport=False
      BinLarg=0.5000
      NValRes=200
      Histogram=THistogramme
        NCan=200
        NAcc=4208
        NAccLim=4208
        BinCenter=False
        XPas=0.500
        Accum=53.94,68.45,124.72,167.75,322.38,427.85,374.14,329.17,303.09,336.97,389.36,476.84,454.27,537.92,521.96,483.09,561.23,610.91,702.24,643.29,696.43,632.99,888.86,821.56,649.01,765.35,794.17,536.55,769.28,781.89,748.06,961.73,1102.73,887.47,947.33,1067.29,1188.49,1145.62,1347.27,contd,
        Accum_contd=929.32,1276.13,1369.28,976.82,1064.94,1112.40,1297.99,1023.68,1235.22,1914.81,1583.74,1540.78,1287.81,1837.23,1443.94,1173.20,1305.46,1044.60,978.57,1169.69,1070.97,1240.34,737.24,1031.24,666.80,386.40,163.43,166.24,169.19,68.60,0.00,0.00,0.00,36.14,0.00,0.00,0.00,0.00,0.00,contd,
        Accum_contd=0.00,0.00,0.00,0.00,0.00,0.00,0.00,0.00,0.00,0.00,0.00,0.00,0.00,0.00,0.00,0.00,0.00,0.00,0.00,0.00,0.00,0.00,0.00,0.00,0.00,0.00,0.00,0.00,0.00,0.00,0.00,0.00,0.00,0.00,0.00,0.00,0.00,0.00,0.00,0.00,0.00,0.00,0.00,0.00,0.00,0.00,0.00,0.00,0.00,0.00,0.00,0.00,0.00,0.00,0.00,contd,
        Accum_contd=0.00,0.00,0.00,0.00,0.00,0.00,0.00,0.00,0.00,0.00,0.00,0.00,0.00,0.00,0.00,0.00,0.00,0.00,0.00,0.00,0.00,0.00,0.00,0.00,0.00,0.00,0.00,0.00,0.00,0.00,0.00,0.00,0.00,0.00,0.00,0.00,0.00,0.00,0.00,0.00,0.00,0.00,0.00,0.00,0.00,0.00,0.00,0.00,0.00,0.00,0.00,0.00,0.00,0.00,0.00,contd,
        Accum_contd=0.00,0.00,0.00,0.00,0.00,0.00,0.00,0.00,0.00,0.00,0.00,0.00,
      End of THistogramme
    End of PVObject pvSimulPlot
    PVObject_=pvSimulPlot
      Comment=系统输出功率的分布
      Version=7.2.2
      Flags=$0003
      PlotType=Histo
      VarAccP=Hour
      VarX=E_Grid
      VarY=E_Grid
      UnitX=kW
      UnitY=kWh
      PlotDefault=DistrESyst
      DateDebP=01/01/90 00:00
      DateFinP=31/12/90 23:00
      ShowOnReport=False
      BinLarg=0.5000
      NValRes=200
      Histogram=THistogramme
        NCan=200
        NAcc=3513
        NAccLim=3513
        BinCenter=False
        XPas=0.500
        Accum=16.05,38.57,72.45,119.47,207.62,249.21,184.86,180.67,300.82,294.65,293.88,431.88,385.79,453.69,376.90,464.11,609.95,612.85,553.16,535.22,677.06,690.54,762.88,761.66,760.44,943.51,597.00,700.50,841.01,753.24,1050.98,1166.19,846.24,1022.92,1123.02,1084.60,1315.53,1500.39,1154.77,contd,
        Accum_contd=1362.84,1355.61,1491.45,1146.06,1261.18,1269.02,1114.17,1511.64,1662.08,1648.71,1410.09,1264.02,1311.01,891.66,722.69,654.36,444.27,594.11,459.18,380.38,444.88,604.92,307.18,343.21,158.20,32.40,98.10,99.79,0.00,0.00,0.00,35.33,0.00,0.00,0.00,0.00,0.00,0.00,0.00,0.00,0.00,contd,
        Accum_contd=0.00,0.00,0.00,0.00,0.00,0.00,0.00,0.00,0.00,0.00,0.00,0.00,0.00,0.00,0.00,0.00,0.00,0.00,0.00,0.00,0.00,0.00,0.00,0.00,0.00,0.00,0.00,0.00,0.00,0.00,0.00,0.00,0.00,0.00,0.00,0.00,0.00,0.00,0.00,0.00,0.00,0.00,0.00,0.00,0.00,0.00,0.00,0.00,0.00,0.00,0.00,0.00,0.00,0.00,0.00,contd,
        Accum_contd=0.00,0.00,0.00,0.00,0.00,0.00,0.00,0.00,0.00,0.00,0.00,0.00,0.00,0.00,0.00,0.00,0.00,0.00,0.00,0.00,0.00,0.00,0.00,0.00,0.00,0.00,0.00,0.00,0.00,0.00,0.00,0.00,0.00,0.00,0.00,0.00,0.00,0.00,0.00,0.00,0.00,0.00,0.00,0.00,0.00,0.00,0.00,0.00,0.00,0.00,0.00,0.00,0.00,0.00,0.00,contd,
        Accum_contd=0.00,0.00,0.00,0.00,0.00,0.00,0.00,0.00,0.00,0.00,
      End of THistogramme
    End of PVObject pvSimulPlot
    PVObject_=pvSimulPlot
      Comment=系统输出功率的分布
      Version=7.2.2
      Flags=$0003
      PlotType=HistoClass
      VarAccP=Hour
      VarX=E_Grid
      VarY=E_Grid
      UnitX=kW
      UnitY=kWh
      PlotDefault=ClassESystH
      DateDebP=01/01/90 00:00
      DateFinP=31/12/90 23:00
      ShowOnReport=False
      BinLarg=0.2500
      NValRes=400
      Histogram=THistogramme
        NCan=400
        NAcc=3513
        NAccLim=3513
        BinCenter=False
        XPas=0.250
        Accum=5.74,10.32,11.73,26.85,36.90,35.55,57.30,62.16,94.25,113.37,133.97,115.23,87.72,97.14,68.49,112.19,148.55,152.27,177.08,117.58,153.86,140.02,208.04,223.84,195.45,190.34,192.07,261.63,192.46,184.44,236.13,227.98,332.99,276.95,267.23,345.62,328.37,224.79,288.31,246.91,314.43,contd,
        Accum_contd=362.63,276.87,413.67,433.37,329.50,429.32,332.34,339.31,421.13,390.97,552.54,262.50,334.49,408.91,291.59,380.84,460.16,351.36,401.88,544.16,506.83,578.32,587.87,354.89,491.35,398.89,624.03,462.90,660.12,387.84,696.76,562.09,753.44,688.97,811.41,534.78,619.98,746.04,616.79,contd,
        Accum_contd=764.80,590.81,928.01,563.45,590.27,555.79,670.37,590.81,619.87,649.15,633.68,480.49,739.76,771.88,850.96,811.11,771.63,877.09,837.75,572.34,578.16,685.87,819.47,491.54,470.17,421.49,319.92,402.77,353.29,301.06,165.72,278.56,253.52,340.59,285.97,173.20,203.85,176.53,325.68,contd,
        Accum_contd=119.21,301.10,303.82,245.40,61.78,217.60,125.61,126.34,31.86,0.00,32.40,65.17,32.93,66.33,33.47,0.00,0.00,0.00,0.00,0.00,0.00,0.00,35.33,0.00,0.00,0.00,0.00,0.00,0.00,0.00,0.00,0.00,0.00,0.00,0.00,0.00,0.00,0.00,0.00,0.00,0.00,0.00,0.00,0.00,0.00,0.00,0.00,0.00,0.00,0.00,contd,
        Accum_contd=0.00,0.00,0.00,0.00,0.00,0.00,0.00,0.00,0.00,0.00,0.00,0.00,0.00,0.00,0.00,0.00,0.00,0.00,0.00,0.00,0.00,0.00,0.00,0.00,0.00,0.00,0.00,0.00,0.00,0.00,0.00,0.00,0.00,0.00,0.00,0.00,0.00,0.00,0.00,0.00,0.00,0.00,0.00,0.00,0.00,0.00,0.00,0.00,0.00,0.00,0.00,0.00,0.00,0.00,0.00,contd,
        Accum_contd=0.00,0.00,0.00,0.00,0.00,0.00,0.00,0.00,0.00,0.00,0.00,0.00,0.00,0.00,0.00,0.00,0.00,0.00,0.00,0.00,0.00,0.00,0.00,0.00,0.00,0.00,0.00,0.00,0.00,0.00,0.00,0.00,0.00,0.00,0.00,0.00,0.00,0.00,0.00,0.00,0.00,0.00,0.00,0.00,0.00,0.00,0.00,0.00,0.00,0.00,0.00,0.00,0.00,0.00,0.00,contd,
        Accum_contd=0.00,0.00,0.00,0.00,0.00,0.00,0.00,0.00,0.00,0.00,0.00,0.00,0.00,0.00,0.00,0.00,0.00,0.00,0.00,0.00,0.00,0.00,0.00,0.00,0.00,0.00,0.00,0.00,0.00,0.00,0.00,0.00,0.00,0.00,0.00,0.00,0.00,0.00,0.00,0.00,0.00,0.00,0.00,0.00,0.00,0.00,0.00,0.00,0.00,0.00,0.00,0.00,0.00,0.00,0.00,contd,
        Accum_contd=0.00,0.00,0.00,0.00,0.00,0.00,0.00,0.00,0.00,0.00,0.00,0.00,0.00,0.00,0.00,0.00,0.00,0.00,0.00,0.00,0.00,0.00,0.00,0.00,0.00,0.00,0.00,0.00,0.00,0.00,0.00,0.00,0.00,0.00,0.00,0.00,0.00,0.00,0.00,0.00,0.00,0.00,0.00,0.00,0.00,0.00,0.00,0.00,0.00,0.00,0.00,0.00,0.00,0.00,0.00,contd,
        Accum_contd=0.00,0.00,0.00,0.00,0.00,0.00,0.00,0.00,0.00,0.00,0.00,
      End of THistogramme
    End of PVObject pvSimulPlot
    PVObject_=pvSimulPlot
      Comment=阵列电压分布
      Version=7.2.2
      Flags=$0007
      PlotType=Histo
      VarAccP=Hour
      VarX=UArray
      UnitX=V
      UnitY=Hour
      PlotDefault=DistrVArray
      DateDebP=01/01/90 00:00
      DateFinP=31/12/90 23:00
      ShowOnReport=False
      BinDeb=150.0000
      BinLarg=2.0000
      SeuilAcc=1.0000
      NValRes=250
      Histogram=THistogramme
        NCan=250
        NAcc=4208
        NAccLim=4197
        BinCenter=False
        XInf=220.000
        XPas=2.000
        AccInf=11.000
        Accum=0.00,0.00,1.00,0.00,0.00,0.00,0.00,1.00,1.00,0.00,0.00,1.00,1.00,1.00,0.00,0.00,0.00,1.00,1.00,0.00,0.00,0.00,0.00,1.00,2.00,4.00,2.00,5.00,4.00,6.00,0.00,1.00,0.00,0.00,0.00,0.00,0.00,0.00,0.00,0.00,0.00,0.00,1.00,0.00,0.00,0.00,0.00,0.00,0.00,0.00,2.00,0.00,0.00,1.00,0.00,contd,
        Accum_contd=0.00,0.00,0.00,0.00,0.00,1.00,0.00,1.00,0.00,0.00,2.00,1.00,1.00,0.00,0.00,3.00,3.00,4.00,5.00,1.00,2.00,1.00,0.00,1.00,0.00,0.00,0.00,1.00,0.00,1.00,0.00,1.00,0.00,0.00,0.00,1.00,1.00,2.00,0.00,2.00,1.00,1.00,3.00,3.00,1.00,4.00,7.00,5.00,6.00,7.00,10.00,14.00,16.00,22.00,contd,
        Accum_contd=26.00,28.00,23.00,25.00,28.00,44.00,41.00,42.00,44.00,47.00,39.00,70.00,63.00,66.00,69.00,70.00,90.00,81.00,90.00,98.00,124.00,126.00,133.00,121.00,130.00,107.00,114.00,104.00,116.00,106.00,95.00,90.00,91.00,87.00,105.00,87.00,67.00,80.00,82.00,78.00,72.00,66.00,62.00,63.00,contd,
        Accum_contd=47.00,51.00,63.00,42.00,42.00,32.00,51.00,46.00,37.00,32.00,41.00,24.00,27.00,22.00,24.00,20.00,8.00,8.00,7.00,5.00,4.00,0.00,0.00,1.00,0.00,0.00,0.00,0.00,1.00,0.00,0.00,0.00,0.00,0.00,0.00,0.00,0.00,0.00,0.00,0.00,0.00,0.00,0.00,0.00,0.00,0.00,0.00,0.00,0.00,0.00,0.00,contd,
        Accum_contd=0.00,0.00,0.00,0.00,0.00,0.00,0.00,0.00,0.00,0.00,0.00,0.00,0.00,0.00,0.00,0.00,0.00,0.00,0.00,0.00,0.00,0.00,0.00,0.00,0.00,0.00,0.00,0.00,0.00,0.00,0.00,0.00,0.00,0.00,0.00,0.00,0.00,0.00,0.00,0.00,0.00,0.00,0.00,0.00,0.00,0.00,
      End of THistogramme
    End of PVObject pvSimulPlot
    PVObject_=pvSimulPlot
      Comment=阵列运行过程中的温度分布
      Version=7.2.2
      Flags=$0007
      PlotType=Histo
      VarAccP=Hour
      VarX=TArray
      UnitX=DegC
      UnitY=Hour
      PlotDefault=DistrTArray
      DateDebP=01/01/90 00:00
      DateFinP=31/12/90 23:00
      ShowOnReport=False
      BinLarg=1.0000
      NValRes=100
      Histogram=THistogramme
        NCan=100
        NAcc=4078
        NAccLim=4078
        BinCenter=False
        XPas=1.000
        Accum=28.00,35.00,27.00,30.00,40.00,35.00,43.00,49.00,55.00,52.00,48.00,68.00,51.00,57.00,75.00,72.00,67.00,76.00,72.00,92.00,84.00,90.00,105.00,73.00,98.00,122.00,92.00,122.00,120.00,104.00,94.00,114.00,105.00,105.00,90.00,90.00,105.00,76.00,82.00,66.00,72.00,65.00,66.00,62.00,contd,
        Accum_contd=56.00,62.00,60.00,64.00,53.00,47.00,45.00,50.00,46.00,32.00,43.00,38.00,38.00,34.00,25.00,13.00,28.00,18.00,14.00,14.00,9.00,5.00,1.00,3.00,4.00,2.00,0.00,0.00,0.00,0.00,0.00,0.00,0.00,0.00,0.00,0.00,0.00,0.00,0.00,0.00,0.00,0.00,0.00,0.00,0.00,0.00,0.00,0.00,0.00,0.00,0.00,contd,
        Accum_contd=0.00,0.00,0.00,0.00,0.00,
      End of THistogramme
    End of PVObject pvSimulPlot
  EndTags

  VarList, list of=154 TVarSimul

    VarSimul_2=HSol
      Varident=HSol
      VarAcc=Hour
      VarType=Angle
      VarStore=Simul
      VarMode=Accum
      DateBeg=01/01/90 00:00
      DateEnd=31/12/90 23:00
      WRFactor=572.9579
        Day_0101=+0+0+0+0+0+0+0+H+1G+2a+3b+4E+4O+42+3F+25+i+0+0+0+0+0+0+0
        Day_0201=+0+0+0+0+0+0+0+H+1G+2a+3c+4F+4P+43+3G+27+k+0+0+0+0+0+0+0
        Day_0301=+0+0+0+0+0+0+0+H+1G+2b+3c+4G+4Q+45+3I+28+l+0+0+0+0+0+0+0
        Day_0401=+0+0+0+0+0+0+0+H+1G+2b+3d+4H+4R+46+3J+2A+l+0+0+0+0+0+0+0
        Day_0501=+0+0+0+0+0+0+0+H+1G+2b+3e+4I+4S+47+3L+2B+n+0+0+0+0+0+0+0
        Day_0601=+0+0+0+0+0+0+0+H+1H+2c+3f+4J+4T+49+3M+2D+n+0+0+0+0+0+0+0
        Day_0701=+0+0+0+0+0+0+0+H+1H+2c+3f+4K+4V+4A+3O+2F+o+2+0+0+0+0+0+0
        Day_0801=+0+0+0+0+0+0+0+G+1H+2d+3g+4L+4W+4C+3P+2G+q+2+0+0+0+0+0+0
        Day_0901=+0+0+0+0+0+0+0+G+1I+2e+3h+4M+4Y+4E+3R+2I+s+3+0+0+0+0+0+0
        Day_1001=+0+0+0+0+0+0+0+H+1I+2e+3i+4N+4Z+4F+3T+2K+u+3+0+0+0+0+0+0
        Day_1101=+0+0+0+0+0+0+0+H+1J+2f+3j+4P+4b+4H+3V+2M+v+5+0+0+0+0+0+0
        Day_1201=+0+0+0+0+0+0+0+I+1J+2g+3l+4Q+4c+4J+3X+2N+x+5+0+0+0+0+0+0
        Day_1301=+0+0+0+0+0+0+0+I+1K+2h+3m+4S+4e+4L+3Z+2P+z+7+0+0+0+0+0+0
        Day_1401=+0+0+0+0+0+0+0+J+1L+2i+3n+4T+4g+4N+3b+2R+11+7+0+0+0+0+0+0
        Day_1501=+0+0+0+0+0+0+0+I+1M+2j+3o+4V+4i+4P+3d+2T+13+9+0+0+0+0+0+0
        Day_1601=+0+0+0+0+0+0+0+J+1N+2k+3q+4X+4k+4R+3f+2V+15+9+0+0+0+0+0+0
        Day_1701=+0+0+0+0+0+0+0+J+1O+2l+3r+4Y+4m+4T+3h+2X+17+A+0+0+0+0+0+0
        Day_1801=+0+0+0+0+0+0+0+K+1P+2n+3t+4a+4o+4V+3j+2Z+19+C+0+0+0+0+0+0
        Day_1901=+0+0+0+0+0+0+0+L+1Q+2o+3u+4c+4q+4X+3l+2c+1B+C+0+0+0+0+0+0
        Day_2001=+0+0+0+0+0+0+0+K+1R+2p+3w+4e+4s+4Z+3n+2e+1D+E+0+0+0+0+0+0
        Day_2101=+0+0+0+0+0+0+0+L+1S+2r+3y+4g+4u+4c+3q+2g+1F+E+0+0+0+0+0+0
        Day_2201=+0+0+0+0+0+0+0+M+1T+2s+40+4i+4w+4e+3s+2i+1H+F+0+0+0+0+0+0
        Day_2301=+0+0+0+0+0+0+0+M+1U+2u+41+4k+4z+4g+3u+2k+1J+H+0+0+0+0+0+0
        Day_2401=+0+0+0+0+0+0+0+N+1W+2v+43+4m+51+4j+3x+2n+1L+H+0+0+0+0+0+0
        Day_2501=+0+0+0+0+0+0+0+O+1X+2x+45+4p+53+4l+3z+2p+1O+J+0+0+0+0+0+0
        Day_2601=+0+0+0+0+0+0+0+O+1Z+2z+47+4r+56+4o+42+2r+1Q+K+0+0+0+0+0+0
        Day_2701=+0+0+0+0+0+0+0+P+1a+31+49+4t+59+4r+44+2u+1S+K+0+0+0+0+0+0
        Day_2801=+0+0+0+0+0+0+0+R+1c+33+4B+4w+5B+4t+47+2w+1U+M+0+0+0+0+0+0
        Day_2901=+0+0+0+0+0+0+0+Q+1d+34+4E+4y+5E+4w+49+2z+1X+N+0+0+0+0+0+0
        Day_3001=+0+0+0+0+0+0+0+S+1f+36+4G+51+5G+4z+4C+31+1Z+P+0+0+0+0+0+0
        Day_3101=+0+0+0+0+0+0+0+S+1h+38+4I+53+5J+51+4F+34+1b+P+0+0+0+0+0+0
        Day_0102=+0+0+0+0+0+0+0+T+1j+3A+4L+56+5M+54+4H+36+1d+Q+0+0+0+0+0+0
        Day_0202=+0+0+0+0+0+0+0+T+1k+3D+4N+59+5P+57+4K+39+1g+S+0+0+0+0+0+0
        Day_0302=+0+0+0+0+0+0+0+V+1m+3F+4P+5B+5S+5A+4N+3B+1i+S+0+0+0+0+0+0
        Day_0402=+0+0+0+0+0+0+0+V+1o+3H+4S+5E+5V+5D+4P+3E+1k+V+0+0+0+0+0+0
        Day_0502=+0+0+0+0+0+0+0+X+1q+3J+4U+5H+5Y+5G+4S+3G+1n+V+0+0+0+0+0+0
        Day_0602=+0+0+0+0+0+0+0+X+1s+3M+4X+5K+5b+5J+4V+3J+1p+V+0+0+0+0+0+0
        Day_0702=+0+0+0+0+0+0+0+Z+1u+3O+4a+5N+5e+5M+4Y+3L+1s+Y+0+0+0+0+0+0
        Day_0802=+0+0+0+0+0+0+0+Z+1x+3Q+4c+5Q+5h+5P+4b+3O+1u+Y+0+0+0+0+0+0
        Day_0902=+0+0+0+0+0+0+0+b+1z+3T+4f+5T+5k+5S+4e+3R+1w+a+0+0+0+0+0+0
        Day_1002=+0+0+0+0+0+0+0+c+21+3V+4i+5W+5n+5V+4g+3T+1z+b+0+0+0+0+0+0
        Day_1102=+0+0+0+0+0+0+0+e+23+3Y+4l+5Z+5q+5Y+4j+3W+21+b+0+0+0+0+0+0
        Day_1202=+0+0+0+0+0+0+0+e+26+3a+4o+5c+5t+5b+4m+3Z+24+d+0+0+0+0+0+0
        Day_1302=+0+0+0+0+0+0+0+g+28+3d+4r+5f+5x+5e+4p+3b+26+e+0+0+0+0+0+0
        Day_1402=+0+0+0+0+0+0+0+h+2B+3g+4u+5i+60+5i+4s+3e+28+g+0+0+0+0+0+0
        Day_1502=+0+0+0+0+0+0+0+h+2D+3j+4x+5m+63+5l+4v+3h+2B+h+0+0+0+0+0+0
        Day_1602=+0+0+0+0+0+0+0+k+2G+3l+50+5p+67+5o+4y+3j+2D+h+0+0+0+0+0+0
        Day_1702=+0+0+0+0+0+0+0+k+2I+3o+53+5s+6A+5r+51+3m+2G+j+0+0+0+0+0+0
        Day_1802=+0+0+0+0+0+0+0+l+2L+3r+56+5w+6E+5v+54+3p+2I+k+0+0+0+0+0+0
        Day_1902=+0+0+0+0+0+0+0+n+2O+3u+59+5z+6H+5y+57+3r+2K+m+0+0+0+0+0+0
        Day_2002=+0+0+0+0+0+0+0+o+2Q+3x+5D+63+6L+61+5A+3u+2N+m+0+0+0+0+0+0
        Day_2102=+0+0+0+0+0+0+0+p+2T+40+5G+66+6O+65+5D+3x+2P+o+0+0+0+0+0+0
        Day_2202=+0+0+0+0+0+0+0+r+2W+43+5J+6A+6S+68+5G+3z+2S+p+0+0+0+0+0+0
        Day_2302=+0+0+0+0+0+0+0+s+2Z+46+5M+6D+6V+6B+5J+42+2U+p+0+0+0+0+0+0
        Day_2402=+0+0+0+0+0+0+0+t+2b+49+5Q+6H+6Z+6F+5M+45+2W+r+0+0+0+0+0+0
        Day_2502=+0+0+0+0+0+0+2+w+2e+4C+5T+6K+6d+6I+5Q+47+2Z+s+0+0+0+0+0+0
        Day_2602=+0+0+0+0+0+0+3+z+2h+4F+5X+6O+6g+6M+5T+4A+2b+u+0+0+0+0+0+0
        Day_2702=+0+0+0+0+0+0+4+11+2k+4J+5a+6S+6k+6P+5W+4D+2d+u+0+0+0+0+0+0
        Day_2802=+0+0+0+0+0+0+6+14+2n+4M+5e+6V+6o+6T+5Z+4F+2g+w+2+0+0+0+0+0
        Day_0103=+0+0+0+0+0+0+7+17+2q+4P+5h+6Z+6r+6W+5c+4I+2i+y+2+0+0+0+0+0
        Day_0203=+0+0+0+0+0+0+8+1A+2t+4S+5l+6d+6v+6a+5f+4L+2l+11+4+0+0+0+0+0
        Day_0303=+0+0+0+0+0+0+9+1D+2w+4W+5o+6h+6z+6d+5i+4N+2n+13+5+0+0+0+0+0
        Day_0403=+0+0+0+0+0+0+C+1G+2z+4Z+5s+6k+73+6g+5l+4Q+2p+15+5+0+0+0+0+0
        Day_0503=+0+0+0+0+0+0+D+1J+32+4c+5v+6o+76+6k+5o+4T+2s+17+7+0+0+0+0+0
        Day_0603=+0+0+0+0+0+0+E+1M+36+4g+5z+6s+7A+6n+5r+4V+2u+19+7+0+0+0+0+0
        Day_0703=+0+0+0+0+0+0+F+1P+39+4j+63+6w+7E+6r+5u+4Y+2w+1B+9+0+0+0+0+0
        Day_0803=+0+0+0+0+0+0+I+1S+3C+4n+66+70+7I+6u+5x+4b+2y+1D+9+0+0+0+0+0
        Day_0903=+0+0+0+0+0+0+J+1V+3F+4q+6A+74+7M+6y+60+4d+31+1F+B+0+0+0+0+0
        Day_1003=+0+0+0+0+0+0+K+1Y+3I+4t+6E+77+7Q+71+63+4g+33+1H+B+0+0+0+0+0
        Day_1103=+0+0+0+0+0+0+L+1b+3M+4x+6I+7B+7T+75+66+4i+35+1J+D+0+0+0+0+0
        Day_1203=+0+0+0+0+0+0+M+1e+3P+50+6L+7F+7X+79+69+4l+37+1L+D+0+0+0+0+0
        Day_1303=+0+0+0+0+0+0+P+1h+3S+54+6P+7J+7b+7C+6C+4o+3A+1N+F+0+0+0+0+0
        Day_1403=+0+0+0+0+0+0+R+1k+3V+57+6T+7N+7f+7G+6F+4q+3C+1P+F+0+0+0+0+0
        Day_1503=+0+0+0+0+0+0+S+1n+3Z+5B+6X+7R+7j+7J+6I+4t+3E+1R+H+0+0+0+0+0
        Day_1603=+0+0+0+0+0+0+T+1q+3c+5E+6a+7V+7n+7M+6L+4v+3G+1T+H+0+0+0+0+0
        Day_1703=+0+0+0+0+0+0+U+1t+3f+5I+6e+7Z+7r+7Q+6O+4y+3I+1V+J+0+0+0+0+0
        Day_1803=+0+0+0+0+0+0+X+1x+3i+5L+6i+7d+7v+7T+6R+50+3L+1X+J+0+0+0+0+0
        Day_1903=+0+0+0+0+0+0+Y+20+3m+5P+6m+7h+7z+7X+6U+53+3N+1Z+L+0+0+0+0+0
        Day_2003=+0+0+0+0+0+0+a+23+3p+5S+6q+7l+82+7a+6X+55+3P+1b+L+0+0+0+0+0
        Day_2103=+0+0+0+0+0+0+b+26+3s+5W+6t+7p+86+7e+6a+57+3R+1d+N+0+0+0+0+0
        Day_2203=+0+0+0+0+0+0+c+29+3w+5a+6x+7t+8A+7h+6d+5A+3T+1f+N+0+0+0+0+0
        Day_2303=+0+0+0+0+0+0+f+2C+3z+5d+71+7x+8E+7l+6g+5C+3V+1h+P+0+0+0+0+0
        Day_2403=+0+0+0+0+0+0+g+2G+42+5h+75+81+8I+7o+6i+5F+3X+1j+P+0+0+0+0+0
        Day_2503=+0+0+0+0+0+0+i+2J+46+5k+79+85+8M+7s+6l+5H+3a+1l+R+0+0+0+0+0
        Day_2603=+0+0+0+0+0+0+j+2M+49+5o+7C+89+8Q+7v+6o+5J+3c+1n+R+0+0+0+0+0
        Day_2703=+0+0+0+0+0+0+k+2P+4C+5r+7G+8D+8U+7y+6r+5M+3e+1p+T+0+0+0+0+0
        Day_2803=+0+0+0+0+0+0+l+2S+4F+5v+7K+8H+8X+82+6u+5O+3g+1r+T+0+0+0+0+0
        Day_2903=+0+0+0+0+0+0+o+2V+4J+5y+7O+8L+8b+85+6x+5R+3i+1t+V+0+0+0+0+0
        Day_3003=+0+0+0+0+0+0+p+2Y+4M+62+7R+8P+8f+88+6z+5T+3k+1v+V+0+0+0+0+0
        Day_3103=+0+0+0+0+0+0+r+2c+4P+65+7V+8T+8j+8C+72+5V+3m+1x+X+0+0+0+0+0
        Day_0104=+0+0+0+0+0+0+s+2f+4S+68+7Z+8X+8n+8F+75+5X+3o+1z+X+0+0+0+0+0
        Day_0204=+0+0+0+0+0+0+t+2i+4W+6C+7d+8b+8r+8I+77+5a+3q+20+Y+0+0+0+0+0
        Day_0304=+0+0+0+0+0+0+w+2l+4Z+6F+7g+8f+8u+8M+7A+5c+3s+22+Y+0+0+0+0+0
        Day_0404=+0+0+0+0+0+2+x+2o+4c+6J+7k+8i+8y+8P+7D+5e+3u+24+a+0+0+0+0+0
        Day_0504=+0+0+0+0+0+3+10+2r+4f+6M+7o+8m+92+8S+7F+5g+3w+26+a+0+0+0+0+0
        Day_0604=+0+0+0+0+0+4+13+2u+4i+6P+7r+8q+96+8V+7I+5j+3y+28+c+0+0+0+0+0
        Day_0704=+0+0+0+0+0+5+16+2x+4l+6T+7v+8u+99+8Y+7L+5l+40+2A+c+0+0+0+0+0
        Day_0804=+0+0+0+0+0+8+19+30+4o+6W+7y+8y+9D+8c+7N+5n+42+2C+e+0+0+0+0+0
        Day_0904=+0+0+0+0+0+9+1C+33+4r+6Z+82+92+9H+8f+7Q+5p+43+2D+e+0+0+0+0+0
        Day_1004=+0+0+0+0+0+A+1F+36+4u+6c+85+95+9K+8i+7S+5r+45+2F+g+0+0+0+0+0
        Day_1104=+0+0+0+0+0+B+1I+39+4x+6g+89+99+9O+8l+7V+5t+47+2H+g+0+0+0+0+0
        Day_1204=+0+0+0+0+0+C+1L+3C+50+6j+8C+9D+9S+8o+7X+5v+49+2J+h+0+0+0+0+0
        Day_1304=+0+0+0+0+0+F+1N+3E+53+6m+8G+9H+9V+8r+7a+5x+4B+2L+h+0+0+0+0+0
        Day_1404=+0+0+0+0+0+G+1Q+3H+56+6p+8J+9K+9Z+8u+7c+5z+4D+2M+j+0+0+0+0+0
        Day_1504=+0+0+0+0+0+H+1T+3K+59+6s+8N+9O+9c+8x+7f+62+4F+2O+j+0+0+0+0+0
        Day_1604=+0+0+0+0+0+I+1W+3N+5C+6v+8Q+9S+9g+90+7h+64+4H+2Q+l+0+0+0+0+0
        Day_1704=+0+0+0+0+0+L+1Y+3P+5F+6y+8T+9V+9j+93+7j+66+4I+2S+l+0+0+0+0+0
        Day_1804=+0+0+0+0+0+M+1b+3S+5H+71+8W+9Z+9n+96+7m+68+4K+2U+n+0+0+0+0+0
        Day_1904=+0+0+0+0+0+M+1e+3V+5K+74+8a+9c+9q+99+7o+6A+4M+2V+n+0+0+0+0+0
        Day_2004=+0+0+0+0+0+P+1g+3X+5N+77+8d+9g+9t+9C+7q+6B+4O+2X+o+0+0+0+0+0
        Day_2104=+0+0+0+0+0+Q+1j+3a+5P+7A+8g+9j+9x+9E+7t+6D+4Q+2Z+o+0+0+0+0+0
        Day_2204=+0+0+0+0+0+R+1l+3c+5S+7C+8j+9n+A0+9H+7v+6F+4R+2b+q+0+0+0+0+0
        Day_2304=+0+0+0+0+0+R+1o+3f+5V+7F+8m+9q+A3+9K+7x+6H+4T+2c+q+0+0+0+0+0
        Day_2404=+0+0+0+0+0+U+1q+3h+5X+7I+8p+9t+A7+9N+7z+6J+4V+2e+s+0+0+0+0+0
        Day_2504=+0+0+0+0+0+U+1t+3k+5a+7K+8s+9x+AA+9P+82+6L+4X+2g+s+0+0+0+0+0
        Day_2604=+0+0+0+0+0+V+1v+3m+5c+7N+8v+A0+AD+9S+84+6N+4Y+2h+u+0+0+0+0+0
        Day_2704=+0+0+0+0+0+X+1y+3o+5e+7Q+8y+A3+AG+9V+86+6P+4a+2j+u+0+0+0+0+0
        Day_2804=+0+0+0+0+0+Y+20+3q+5h+7S+91+A6+AK+9X+88+6R+4c+2l+v+2+0+0+0+0
        Day_2904=+0+0+0+0+0+Y+22+3t+5j+7U+93+A9+AN+9a+8A+6S+4d+2m+x+2+0+0+0+0
        Day_3004=+0+0+0+0+0+b+24+3v+5l+7X+96+AC+AQ+9c+8C+6U+4f+2o+z+4+0+0+0+0
        Day_0105=+0+0+0+0+0+b+26+3x+5n+7Z+99+AF+AT+9f+8E+6W+4h+2q+11+4+0+0+0+0
        Day_0205=+0+0+0+0+0+b+29+3z+5p+7c+9B+AI+AW+9h+8G+6Y+4i+2r+12+6+0+0+0+0
        Day_0305=+0+0+0+0+0+d+2B+41+5s+7e+9E+AL+AZ+9k+8I+6Z+4k+2t+14+6+0+0+0+0
        Day_0405=+0+0+0+0+0+e+2D+43+5u+7g+9G+AO+Ac+9m+8K+6b+4m+2v+16+8+0+0+0+0
        Day_0505=+0+0+0+0+0+g+2F+45+5v+7i+9J+AR+Ae+9p+8M+6d+4n+2w+17+8+0+0+0+0
        Day_0605=+0+0+0+0+0+g+2G+47+5x+7k+9L+AU+Ah+9r+8O+6e+4p+2y+19+9+0+0+0+0
        Day_0705=+0+0+0+0+0+i+2I+49+5z+7m+9O+AX+Ak+9t+8Q+6g+4q+2z+1B+9+0+0+0+0
        Day_0805=+0+0+0+0+0+i+2K+4A+61+7o+9Q+AZ+An+9w+8S+6i+4s+31+1D+B+0+0+0+0
        Day_0905=+0+0+0+0+0+i+2M+4C+63+7q+9S+Ac+Ap+9y+8T+6j+4t+33+1E+B+0+0+0+0
        Day_1005=+0+0+0+0+0+k+2O+4E+65+7s+9U+Ae+As+A0+8V+6l+4v+34+1G+D+0+0+0+0
        Day_1105=+0+0+0+0+0+k+2P+4F+66+7u+9W+Ah+Av+A2+8X+6m+4w+36+1H+D+0+0+0+0
        Day_1205=+0+0+0+0+0+m+2R+4H+68+7v+9Y+Aj+Ax+A4+8Z+6o+4y+37+1J+E+0+0+0+0
        Day_1305=+0+0+0+0+0+l+2S+4J+69+7x+9a+Am+B0+A6+8b+6q+4z+39+1L+E+0+0+0+0
        Day_1405=+0+0+0+0+0+n+2U+4K+6B+7z+9c+Ao+B2+A8+8c+6r+51+3A+1M+G+0+0+0+0
        Day_1505=+0+0+0+0+0+n+2V+4L+6C+80+9e+Aq+B4+AA+8e+6t+52+3C+1O+G+0+0+0+0
        Day_1605=+0+0+0+0+0+o+2X+4N+6E+82+9g+At+B7+AC+8g+6u+54+3D+1P+H+0+0+0+0
        Day_1705=+0+0+0+0+0+q+2Y+4O+6F+83+9h+Av+B9+AE+8h+6v+55+3F+1R+H+0+0+0+0
        Day_1805=+0+0+0+0+0+p+2a+4P+6G+84+9j+Ax+BB+AG+8j+6x+56+3G+1S+J+0+0+0+0
        Day_1905=+0+0+0+0+0+r+2b+4Q+6H+86+9l+Az+BD+AI+8k+6y+58+3H+1U+J+0+0+0+0
        Day_2005=+0+0+0+0+0+q+2c+4S+6I+87+9m+B1+BG+AK+8m+70+59+3J+1V+K+0+0+0+0
        Day_2105=+0+0+0+0+1+s+2d+4T+6K+88+9o+B3+BI+AM+8n+71+5A+3K+1X+K+0+0+0+0
        Day_2205=+0+0+0+0+2+t+2e+4U+6L+89+9p+B4+BK+AN+8p+72+5C+3L+1Y+L+0+0+0+0
        Day_2305=+0+0+0+0+2+u+2f+4V+6M+8A+9q+B6+BM+AP+8q+74+5D+3N+1Z+N+0+0+0+0
        Day_2405=+0+0+0+0+3+v+2g+4W+6N+8B+9s+B8+BO+AR+8r+75+5E+3O+1b+N+0+0+0+0
        Day_2505=+0+0+0+0+4+w+2h+4X+6N+8C+9t+B9+BP+AS+8t+76+5G+3P+1c+O+0+0+0+0
        Day_2605=+0+0+0+0+4+x+2i+4X+6O+8D+9u+BB+BR+AU+8u+77+5H+3Q+1d+O+0+0+0+0
        Day_2705=+0+0+0+0+5+y+2j+4Y+6P+8E+9v+BC+BT+AV+8v+79+5I+3S+1f+P+0+0+0+0
        Day_2805=+0+0+0+0+5+z+2k+4Z+6Q+8F+9w+BE+BV+AX+8x+7A+5J+3T+1g+Q+0+0+0+0
        Day_2905=+0+0+0+0+5+10+2k+4a+6Q+8G+9x+BF+BW+AY+8y+7B+5K+3U+1h+Q+0+0+0+0
        Day_3005=+0+0+0+0+5+10+2l+4a+6R+8G+9y+BG+BY+Aa+8z+7C+5L+3V+1i+R+0+0+0+0
        Day_3105=+0+0+0+0+6+11+2m+4b+6S+8H+9z+BI+BZ+Ab+90+7D+5M+3W+1j+R+0+0+0+0
        Day_0106=+0+0+0+0+7+12+2m+4b+6S+8H+9z+BJ+Bb+Ac+91+7E+5N+3X+1l+S+0+0+0+0
        Day_0206=+0+0+0+0+6+12+2n+4c+6T+8I+A0+BK+Bc+Ad+93+7F+5O+3Y+1m+T+0+0+0+0
        Day_0306=+0+0+0+0+7+13+2n+4c+6T+8I+A1+BL+Bd+Af+94+7G+5P+3Z+1n+S+0+0+0+0
        Day_0406=+0+0+0+0+7+13+2o+4c+6T+8J+A1+BM+Be+Ag+95+7H+5Q+3a+1o+T+0+0+0+0
        Day_0506=+0+0+0+0+8+14+2o+4d+6U+8J+A2+BM+Bg+Ah+96+7I+5R+3b+1p+U+0+0+0+0
        Day_0606=+0+0+0+0+8+14+2o+4d+6U+8K+A2+BN+Bh+Ai+97+7J+5S+3c+1q+U+0+0+0+0
        Day_0706=+0+0+0+0+8+14+2o+4d+6U+8K+A2+BO+Bi+Aj+98+7K+5T+3d+1r+V+0+0+0+0
        Day_0806=+0+0+0+0+9+15+2p+4d+6U+8K+A3+BP+Bj+Ak+98+7L+5U+3e+1r+V+0+0+0+0
        Day_0906=+0+0+0+0+9+15+2p+4d+6U+8K+A3+BP+Bk+Al+99+7M+5V+3f+1s+W+0+0+0+0
        Day_1006=+0+0+0+0+8+15+2p+4e+6U+8K+A3+BQ+Bk+Am+9A+7M+5V+3g+1t+V+0+0+0+0
        Day_1106=+0+0+0+0+8+15+2p+4e+6U+8K+A3+BQ+Bl+Am+9B+7N+5W+3g+1u+W+0+0+0+0
        Day_1206=+0+0+0+0+8+15+2p+4e+6U+8K+A4+BQ+Bm+An+9C+7O+5X+3h+1v+X+0+0+0+0
        Day_1306=+0+0+0+0+8+15+2p+4d+6U+8K+A4+BR+Bm+Ao+9C+7O+5Y+3i+1v+Y+0+0+0+0
        Day_1406=+0+0+0+0+8+15+2p+4d+6U+8K+A4+BR+Bn+Ao+9D+7P+5Y+3i+1w+X+0+0+0+0
        Day_1506=+0+0+0+0+8+15+2p+4d+6U+8K+A3+BR+Bn+Ap+9D+7Q+5Z+3j+1x+X+0+0+0+0
        Day_1606=+0+0+0+0+8+15+2p+4d+6U+8K+A3+BR+Bo+Aq+9E+7Q+5Z+3j+1x+Y+0+0+0+0
        Day_1706=+0+0+0+0+7+15+2o+4d+6T+8J+A3+BR+Bo+Aq+9E+7R+5a+3k+1y+Y+0+0+0+0
        Day_1806=+0+0+0+0+9+15+2o+4c+6T+8J+A3+BR+Bo+Aq+9F+7R+5a+3k+1y+Z+0+0+0+0
        Day_1906=+0+0+0+0+9+14+2o+4c+6T+8J+A3+BR+Bo+Ar+9F+7S+5b+3l+1y+Z+0+0+0+0
        Day_2006=+0+0+0+0+8+14+2n+4c+6S+8J+A2+BR+Bp+Ar+9G+7S+5b+3l+1z+Z+0+0+0+0
        Day_2106=+0+0+0+0+8+14+2n+4b+6S+8I+A2+BQ+Bp+Ar+9G+7S+5c+3m+1z+a+0+0+0+0
        Day_2206=+0+0+0+0+7+13+2n+4b+6S+8I+A2+BQ+Bp+As+9G+7T+5c+3m+1z+Y+0+0+0+0
        Day_2306=+0+0+0+0+7+13+2m+4b+6R+8H+A1+BQ+Bp+As+9H+7T+5c+3m+20+Z+0+0+0+0
        Day_2406=+0+0+0+0+7+12+2m+4a+6R+8H+A1+BQ+Bp+As+9H+7U+5d+3n+20+Z+0+0+0+0
        Day_2506=+0+0+0+0+6+12+2l+4a+6Q+8G+A0+BP+Bp+As+9H+7U+5d+3n+21+Z+0+0+0+0
        Day_2606=+0+0+0+0+6+12+2l+4Z+6Q+8G+A0+BP+Bp+At+9I+7U+5d+3n+21+a+0+0+0+0
        Day_2706=+0+0+0+0+7+11+2k+4Z+6P+8F+9z+BO+Bo+At+9I+7U+5e+3o+21+a+0+0+0+0
        Day_2806=+0+0+0+0+7+11+2k+4Y+6P+8F+9z+BO+Bo+At+9I+7V+5e+3o+21+a+0+0+0+0
        Day_2906=+0+0+0+0+6+10+2j+4Y+6O+8E+9y+BN+Bo+At+9I+7V+5e+3o+21+a+0+0+0+0
        Day_3006=+0+0+0+0+5+z+2j+4X+6O+8E+9y+BN+Bn+At+9I+7V+5e+3o+21+a+0+0+0+0
        Day_0107=+0+0+0+0+5+z+2i+4W+6N+8D+9x+BM+Bn+As+9I+7V+5e+3o+21+a+0+0+0+0
        Day_0207=+0+0+0+0+6+y+2h+4W+6M+8C+9w+BL+Bm+As+9I+7V+5e+3o+21+a+0+0+0+0
        Day_0307=+0+0+0+0+5+x+2h+4V+6M+8C+9w+BL+Bm+As+9I+7V+5e+3o+21+a+0+0+0+0
        Day_0407=+0+0+0+0+4+w+2g+4U+6L+8B+9v+BK+Bl+As+9I+7V+5e+3o+21+Z+0+0+0+0
        Day_0507=+0+0+0+0+3+w+2f+4T+6K+8A+9u+BJ+Bk+Ar+9I+7V+5e+3o+21+Z+0+0+0+0
        Day_0607=+0+0+0+0+4+v+2e+4T+6J+89+9t+BI+Bk+Ar+9H+7U+5e+3o+21+Z+0+0+0+0
        Day_0707=+0+0+0+0+3+u+2d+4S+6I+88+9s+BH+Bj+Aq+9H+7U+5e+3n+20+Z+0+0+0+0
        Day_0807=+0+0+0+0+2+t+2c+4R+6I+88+9r+BG+Bi+Aq+9H+7U+5d+3n+20+a+0+0+0+0
        Day_0907=+0+0+0+0+1+s+2b+4Q+6H+87+9q+BF+Bh+Ap+9G+7U+5d+3n+20+Z+0+0+0+0
        Day_1007=+0+0+0+0+2+r+2a+4P+6G+86+9p+BE+Bg+Ao+9G+7T+5d+3m+1z+Z+0+0+0+0
        Day_1107=+0+0+0+0+0+q+2Z+4O+6F+85+9o+BC+Be+An+9F+7T+5c+3m+1z+Y+0+0+0+0
        Day_1207=+0+0+0+0+0+p+2Y+4N+6E+84+9n+BB+Bd+An+9F+7S+5c+3l+1y+Y+0+0+0+0
        Day_1307=+0+0+0+0+0+p+2X+4M+6D+83+9m+BA+Bc+Am+9E+7S+5b+3l+1x+Z+0+0+0+0
        Day_1407=+0+0+0+0+0+o+2W+4L+6C+81+9l+B8+Ba+Al+9D+7R+5b+3k+1x+Y+0+0+0+0
        Day_1507=+0+0+0+0+0+n+2V+4K+6B+80+9j+B7+BZ+Ak+9C+7Q+5a+3j+1w+X+0+0+0+0
        Day_1607=+0+0+0+0+0+n+2U+4J+6A+7z+9i+B5+BX+Ai+9C+7Q+5Z+3j+1v+W+0+0+0+0
        Day_1707=+0+0+0+0+0+m+2T+4I+68+7y+9h+B4+BW+Ah+9B+7P+5Z+3i+1u+X+0+0+0+0
        Day_1807=+0+0+0+0+0+n+2S+4G+67+7x+9f+B2+BU+Ag+9A+7O+5Y+3h+1t+W+0+0+0+0
        Day_1907=+0+0+0+0+0+l+2Q+4F+66+7w+9e+B0+BS+Af+99+7N+5X+3g+1t+V+0+0+0+0
        Day_2007=+0+0+0+0+0+k+2P+4E+65+7u+9d+Az+BR+Ad+98+7M+5W+3f+1s+W+0+0+0+0
        Day_2107=+0+0+0+0+0+k+2O+4D+64+7t+9b+Ax+BP+Ac+97+7L+5V+3e+1q+U+0+0+0+0
        Day_2207=+0+0+0+0+0+j+2N+4C+63+7s+9a+Av+BN+Aa+95+7K+5U+3d+1p+T+0+0+0+0
        Day_2307=+0+0+0+0+0+j+2L+4A+61+7r+9Y+At+BL+AY+94+7J+5T+3c+1o+U+0+0+0+0
        Day_2407=+0+0+0+0+0+i+2K+49+60+7p+9X+As+BJ+AX+93+7I+5S+3b+1n+S+0+0+0+0
        Day_2507=+0+0+0+0+0+i+2J+48+5z+7o+9V+Aq+BH+AV+91+7H+5R+3a+1m+R+0+0+0+0
        Day_2607=+0+0+0+0+0+h+2H+47+5x+7m+9T+Ao+BE+AT+90+7F+5P+3Z+1k+R+0+0+0+0
        Day_2707=+0+0+0+0+0+f+2G+45+5w+7l+9S+Am+BC+AR+8y+7E+5O+3X+1j+Q+0+0+0+0
        Day_2807=+0+0+0+0+0+g+2E+44+5v+7k+9Q+Aj+BA+AP+8x+7D+5N+3W+1i+Q+0+0+0+0
        Day_2907=+0+0+0+0+0+e+2D+43+5t+7i+9O+Ah+B8+AN+8v+7B+5L+3V+1g+P+0+0+0+0
        Day_3007=+0+0+0+0+0+e+2C+41+5s+7h+9N+Af+B5+AL+8t+7A+5K+3T+1f+P+0+0+0+0
        Day_3107=+0+0+0+0+0+d+2A+40+5r+7f+9L+Ad+B3+AJ+8s+78+5I+3S+1d+N+0+0+0+0
        Day_0108=+0+0+0+0+0+d+29+3y+5p+7e+9J+Ab+B0+AH+8q+77+5H+3Q+1b+N+0+0+0+0
        Day_0208=+0+0+0+0+0+b+27+3x+5o+7c+9H+AY+Ay+AF+8o+75+5F+3O+1a+L+0+0+0+0
        Day_0308=+0+0+0+0+0+c+26+3v+5m+7a+9F+AW+Av+AC+8m+73+5E+3N+1Y+L+0+0+0+0
        Day_0408=+0+0+0+0+0+a+24+3u+5l+7Z+9E+AU+As+AA+8k+71+5C+3L+1W+J+0+0+0+0
        Day_0508=+0+0+0+0+0+a+23+3t+5j+7X+9C+AR+Aq+A8+8i+70+5A+3J+1U+J+0+0+0+0
        Day_0608=+0+0+0+0+0+Z+21+3r+5i+7W+9A+AP+An+A5+8g+6y+58+3H+1S+H+0+0+0+0
        Day_0708=+0+0+0+0+0+Z+1z+3q+5g+7U+98+AM+Ak+A3+8e+6w+57+3G+1Q+H+0+0+0+0
        Day_0808=+0+0+0+0+0+X+1y+3o+5f+7S+96+AK+Ah+A0+8b+6u+55+3E+1O+H+0+0+0+0
        Day_0908=+0+0+0+0+0+X+1w+3n+5d+7R+94+AH+Ae+9x+8Z+6s+53+3C+1M+F+0+0+0+0
        Day_1008=+0+0+0+0+0+V+1v+3l+5c+7P+92+AF+Ab+9v+8X+6p+51+3A+1K+E+0+0+0+0
        Day_1108=+0+0+0+0+0+W+1t+3j+5a+7N+8z+AC+AY+9s+8U+6n+4y+38+1I+C+0+0+0+0
        Day_1208=+0+0+0+0+0+U+1s+3i+5Y+7L+8x+A9+AV+9p+8S+6l+4w+35+1G+C+0+0+0+0
        Day_1308=+0+0+0+0+0+S+1q+3g+5X+7K+8v+A7+AS+9m+8P+6j+4u+33+1E+B+0+0+0+0
        Day_1408=+0+0+0+0+0+S+1o+3f+5V+7I+8t+A4+AP+9j+8N+6g+4s+31+1B+9+0+0+0+0
        Day_1508=+0+0+0+0+0+R+1n+3d+5U+7G+8r+A1+AM+9g+8K+6e+4q+2z+19+8+0+0+0+0
        Day_1608=+0+0+0+0+0+R+1l+3c+5S+7E+8p+9y+AJ+9d+8H+6c+4n+2x+17+8+0+0+0+0
        Day_1708=+0+0+0+0+0+P+1j+3a+5Q+7C+8m+9v+AG+9a+8F+6Z+4l+2u+14+5+0+0+0+0
        Day_1808=+0+0+0+0+0+P+1i+3Y+5P+7A+8k+9t+AC+9X+8C+6X+4j+2s+12+4+0+0+0+0
        Day_1908=+0+0+0+0+0+N+1g+3X+5N+78+8i+9q+A9+9U+89+6U+4g+2p+z+4+0+0+0+0
        Day_2008=+0+0+0+0+0+N+1e+3V+5L+76+8f+9n+A6+9R+86+6R+4e+2n+x+1+0+0+0+0
        Day_2108=+0+0+0+0+0+M+1d+3T+5J+74+8d+9k+A2+9N+83+6P+4b+2k+u+0+0+0+0+0
        Day_2208=+0+0+0+0+0+M+1b+3S+5I+73+8a+9h+9z+9K+80+6M+4Y+2i+t+0+0+0+0+0
        Day_2308=+0+0+0+0+0+K+1Z+3Q+5G+71+8Y+9e+9v+9H+7x+6J+4W+2f+t+0+0+0+0+0
        Day_2408=+0+0+0+0+0+K+1Y+3O+5E+6z+8W+9a+9s+9D+7u+6G+4T+2d+q+0+0+0+0+0
        Day_2508=+0+0+0+0+0+I+1W+3N+5C+6w+8T+9X+9o+9A+7r+6E+4Q+2a+p+0+0+0+0+0
        Day_2608=+0+0+0+0+0+I+1U+3L+5B+6u+8R+9U+9l+96+7o+6B+4O+2X+o+0+0+0+0+0
        Day_2708=+0+0+0+0+0+H+1T+3J+59+6s+8O+9R+9h+93+7l+68+4L+2U+n+0+0+0+0+0
        Day_2808=+0+0+0+0+0+H+1R+3I+57+6q+8L+9O+9d+8z+7i+65+4I+2S+l+0+0+0+0+0
        Day_2908=+0+0+0+0+0+F+1P+3G+55+6o+8J+9L+9a+8w+7e+62+4F+2P+k+0+0+0+0+0
        Day_3008=+0+0+0+0+0+F+1N+3E+53+6m+8G+9H+9W+8s+7b+5z+4C+2M+j+0+0+0+0+0
        Day_3108=+0+0+0+0+0+D+1M+3D+52+6k+8E+9E+9S+8p+7Y+5w+49+2J+i+0+0+0+0+0
        Day_0109=+0+0+0+0+0+D+1K+3B+50+6i+8B+9B+9P+8l+7U+5t+46+2G+h+0+0+0+0+0
        Day_0209=+0+0+0+0+0+C+1I+39+4y+6g+88+97+9L+8h+7R+5p+43+2D+e+0+0+0+0+0
        Day_0309=+0+0+0+0+0+C+1G+37+4w+6d+85+94+9H+8e+7O+5m+40+2A+d+0+0+0+0+0
        Day_0409=+0+0+0+0+0+A+1F+36+4u+6b+83+91+9D+8a+7K+5j+3x+27+b+0+0+0+0+0
        Day_0509=+0+0+0+0+0+A+1D+34+4s+6Z+80+8x+9A+8W+7H+5g+3u+24+a+0+0+0+0+0
        Day_0609=+0+0+0+0+0+8+1B+32+4q+6X+7x+8u+96+8S+7D+5d+3r+21+Z+0+0+0+0+0
        Day_0709=+0+0+0+0+0+8+1A+30+4o+6U+7u+8q+92+8P+7A+5Z+3o+1y+W+0+0+0+0+0
        Day_0809=+0+0+0+0+0+7+18+2y+4m+6S+7r+8n+8y+8L+76+5W+3l+1v+V+0+0+0+0+0
        Day_0909=+0+0+0+0+0+5+16+2x+4k+6Q+7p+8j+8u+8H+72+5T+3i+1s+U+0+0+0+0+0
        Day_1009=+0+0+0+0+0+5+14+2v+4i+6N+7m+8g+8q+8D+6z+5P+3e+1p+S+0+0+0+0+0
        Day_1109=+0+0+0+0+0+3+12+2t+4g+6L+7j+8c+8m+89+6v+5M+3b+1m+R+0+0+0+0+0
        Day_1209=+0+0+0+0+0+3+11+2r+4e+6J+7g+8Z+8i+85+6s+5I+3Y+1i+O+0+0+0+0+0
        Day_1309=+0+0+0+0+0+2+z+2p+4c+6G+7d+8V+8f+81+6o+5F+3V+1f+N+0+0+0+0+0
        Day_1409=+0+0+0+0+0+2+x+2o+4a+6E+7a+8S+8b+7x+6k+5C+3S+1c+M+0+0+0+0+0
        Day_1509=+0+0+0+0+0+0+v+2m+4Y+6B+7X+8O+8X+7u+6h+58+3O+1Z+K+0+0+0+0+0
        Day_1609=+0+0+0+0+0+0+w+2k+4W+69+7U+8L+8T+7q+6d+55+3L+1W+J+0+0+0+0+0
        Day_1709=+0+0+0+0+0+0+u+2i+4U+66+7R+8H+8P+7m+6Z+51+3I+1S+I+0+0+0+0+0
        Day_1809=+0+0+0+0+0+0+u+2g+4S+64+7O+8D+8L+7i+6W+4y+3E+1P+E+0+0+0+0+0
        Day_1909=+0+0+0+0+0+0+s+2e+4Q+61+7L+8A+8H+7e+6S+4u+3B+1M+D+0+0+0+0+0
        Day_2009=+0+0+0+0+0+0+s+2c+4O+5z+7I+86+8D+7a+6O+4r+38+1J+C+0+0+0+0+0
        Day_2109=+0+0+0+0+0+0+q+2a+4L+5w+7F+82+89+7W+6K+4n+34+1G+B+0+0+0+0+0
        Day_2209=+0+0+0+0+0+0+q+2Y+4J+5u+7C+7z+85+7S+6H+4k+31+1C+9+0+0+0+0+0
        Day_2309=+0+0+0+0+0+0+p+2W+4H+5r+79+7v+81+7O+6D+4g+2y+19+8+0+0+0+0+0
        Day_2409=+0+0+0+0+0+0+p+2V+4F+5p+75+7r+7x+7K+69+4d+2u+16+7+0+0+0+0+0
        Day_2509=+0+0+0+0+0+0+n+2T+4D+5m+72+7o+7t+7G+65+4Z+2r+13+3+0+0+0+0+0
        Day_2609=+0+0+0+0+0+0+l+2R+4A+5j+6z+7k+7p+7C+62+4W+2o+z+2+0+0+0+0+0
        Day_2709=+0+0+0+0+0+0+l+2P+48+5h+6w+7g+7l+78+5y+4S+2l+w+1+0+0+0+0+0
        Day_2809=+0+0+0+0+0+0+j+2N+46+5e+6t+7d+7h+74+5u+4P+2h+v+0+0+0+0+0+0
        Day_2909=+0+0+0+0+0+0+j+2L+44+5b+6q+7Z+7d+70+5q+4L+2e+u+0+0+0+0+0+0
        Day_3009=+0+0+0+0+0+0+h+2J+41+5Z+6m+7V+7Z+6w+5n+4I+2b+s+0+0+0+0+0+0
        Day_0110=+0+0+0+0+0+0+h+2H+3z+5W+6j+7R+7V+6s+5j+4E+2X+p+0+0+0+0+0+0
        Day_0210=+0+0+0+0+0+0+f+2F+3x+5T+6g+7O+7R+6o+5f+4B+2U+o+0+0+0+0+0+0
        Day_0310=+0+0+0+0+0+0+f+2D+3u+5R+6d+7K+7N+6k+5c+48+2R+n+0+0+0+0+0+0
        Day_0410=+0+0+0+0+0+0+d+2B+3s+5O+6a+7G+7J+6h+5Y+44+2O+l+0+0+0+0+0+0
        Day_0510=+0+0+0+0+0+0+d+28+3q+5L+6W+7D+7F+6d+5U+41+2K+k+0+0+0+0+0+0
        Day_0610=+0+0+0+0+0+0+b+26+3n+5I+6T+79+7B+6Z+5R+3x+2H+h+0+0+0+0+0+0
        Day_0710=+0+0+0+0+0+0+b+24+3l+5G+6Q+75+77+6V+5N+3u+2E+g+0+0+0+0+0+0
        Day_0810=+0+0+0+0+0+0+Z+22+3j+5D+6N+72+73+6R+5J+3r+2B+f+0+0+0+0+0+0
        Day_0910=+0+0+0+0+0+0+Z+20+3g+5A+6J+6y+6z+6N+5G+3n+28+e+0+0+0+0+0+0
        Day_1010=+0+0+0+0+0+0+X+1y+3e+57+6G+6u+6w+6K+5C+3k+25+c+0+0+0+0+0+0
        Day_1110=+0+0+0+0+0+0+X+1w+3c+55+6D+6r+6s+6G+59+3h+21+Z+0+0+0+0+0+0
        Day_1210=+0+0+0+0+0+0+V+1u+3Z+52+6A+6n+6o+6C+55+3d+1y+Y+0+0+0+0+0+0
        Day_1310=+0+0+0+0+0+0+V+1s+3X+4z+66+6j+6k+68+52+3a+1v+X+0+0+0+0+0+0
        Day_1410=+0+0+0+0+0+0+T+1p+3U+4w+63+6g+6g+65+4y+3X+1s+W+0+0+0+0+0+0
        Day_1510=+0+0+0+0+0+0+T+1n+3S+4t+60+6c+6d+61+4v+3U+1p+T+0+0+0+0+0+0
        Day_1610=+0+0+0+0+0+0+T+1l+3Q+4r+5x+6Z+6Z+5x+4s+3R+1m+S+0+0+0+0+0+0
        Day_1710=+0+0+0+0+0+0+R+1j+3N+4o+5u+6V+6V+5u+4o+3O+1k+R+0+0+0+0+0+0
        Day_1810=+0+0+0+0+0+0+R+1h+3L+4l+5q+6R+6R+5q+4l+3L+1h+R+0+0+0+0+0+0
        Day_1910=+0+0+0+0+0+0+P+1f+3I+4i+5n+6O+6O+5n+4i+3H+1e+O+0+0+0+0+0+0
        Day_2010=+0+0+0+0+0+0+O+1c+3G+4f+5k+6K+6K+5j+4e+3E+1b+N+0+0+0+0+0+0
        Day_2110=+0+0+0+0+0+0+M+1a+3D+4d+5h+6H+6H+5g+4b+3B+1Y+M+0+0+0+0+0+0
        Day_2210=+0+0+0+0+0+0+M+1Y+3B+4a+5e+6E+6D+5c+4Y+39+1W+K+0+0+0+0+0+0
        Day_2310=+0+0+0+0+0+0+K+1W+38+4X+5a+6A+6A+5Z+4V+36+1T+J+0+0+0+0+0+0
        Day_2410=+0+0+0+0+0+0+K+1U+36+4U+5X+67+66+5W+4S+33+1Q+I+0+0+0+0+0+0
        Day_2510=+0+0+0+0+0+0+I+1S+33+4R+5U+63+63+5S+4P+30+1O+G+0+0+0+0+0+0
        Day_2610=+0+0+0+0+0+0+I+1P+31+4P+5R+60+5z+5P+4M+2x+1L+F+0+0+0+0+0+0
        Day_2710=+0+0+0+0+0+0+H+1N+2z+4M+5O+5x+5w+5M+4J+2v+1J+E+0+0+0+0+0+0
        Day_2810=+0+0+0+0+0+0+F+1L+2w+4J+5L+5t+5t+5J+4G+2s+1G+C+0+0+0+0+0+0
        Day_2910=+0+0+0+0+0+0+F+1J+2u+4G+5I+5q+5p+5F+4D+2p+1E+C+0+0+0+0+0+0
        Day_3010=+0+0+0+0+0+0+D+1G+2r+4E+5F+5n+5m+5C+4A+2n+1B+B+0+0+0+0+0+0
        Day_3110=+0+0+0+0+0+0+D+1E+2p+4B+5C+5k+5j+59+47+2k+19+9+0+0+0+0+0+0
        Day_0111=+0+0+0+0+0+0+A+1C+2m+48+59+5g+5g+56+44+2i+17+9+0+0+0+0+0+0
        Day_0211=+0+0+0+0+0+0+A+1A+2k+45+56+5d+5c+53+42+2f+15+6+0+0+0+0+0+0
        Day_0311=+0+0+0+0+0+0+8+18+2h+43+53+5a+5Z+50+3z+2d+12+6+0+0+0+0+0+0
        Day_0411=+0+0+0+0+0+0+8+15+2f+40+50+5X+5W+4y+3w+2a+10+6+0+0+0+0+0+0
        Day_0511=+0+0+0+0+0+0+8+13+2d+3x+4x+5U+5T+4v+3u+2Y+y+4+0+0+0+0+0+0
        Day_0611=+0+0+0+0+0+0+5+11+2a+3v+4u+5R+5Q+4s+3r+2W+w+4+0+0+0+0+0+0
        Day_0711=+0+0+0+0+0+0+5+z+2Y+3s+4r+5O+5N+4p+3p+2U+u+2+0+0+0+0+0+0
        Day_0811=+0+0+0+0+0+0+3+x+2V+3q+4p+5L+5L+4n+3n+2S+s+2+0+0+0+0+0+0
        Day_0911=+0+0+0+0+0+0+3+v+2T+3n+4m+5I+5I+4k+3k+2Q+r+0+0+0+0+0+0+0
        Day_1011=+0+0+0+0+0+0+2+s+2R+3l+4j+5G+5F+4h+3i+2O+q+0+0+0+0+0+0+0
        Day_1111=+0+0+0+0+0+0+0+q+2O+3i+4g+5D+5C+4f+3g+2M+p+0+0+0+0+0+0+0
        Day_1211=+0+0+0+0+0+0+0+q+2M+3g+4e+5A+5A+4c+3d+2K+p+0+0+0+0+0+0+0
        Day_1311=+0+0+0+0+0+0+0+o+2K+3d+4b+58+57+4a+3b+2I+n+0+0+0+0+0+0+0
        Day_1411=+0+0+0+0+0+0+0+n+2I+3b+4Z+55+55+4Y+3Z+2G+m+0+0+0+0+0+0+0
        Day_1511=+0+0+0+0+0+0+0+l+2F+3Y+4W+52+52+4W+3X+2E+m+0+0+0+0+0+0+0
        Day_1611=+0+0+0+0+0+0+0+l+2D+3W+4U+50+50+4T+3V+2D+k+0+0+0+0+0+0+0
        Day_1711=+0+0+0+0+0+0+0+k+2B+3T+4R+4x+4x+4R+3U+2B+l+0+0+0+0+0+0+0
        Day_1811=+0+0+0+0+0+0+0+i+29+3R+4P+4v+4v+4P+3S+29+j+0+0+0+0+0+0+0
        Day_1911=+0+0+0+0+0+0+0+i+27+3P+4M+4t+4t+4N+3Q+28+i+0+0+0+0+0+0+0
        Day_2011=+0+0+0+0+0+0+0+g+25+3N+4K+4q+4r+4L+3O+27+i+0+0+0+0+0+0+0
        Day_2111=+0+0+0+0+0+0+0+g+22+3K+4I+4o+4o+4J+3N+25+h+0+0+0+0+0+0+0
        Day_2211=+0+0+0+0+0+0+0+e+20+3I+4G+4m+4m+4H+3L+24+g+0+0+0+0+0+0+0
        Day_2311=+0+0+0+0+0+0+0+d+1y+3G+4D+4k+4k+4G+3K+23+h+0+0+0+0+0+0+0
        Day_2411=+0+0+0+0+0+0+0+d+1w+3E+4B+4h+4i+4E+3I+21+g+0+0+0+0+0+0+0
        Day_2511=+0+0+0+0+0+0+0+b+1u+3C+49+4f+4h+4C+3H+20+f+0+0+0+0+0+0+0
        Day_2611=+0+0+0+0+0+0+0+b+1s+3A+47+4d+4f+4B+3F+1z+e+0+0+0+0+0+0+0
        Day_2711=+0+0+0+0+0+0+0+Z+1q+38+45+4b+4d+49+3E+1y+d+0+0+0+0+0+0+0
        Day_2811=+0+0+0+0+0+0+0+Z+1p+36+43+4a+4b+48+3D+1x+e+0+0+0+0+0+0+0
        Day_2911=+0+0+0+0+0+0+0+X+1n+34+41+4Y+4a+46+3C+1x+d+0+0+0+0+0+0+0
        Day_3011=+0+0+0+0+0+0+0+X+1l+32+3z+4W+4Y+45+3B+1w+d+0+0+0+0+0+0+0
        Day_0112=+0+0+0+0+0+0+0+V+1j+31+3y+4U+4X+44+3A+1v+c+0+0+0+0+0+0+0
        Day_0212=+0+0+0+0+0+0+0+V+1h+2z+3w+4T+4V+43+39+1u+c+0+0+0+0+0+0+0
        Day_0312=+0+0+0+0+0+0+0+U+1g+2x+3u+4R+4U+41+38+1u+b+0+0+0+0+0+0+0
        Day_0412=+0+0+0+0+0+0+0+U+1e+2v+3t+4Q+4S+40+37+1t+b+0+0+0+0+0+0+0
        Day_0512=+0+0+0+0+0+0+0+S+1d+2u+3r+4O+4R+3z+37+1t+c+0+0+0+0+0+0+0
        Day_0612=+0+0+0+0+0+0+0+S+1b+2s+3q+4N+4Q+3z+36+1s+c+0+0+0+0+0+0+0
        Day_0712=+0+0+0+0+0+0+0+R+1Z+2r+3o+4M+4P+3y+35+1s+c+0+0+0+0+0+0+0
        Day_0812=+0+0+0+0+0+0+0+R+1Y+2p+3n+4K+4O+3x+35+1s+c+0+0+0+0+0+0+0
        Day_0912=+0+0+0+0+0+0+0+P+1X+2o+3l+4J+4N+3w+34+1r+c+0+0+0+0+0+0+0
        Day_1012=+0+0+0+0+0+0+0+O+1V+2n+3k+4I+4M+3w+34+1r+c+0+0+0+0+0+0+0
        Day_1112=+0+0+0+0+0+0+0+O+1U+2l+3j+4H+4L+3v+34+1r+c+0+0+0+0+0+0+0
        Day_1212=+0+0+0+0+0+0+0+N+1T+2k+3i+4G+4L+3v+34+1r+c+0+0+0+0+0+0+0
        Day_1312=+0+0+0+0+0+0+0+N+1R+2j+3h+4F+4K+3u+33+1r+c+0+0+0+0+0+0+0
        Day_1412=+0+0+0+0+0+0+0+M+1Q+2i+3g+4E+4J+3u+33+1r+b+0+0+0+0+0+0+0
        Day_1512=+0+0+0+0+0+0+0+L+1P+2h+3f+4E+4J+3u+33+1r+b+0+0+0+0+0+0+0
        Day_1612=+0+0+0+0+0+0+0+L+1O+2g+3e+4D+4I+3t+33+1s+b+0+0+0+0+0+0+0
        Day_1712=+0+0+0+0+0+0+0+K+1N+2f+3d+4C+4I+3t+33+1s+c+0+0+0+0+0+0+0
        Day_1812=+0+0+0+0+0+0+0+J+1M+2e+3c+4C+4I+3t+34+1s+c+0+0+0+0+0+0+0
        Day_1912=+0+0+0+0+0+0+0+K+1L+2d+3c+4B+4H+3t+34+1t+d+0+0+0+0+0+0+0
        Day_2012=+0+0+0+0+0+0+0+J+1K+2c+3b+4B+4H+3t+34+1t+d+0+0+0+0+0+0+0
        Day_2112=+0+0+0+0+0+0+0+I+1J+2c+3b+4B+4H+3t+34+1u+c+0+0+0+0+0+0+0
        Day_2212=+0+0+0+0+0+0+0+H+1I+2b+3a+4A+4H+3u+35+1u+d+0+0+0+0+0+0+0
        Day_2312=+0+0+0+0+0+0+0+I+1I+2a+3a+4A+4H+3u+35+1v+e+0+0+0+0+0+0+0
        Day_2412=+0+0+0+0+0+0+0+H+1H+2a+3Z+4A+4H+3u+36+1v+e+0+0+0+0+0+0+0
        Day_2512=+0+0+0+0+0+0+0+H+1G+2Z+3Z+4A+4I+3v+36+1w+e+0+0+0+0+0+0+0
        Day_2612=+0+0+0+0+0+0+0+G+1G+2Z+3Z+4A+4I+3v+37+1x+f+0+0+0+0+0+0+0
        Day_2712=+0+0+0+0+0+0+0+H+1F+2Z+3Z+4A+4I+3w+38+1y+f+0+0+0+0+0+0+0
        Day_2812=+0+0+0+0+0+0+0+H+1F+2Y+3Z+4A+4J+3w+39+1z+f+0+0+0+0+0+0+0
        Day_2912=+0+0+0+0+0+0+0+G+1F+2Y+3Z+4A+4J+3x+39+20+g+0+0+0+0+0+0+0
        Day_3012=+0+0+0+0+0+0+0+G+1E+2Y+3Z+4B+4K+3y+3A+21+h+0+0+0+0+0+0+0
        Day_3112=+0+0+0+0+0+0+0+F+1E+2Y+3Z+4B+4K+3z+3B+22+h+0+0+0+0+0+0+0
      End of Data
    End of VarSimul=viHSol

    VarSimul_3=AzSol
      Varident=AzSol
      VarAcc=Hour
      VarType=Angle
      VarStore=Simul
      VarMode=Accum
      DateBeg=01/01/90 00:00
      DateEnd=31/12/90 23:00
      WRFactor=572.9579
        Day_0101=+0+0+0+0+0+0+0-9L-8H-6R-4L-20+V+2x+5D+7C+8s+0+0+0+0+0+0+0
        Day_0201=+0+0+0+0+0+0+0-9N-8I-6T-4N-21+U+2w+5C+7C+8s+0+0+0+0+0+0+0
        Day_0301=+0+0+0+0+0+0+0-9O-8K-6U-4O-22+S+2v+5C+7C+8s+0+0+0+0+0+0+0
        Day_0401=+0+0+0+0+0+0+0-9Q-8L-6W-4Q-24+R+2u+5B+7B+8u+0+0+0+0+0+0+0
        Day_0501=+0+0+0+0+0+0+0-9R-8N-6X-4R-25+Q+2u+5B+7B+8u+0+0+0+0+0+0+0
        Day_0601=+0+0+0+0+0+0+0-9T-8O-6Z-4T-26+P+2t+5A+7B+8w+9j+0+0+0+0+0+0
        Day_0701=+0+0+0+0+0+0+0-9U-8Q-6b-4U-28+O+2s+5A+7B+8w+9k+0+0+0+0+0+0
        Day_0801=+0+0+0+0+0+0+0-9Y-8S-6c-4W-29+N+2s+5A+7B+8w+9l+0+0+0+0+0+0
        Day_0901=+0+0+0+0+0+0+0-9Z-8T-6e-4X-2B+M+2r+59+7B+8w+9m+0+0+0+0+0+0
        Day_1001=+0+0+0+0+0+0+0-9b-8V-6g-4Z-2C+L+2q+59+7B+8x+9o+0+0+0+0+0+0
        Day_1101=+0+0+0+0+0+0+0-9d-8X-6h-4b-2D+K+2q+59+7B+8x+9o+0+0+0+0+0+0
        Day_1201=+0+0+0+0+0+0+0-9f-8Z-6j-4c-2F+J+2p+59+7C+8y+9r+0+0+0+0+0+0
        Day_1301=+0+0+0+0+0+0+0-9h-8b-6l-4e-2G+I+2p+59+7C+8y+9r+0+0+0+0+0+0
        Day_1401=+0+0+0+0+0+0+0-9i-8c-6m-4f-2H+H+2o+59+7C+8z+9t+0+0+0+0+0+0
        Day_1501=+0+0+0+0+0+0+0-9m-8e-6o-4h-2J+G+2o+59+7D+8z+9u+0+0+0+0+0+0
        Day_1601=+0+0+0+0+0+0+0-9o-8g-6q-4j-2K+F+2n+59+7D+90+9x+0+0+0+0+0+0
        Day_1701=+0+0+0+0+0+0+0-9q-8i-6s-4k-2L+E+2n+59+7D+91+9z+0+0+0+0+0+0
        Day_1801=+0+0+0+0+0+0+0-9s-8k-6u-4m-2N+E+2n+59+7E+92+A0+0+0+0+0+0+0
        Day_1901=+0+0+0+0+0+0+0-9u-8m-6w-4o-2O+D+2n+5A+7F+92+A3+0+0+0+0+0+0
        Day_2001=+0+0+0+0+0+0+0-9y-8o-6y-4p-2P+C+2m+5A+7F+93+A4+0+0+0+0+0+0
        Day_2101=+0+0+0+0+0+0+0-A0-8q-6z-4r-2R+B+2m+5A+7G+94+A6+0+0+0+0+0+0
        Day_2201=+0+0+0+0+0+0+0-A2-8s-71-4t-2S+A+2m+5B+7H+95+A9+0+0+0+0+0+0
        Day_2301=+0+0+0+0+0+0+0-A5-8u-73-4v-2T+A+2m+5B+7I+96+AA+0+0+0+0+0+0
        Day_2401=+0+0+0+0+0+0+0-A8-8w-75-4w-2V+9+2m+5C+7J+98+AD+0+0+0+0+0+0
        Day_2501=+0+0+0+0+0+0+0-AA-8y-77-4y-2W+8+2m+5C+7J+99+AF+0+0+0+0+0+0
        Day_2601=+0+0+0+0+0+0+0-AE-90-79-50-2X+8+2m+5D+7K+9A+AI+0+0+0+0+0+0
        Day_2701=+0+0+0+0+0+0+0-AG-92-7B-51-2Y+7+2m+5D+7M+9B+AL+0+0+0+0+0+0
        Day_2801=+0+0+0+0+0+0+0-AI-95-7D-53-2a+7+2m+5E+7N+9D+AM+0+0+0+0+0+0
        Day_2901=+0+0+0+0+0+0+0-AM-97-7F-55-2b+6+2m+5F+7O+9E+AQ+0+0+0+0+0+0
        Day_3001=+0+0+0+0+0+0+0-AO-99-7H-57-2c+5+2n+5G+7P+9G+AR+0+0+0+0+0+0
        Day_3101=+0+0+0+0+0+0+0-AS-9B-7J-58-2d+5+2n+5H+7Q+9H+AU+0+0+0+0+0+0
        Day_0102=+0+0+0+0+0+0+0-AU-9D-7L-5A-2f+5+2n+5I+7S+9J+AY+0+0+0+0+0+0
        Day_0202=+0+0+0+0+0+0+0-AY-9F-7N-5C-2g+4+2o+5J+7T+9L+Aa+0+0+0+0+0+0
        Day_0302=+0+0+0+0+0+0+0-Ab-9I-7P-5D-2h+4+2o+5K+7V+9M+Ad+0+0+0+0+0+0
        Day_0402=+0+0+0+0+0+0+0-Af-9K-7R-5F-2i+3+2o+5L+7W+9O+Af+0+0+0+0+0+0
        Day_0502=+0+0+0+0+0+0+0-Ah-9M-7T-5H-2j+3+2p+5M+7Y+9Q+Aj+0+0+0+0+0+0
        Day_0602=+0+0+0+0+0+0+0-Al-9O-7V-5J-2k+3+2q+5N+7Z+9S+Am+0+0+0+0+0+0
        Day_0702=+0+0+0+0+0+0+0-An-9R-7X-5K-2l+3+2q+5P+7b+9U+Ap+0+0+0+0+0+0
        Day_0802=+0+0+0+0+0+0+0-Ar-9T-7a-5M-2m+2+2r+5Q+7d+9W+As+0+0+0+0+0+0
        Day_0902=+0+0+0+0+0+0+0-Au-9V-7c-5O-2n+2+2s+5R+7f+9Y+Av+0+0+0+0+0+0
        Day_1002=+0+0+0+0+0+0+0-Ay-9Y-7e-5P-2o+2+2t+5T+7h+9a+Ay+0+0+0+0+0+0
        Day_1102=+0+0+0+0+0+0+0-B0-9a-7g-5R-2p+2+2t+5U+7j+9c+B2+0+0+0+0+0+0
        Day_1202=+0+0+0+0+0+0+0-B4-9c-7i-5T-2q+2+2u+5W+7l+9f+B5+0+0+0+0+0+0
        Day_1302=+0+0+0+0+0+0+0-B7-9e-7k-5U-2r+2+2v+5Y+7n+9h+B9+0+0+0+0+0+0
        Day_1402=+0+0+0+0+0+0+0-BB-9h-7m-5W-2s+2+2w+5Z+7p+9j+BB+0+0+0+0+0+0
        Day_1502=+0+0+0+0+0+0+0-BF-9j-7o-5Y-2t+2+2x+5b+7r+9m+BG+0+0+0+0+0+0
        Day_1602=+0+0+0+0+0+0+0-BH-9l-7q-5Z-2u+2+2z+5d+7t+9o+BK+0+0+0+0+0+0
        Day_1702=+0+0+0+0+0+0+0-BL-9o-7s-5b-2v+2+30+5f+7w+9r+BM+0+0+0+0+0+0
        Day_1802=+0+0+0+0+0+0+0-BQ-9q-7u-5d-2w+3+31+5h+7y+9t+BR+0+0+0+0+0+0
        Day_1902=+0+0+0+0+0+0+0-BS-9s-7w-5e-2x+3+32+5j+80+9w+BT+0+0+0+0+0+0
        Day_2002=+0+0+0+0+0+0+0-BW-9v-7z-5g-2y+3+34+5l+83+9y+BY+0+0+0+0+0+0
        Day_2102=+0+0+0+0+0+0+0-Ba-9x-81-5i-2y+4+35+5n+85+A1+Bb+0+0+0+0+0+0
        Day_2202=+0+0+0+0+0+0+0-Bd-9z-83-5j-2z+4+37+5q+88+A4+Bf+0+0+0+0+0+0
        Day_2302=+0+0+0+0+0+0+0-Bh-A2-85-5l-30+4+38+5s+8B+A7+Bk+0+0+0+0+0+0
        Day_2402=+0+0+0+0+0+0+0-Bl-A4-87-5m-31+5+3A+5u+8D+A9+Bn+0+0+0+0+0+0
        Day_2502=+0+0+0+0+0+0-Ca-Bn-A6-89-5o-31+5+3B+5x+8G+AC+Br+0+0+0+0+0+0
        Day_2602=+0+0+0+0+0+0-Ce-Bq-A9-8B-5q-32+6+3D+5z+8J+AF+Bu+0+0+0+0+0+0
        Day_2702=+0+0+0+0+0+0-Cj-Bs-AB-8D-5r-33+6+3F+62+8M+AI+Bz+Cm+0+0+0+0+0
        Day_2802=+0+0+0+0+0+0-Cl-Bv-AD-8F-5t-33+7+3H+64+8P+AL+C2+Cp+0+0+0+0+0
        Day_0103=+0+0+0+0+0+0-Cp-Bx-AG-8H-5u-34+8+3J+67+8S+AO+C5+Cu+0+0+0+0+0
        Day_0203=+0+0+0+0+0+0-Ct-C0-AI-8K-5w-35+8+3L+69+8V+AR+C8+Cx+0+0+0+0+0
        Day_0303=+0+0+0+0+0+0-Cy-C2-AK-8M-5y-35+9+3N+6C+8Y+AV+CB+D1+0+0+0+0+0
        Day_0403=+0+0+0+0+0+0-D0-C5-AN-8O-5z-36+A+3P+6F+8b+AY+CF+D6+0+0+0+0+0
        Day_0503=+0+0+0+0+0+0-D4-C7-AP-8Q-61-37+B+3R+6I+8e+Ab+CI+DA+0+0+0+0+0
        Day_0603=+0+0+0+0+0+0-D8-CA-AS-8S-62-37+C+3T+6L+8h+Ae+CL+DE+0+0+0+0+0
        Day_0703=+0+0+0+0+0+0-DD-CC-AU-8U-64-38+D+3V+6O+8k+Ah+CO+DI+0+0+0+0+0
        Day_0803=+0+0+0+0+0+0-DF-CF-AW-8W-66-38+E+3X+6R+8o+Al+CS+DN+0+0+0+0+0
        Day_0903=+0+0+0+0+0+0-DJ-CH-AZ-8Z-67-39+F+3a+6U+8r+Ao+CV+DQ+0+0+0+0+0
        Day_1003=+0+0+0+0+0+0-DN-CK-Ab-8b-69-39+G+3c+6X+8u+As+CY+DV+0+0+0+0+0
        Day_1103=+0+0+0+0+0+0-DS-CM-Ad-8d-6A-3A+H+3f+6a+8y+Av+Cc+DY+0+0+0+0+0
        Day_1203=+0+0+0+0+0+0-DW-CP-Ag-8f-6C-3A+I+3h+6d+91+Ay+Cf+Dd+0+0+0+0+0
        Day_1303=+0+0+0+0+0+0-DY-CR-Ai-8h-6E-3B+J+3k+6h+95+B2+Cj+Dh+0+0+0+0+0
        Day_1403=+0+0+0+0+0+0-Dc-CU-Al-8j-6F-3B+K+3m+6k+98+B5+Cm+Dm+0+0+0+0+0
        Day_1503=+0+0+0+0+0+0-Dh-CW-An-8m-6H-3C+L+3p+6n+9C+B9+Cp+Dp+0+0+0+0+0
        Day_1603=+0+0+0+0+0+0-Dl-CZ-Aq-8o-6J-3C+N+3s+6r+9F+BC+Ct+Du+0+0+0+0+0
        Day_1703=+0+0+0+0+0+0-Dp-Cb-As-8q-6K-3C+O+3v+6u+9J+BG+Cw+Dy+0+0+0+0+0
        Day_1803=+0+0+0+0+0+0-Dr-Ce-Au-8s-6M-3D+P+3x+6y+9N+BJ+D0+E3+0+0+0+0+0
        Day_1903=+0+0+0+0+0+0-Dv-Cg-Ax-8v-6O-3D+R+40+71+9Q+BN+D3+E7+0+0+0+0+0
        Day_2003=+0+0+0+0+0+0-E0-Cj-Az-8x-6P-3E+S+43+75+9U+BR+D7+EC+0+0+0+0+0
        Day_2103=+0+0+0+0+0+0-E4-Cl-B2-8z-6R-3E+U+46+79+9Y+BU+DB+EF+0+0+0+0+0
        Day_2203=+0+0+0+0+0+0-E8-Co-B4-91-6T-3F+V+49+7C+9b+BY+DE+EK+0+0+0+0+0
        Day_2303=+0+0+0+0+0+0-EA-Cq-B7-94-6U-3F+X+4C+7G+9f+Bc+DI+EO+0+0+0+0+0
        Day_2403=+0+0+0+0+0+0-EE-Ct-B9-96-6W-3F+Y+4F+7K+9j+Bf+DL+ET+0+0+0+0+0
        Day_2503=+0+0+0+0+0+0-EI-Cv-BC-98-6Y-3G+a+4J+7N+9n+Bj+DP+EW+0+0+0+0+0
        Day_2603=+0+0+0+0+0+0-EN-Cy-BE-9B-6a-3G+b+4M+7R+9q+Bn+DS+Ec+0+0+0+0+0
        Day_2703=+0+0+0+0+0+0-ER-D0-BH-9D-6b-3H+d+4P+7V+9u+Bq+DW+Ef+0+0+0+0+0
        Day_2803=+0+0+0+0+0+0-EV-D3-BJ-9F-6d-3H+f+4S+7Z+9y+Bu+DZ+Ek+0+0+0+0+0
        Day_2903=+0+0+0+0+0+0-EX-D5-BM-9I-6f-3I+g+4W+7d+A2+By+Dd+Eo+0+0+0+0+0
        Day_3003=+0+0+0+0+0+0-Eb-D8-BO-9K-6h-3I+i+4Z+7h+A6+C1+Dh+Et+0+0+0+0+0
        Day_3103=+0+0+0+0+0+0-Ef-DA-BR-9N-6j-3I+k+4c+7l+AA+C5+Dk+Ew+0+0+0+0+0
        Day_0104=+0+0+0+0+0+0-Ek-DD-BT-9P-6l-3J+l+4g+7p+AE+C9+Do+F1+0+0+0+0+0
        Day_0204=+0+0+0+0+0+0-Eo-DF-BW-9S-6n-3J+n+4j+7t+AI+CD+Dr+F5+0+0+0+0+0
        Day_0304=+0+0+0+0+0+0-Eq-DI-BZ-9U-6p-3K+p+4n+7x+AL+CG+Dv+FA+0+0+0+0+0
        Day_0404=+0+0+0+0+0-Fg-Eu-DL-Bb-9X-6r-3K+r+4q+81+AP+CK+Dy+FD+0+0+0+0+0
        Day_0504=+0+0+0+0+0-Fk-Ex-DN-Be-9Z-6t-3L+t+4u+85+AT+CO+E2+FI+0+0+0+0+0
        Day_0604=+0+0+0+0+0-Fo-Ez-DQ-Bg-9c-6v-3L+v+4x+89+AX+CR+E5+FM+0+0+0+0+0
        Day_0704=+0+0+0+0+0-Fs-F2-DS-Bj-9e-6x-3M+w+51+8D+Ab+CV+E9+FR+0+0+0+0+0
        Day_0804=+0+0+0+0+0-Fv-F4-DV-Bm-9h-6z-3N+y+55+8H+Af+CZ+EC+FU+0+0+0+0+0
        Day_0904=+0+0+0+0+0-Fz-F7-DX-Bo-9j-71-3N+10+58+8L+Aj+Cc+EG+FZ+0+0+0+0+0
        Day_1004=+0+0+0+0+0-G3-F9-Da-Br-9m-73-3O+12+5C+8P+An+Cg+EJ+Fc+0+0+0+0+0
        Day_1104=+0+0+0+0+0-G7-FB-Dc-Bu-9p-75-3P+14+5G+8T+Ar+Cj+EM+Fh+0+0+0+0+0
        Day_1204=+0+0+0+0+0-GB-FE-Df-Bw-9r-78-3P+16+5J+8X+Av+Cn+EQ+Fk+0+0+0+0+0
        Day_1304=+0+0+0+0+0-GD-FG-Di-Bz-9u-7A-3Q+18+5N+8b+Ay+Cr+ET+Fp+0+0+0+0+0
        Day_1404=+0+0+0+0+0-GH-FJ-Dk-C2-9x-7C-3R+1A+5R+8f+B2+Cu+EW+Fs+0+0+0+0+0
        Day_1504=+0+0+0+0+0-GL-FL-Dn-C4-A0-7F-3S+1C+5U+8j+B6+Cy+Ea+Fx+0+0+0+0+0
        Day_1604=+0+0+0+0+0-GP-FO-Dp-C7-A2-7H-3S+1E+5Y+8n+BA+D1+Ed+G0+0+0+0+0+0
        Day_1704=+0+0+0+0+0-GR-FQ-Ds-CA-A5-7J-3T+1F+5c+8r+BE+D5+Eg+G5+0+0+0+0+0
        Day_1804=+0+0+0+0+0-GV-FS-Du-CD-A8-7M-3U+1H+5g+8v+BI+D8+Ek+G8+0+0+0+0+0
        Day_1904=+0+0+0+0+0-GZ-FV-Dx-CF-AB-7O-3V+1J+5k+8z+BL+DC+En+GD+0+0+0+0+0
        Day_2004=+0+0+0+0+0-Gb-FX-E0-CI-AE-7R-3W+1L+5n+93+BP+DF+Eq+GG+0+0+0+0+0
        Day_2104=+0+0+0+0+0-Gf-Fa-E2-CL-AG-7T-3X+1N+5r+97+BT+DI+Et+GK+0+0+0+0+0
        Day_2204=+0+0+0+0+0-Gj-Fc-E5-CO-AJ-7W-3Y+1P+5v+9B+BW+DM+Ew+GN+0+0+0+0+0
        Day_2304=+0+0+0+0+0-Gn-Fe-E7-CQ-AM-7Z-3Z+1R+5z+9F+Ba+DP+Ez+GS+0+0+0+0+0
        Day_2404=+0+0+0+0+0-Gp-Fh-EA-CT-AP-7b-3b+1T+62+9J+Be+DS+F2+GV+0+0+0+0+0
        Day_2504=+0+0+0+0+0-Gt-Fj-EC-CW-AS-7e-3c+1V+66+9N+Bh+DW+F5+GZ+0+0+0+0+0
        Day_2604=+0+0+0+0+0-Gx-Fm-EF-CZ-AV-7h-3d+1W+6A+9R+Bl+DZ+F8+Gc+0+0+0+0+0
        Day_2704=+0+0+0+0+0-Gz-Fo-EH-Cb-AY-7k-3e+1Y+6E+9V+Bo+Dc+FB+Gg+HS+0+0+0+0
        Day_2804=+0+0+0+0+0-H3-Fq-EK-Ce-Ab-7n-3g+1a+6H+9Z+Bs+Df+FE+Gj+HU+0+0+0+0
        Day_2904=+0+0+0+0+0-H7-Ft-EM-Ch-Ae-7p-3h+1c+6L+9d+Bv+Di+FH+Gm+HZ+0+0+0+0
        Day_3004=+0+0+0+0+0-H9-Fv-EP-Ck-Ah-7s-3j+1d+6P+9g+Bz+Dl+FK+Go+Hb+0+0+0+0
        Day_0105=+0+0+0+0+0-HD-Fx-ES-Cm-Ak-7v-3k+1f+6S+9k+C2+Do+FM+Gr+Hf+0+0+0+0
        Day_0205=+0+0+0+0+0-HG-Fz-EU-Cp-An-7y-3m+1h+6W+9o+C5+Dr+FP+Gt+Hi+0+0+0+0
        Day_0305=+0+0+0+0+0-HI-G2-EW-Cs-Aq-81-3n+1i+6Z+9r+C8+Du+FS+Gw+Hm+0+0+0+0
        Day_0405=+0+0+0+0+0-HM-G4-EZ-Cv-At-84-3p+1k+6d+9v+CC+Dx+FU+Gy+Ho+0+0+0+0
        Day_0505=+0+0+0+0+0-HO-G6-Eb-Cx-Aw-87-3r+1m+6g+9z+CF+E0+FX+H1+Hs+0+0+0+0
        Day_0605=+0+0+0+0+0-HS-G8-Ee-D0-Az-8A-3t+1n+6k+A2+CI+E3+Fa+H3+Hu+0+0+0+0
        Day_0705=+0+0+0+0+0-HU-GB-Eg-D3-B2-8D-3u+1p+6n+A6+CL+E5+Fc+H5+Hy+0+0+0+0
        Day_0805=+0+0+0+0+0-HX-GD-Ej-D5-B5-8G-3w+1q+6r+A9+CO+E8+Fe+H8+I0+0+0+0+0
        Day_0905=+0+0+0+0+0-Hb-GF-El-D8-B8-8K-3y+1s+6u+AC+CR+EB+Fh+HA+I4+0+0+0+0
        Day_1005=+0+0+0+0+0-Hd-GH-En-DB-BB-8N-40+1t+6x+AG+CU+ED+Fj+HC+I6+0+0+0+0
        Day_1105=+0+0+0+0+0-Hg-GJ-Eq-DD-BE-8Q-42+1u+71+AJ+CX+EG+Fl+HE+IA+0+0+0+0
        Day_1205=+0+0+0+0+0-Hi-GL-Es-DG-BH-8T-44+1v+74+AM+Ca+EI+Fo+HG+IC+0+0+0+0
        Day_1305=+0+0+0+0+0-Hm-GN-Eu-DI-BK-8W-47+1x+77+AP+Cc+EL+Fq+HI+IF+0+0+0+0
        Day_1405=+0+0+0+0+0-Ho-GP-Ew-DL-BM-8Z-49+1y+7A+AS+Cf+EN+Fs+HK+IH+0+0+0+0
        Day_1505=+0+0+0+0+0-Hr-GR-Ez-DN-BP-8c-4B+1z+7D+AV+Ci+EP+Fu+HM+IK+0+0+0+0
        Day_1605=+0+0+0+0+0-Ht-GT-F1-DQ-BS-8g-4D+20+7G+AY+Ck+ER+Fw+HO+IM+0+0+0+0
        Day_1705=+0+0+0+0+0-Hv-GV-F3-DS-BV-8j-4G+21+7J+Ab+Cm+EU+Fy+HQ+IP+0+0+0+0
        Day_1805=+0+0+0+0+0-Hy-GX-F5-DV-BY-8m-4I+22+7L+Ad+Cp+EW+G0+HR+IR+0+0+0+0
        Day_1905=+0+0+0+0+0-I0-GZ-F7-DX-Bb-8p-4K+23+7O+Ag+Cr+EY+G2+HT+IU+0+0+0+0
        Day_2005=+0+0+0+0+0-I3-Gb-F9-DZ-Bd-8s-4N+23+7R+Aj+Ct+Ea+G3+HV+IW+0+0+0+0
        Day_2105=+0+0+0+0-Iq-I5-Gd-FB-Dc-Bg-8v-4P+24+7T+Al+Cw+Ec+G5+HW+IZ+0+0+0+0
        Day_2205=+0+0+0+0-Ir-I6-Gf-FD-De-Bj-8y-4S+25+7W+Ao+Cy+Ed+G7+HY+Ia+0+0+0+0
        Day_2305=+0+0+0+0-Iv-I8-Gg-FF-Dg-Bl-91-4U+25+7Y+Aq+D0+Ef+G8+HZ+Ib+0+0+0+0
        Day_2405=+0+0+0+0-Iw-IA-Gi-FH-Di-Bo-94-4X+26+7a+As+D2+Eh+GA+Ha+Ie+0+0+0+0
        Day_2505=+0+0+0+0-Iy-IB-Gk-FJ-Dk-Bq-97-4Z+26+7d+Av+D4+Ei+GB+Hc+If+0+0+0+0
        Day_2605=+0+0+0+0-J1-ID-Gl-FL-Dm-Bt-9A-4c+26+7f+Ax+D6+Ek+GD+Hd+Ii+0+0+0+0
        Day_2705=+0+0+0+0-J2-IE-Gn-FM-Do-Bv-9D-4f+26+7h+Az+D7+Em+GE+He+Ij+0+0+0+0
        Day_2805=+0+0+0+0-J3-IG-Go-FO-Dq-Bx-9G-4h+27+7i+B1+D9+En+GF+Hf+Ik+0+0+0+0
        Day_2905=+0+0+0+0-J6-IH-Gq-FQ-Ds-C0-9I-4k+27+7k+B2+DA+Eo+GG+Hg+In+0+0+0+0
        Day_3005=+0+0+0+0-J8-II-Gr-FR-Du-C2-9L-4m+27+7m+B4+DC+Eq+GI+Hh+Io+0+0+0+0
        Day_3105=+0+0+0+0-J9-IK-Gt-FT-Dw-C4-9O-4p+26+7o+B6+DD+Er+GJ+Hi+Iq+0+0+0+0
        Day_0106=+0+0+0+0-JA-IL-Gu-FU-Dy-C6-9Q-4r+26+7p+B7+DF+Es+GK+Hj+Ir+0+0+0+0
        Day_0206=+0+0+0+0-JD-IM-Gw-FW-Dz-C8-9T-4u+26+7q+B9+DG+Et+GK+Hk+Is+0+0+0+0
        Day_0306=+0+0+0+0-JE-IN-Gx-FX-E1-CA-9V-4w+26+7s+BA+DH+Eu+GL+Hl+Iu+0+0+0+0
        Day_0406=+0+0+0+0-JF-IO-Gy-FZ-E2-CC-9X-4z+25+7t+BB+DI+Ev+GM+Hl+Iu+0+0+0+0
        Day_0506=+0+0+0+0-JG-IP-Gz-Fa-E4-CE-9a-51+25+7u+BC+DJ+Ew+GN+Hm+Iv+0+0+0+0
        Day_0606=+0+0+0+0-JH-IR-H0-Fb-E5-CF-9c-54+24+7u+BD+DK+Ex+GO+Hn+Ix+0+0+0+0
        Day_0706=+0+0+0+0-JI-IS-H1-Fc-E7-CH-9e-56+23+7v+BE+DL+Ex+GO+Hn+Iy+0+0+0+0
        Day_0806=+0+0+0+0-JJ-IT-H2-Fd-E8-CJ-9g-58+22+7w+BF+DM+Ey+GP+Ho+Iy+0+0+0+0
        Day_0906=+0+0+0+0-JK-IT-H3-Fe-E9-CK-9i-5B+22+7w+BG+DM+Ey+GP+Ho+Iy+0+0+0+0
        Day_1006=+0+0+0+0-JM-IU-H4-Ff-EA-CL-9k-5D+21+7x+BG+DN+Ez+GQ+Ho+J0+0+0+0+0
        Day_1106=+0+0+0+0-JN-IV-H5-Fg-EB-CN-9l-5F+20+7x+BH+DN+Ez+GQ+Hp+J0+0+0+0+0
        Day_1206=+0+0+0+0-JO-IW-H6-Fh-EC-CO-9n-5H+1y+7x+BH+DO+F0+GQ+Hp+J0+0+0+0+0
        Day_1306=+0+0+0+0-JP-IW-H7-Fi-ED-CP-9o-5J+1x+7x+BH+DO+F0+GQ+Hp+J0+0+0+0+0
        Day_1406=+0+0+0+0-JP-IX-H7-Fj-EE-CQ-9q-5L+1w+7x+BI+DO+F0+GQ+Hp+J2+0+0+0+0
        Day_1506=+0+0+0+0-JQ-IY-H8-Fj-EF-CR-9r-5M+1v+7x+BI+DO+F0+GR+Hp+J2+0+0+0+0
        Day_1606=+0+0+0+0-JQ-IY-H8-Fk-EF-CS-9s-5O+1t+7w+BI+DO+F0+GR+Hp+J2+0+0+0+0
        Day_1706=+0+0+0+0-JR-IZ-H9-Fk-EG-CT-9t-5Q+1s+7w+BH+DO+F0+GQ+Hp+J2+0+0+0+0
        Day_1806=+0+0+0+0-JQ-IZ-H9-Fl-EG-CT-9u-5R+1q+7v+BH+DO+F0+GQ+Hp+J2+0+0+0+0
        Day_1906=+0+0+0+0-JQ-Ia-HA-Fl-EH-CU-9v-5T+1p+7u+BH+DO+F0+GQ+Ho+J1+0+0+0+0
        Day_2006=+0+0+0+0-JR-Ia-HA-Fm-EH-CU-9w-5U+1n+7t+BG+DN+Ez+GQ+Ho+J1+0+0+0+0
        Day_2106=+0+0+0+0-JR-Ia-HA-Fm-EI-CV-9w-5V+1m+7s+BF+DN+Ez+GP+Ho+J1+0+0+0+0
        Day_2206=+0+0+0+0-JR-Ia-HA-Fm-EI-CV-9x-5W+1k+7r+BF+DM+Ez+GP+Hn+J2+0+0+0+0
        Day_2306=+0+0+0+0-JR-Ib-HB-Fm-EI-CV-9y-5Y+1i+7q+BE+DM+Ey+GP+Hn+J2+0+0+0+0
        Day_2406=+0+0+0+0-JS-Ib-HB-Fn-EI-CW-9y-5Z+1h+7p+BE+DM+Ey+GO+Hn+J1+0+0+0+0
        Day_2506=+0+0+0+0-JS-Ib-HB-Fn-EJ-CW-9z-5a+1f+7o+BD+DL+Ey+GO+Hm+J1+0+0+0+0
        Day_2606=+0+0+0+0-JS-Ib-HB-Fn-EJ-CW-9z-5b+1d+7n+BC+DK+Ex+GO+Hm+J0+0+0+0+0
        Day_2706=+0+0+0+0-JR-Ic-HB-Fn-EJ-CW-9z-5c+1c+7m+BB+DK+Ex+GN+Hm+J0+0+0+0+0
        Day_2806=+0+0+0+0-JR-Ic-HB-Fn-EJ-CW-A0-5c+1a+7k+BA+DJ+Ew+GN+Hl+Iz+0+0+0+0
        Day_2906=+0+0+0+0-JR-Ic-HB-Fn-EJ-CW-A0-5d+1Y+7j+B9+DI+Ev+GM+Hk+Iz+0+0+0+0
        Day_3006=+0+0+0+0-JR-Ic-HB-Fn-EJ-CW-A0-5e+1X+7h+B8+DH+Eu+GL+Hk+Iy+0+0+0+0
        Day_0107=+0+0+0+0-JR-Ib-HB-Fn-EI-CW-9z-5e+1V+7f+B7+DG+Eu+GL+Hj+Iy+0+0+0+0
        Day_0207=+0+0+0+0-JP-Ib-HB-Fm-EI-CV-9z-5e+1T+7d+B6+DF+Et+GK+Hi+Ix+0+0+0+0
        Day_0307=+0+0+0+0-JP-Ib-HB-Fm-EI-CV-9z-5e+1R+7b+B4+DE+Es+GJ+Hi+Iw+0+0+0+0
        Day_0407=+0+0+0+0-JP-Ib-HA-Fl-EH-CU-9y-5e+1Q+7Z+B2+DD+Er+GI+Hh+Iv+0+0+0+0
        Day_0507=+0+0+0+0-JO-Ia-HA-Fl-EG-CU-9x-5e+1O+7X+B1+DC+Eq+GH+Hg+Iu+0+0+0+0
        Day_0607=+0+0+0+0-JM-Ia-H9-Fk-EG-CT-9x-5e+1M+7V+Az+DA+Eo+GG+Hf+It+0+0+0+0
        Day_0707=+0+0+0+0-JM-IZ-H9-Fk-EF-CS-9w-5e+1L+7T+Ax+D9+En+GF+He+Is+0+0+0+0
        Day_0807=+0+0+0+0-JL-IZ-H8-Fj-EE-CR-9v-5d+1J+7R+Av+D7+Em+GE+Hd+Iq+0+0+0+0
        Day_0907=+0+0+0+0-JL-IY-H7-Fi-ED-CQ-9t-5c+1I+7O+At+D6+El+GD+Hc+Ip+0+0+0+0
        Day_1007=+0+0+0+0-JJ-IY-H7-Fh-EC-CP-9s-5c+1G+7M+Ar+D4+Ej+GB+Ha+Io+0+0+0+0
        Day_1107=+0+0+0+0+0-IX-H6-Fg-EB-CO-9r-5b+1F+7J+Ap+D2+Ei+GA+HZ+In+0+0+0+0
        Day_1207=+0+0+0+0+0-IW-H5-Ff-EA-CM-9p-5a+1D+7H+An+D1+Eg+G9+HY+Il+0+0+0+0
        Day_1307=+0+0+0+0+0-IU-H4-Fe-E9-CL-9o-5Z+1C+7E+Al+Cz+Ef+G7+HX+Ij+0+0+0+0
        Day_1407=+0+0+0+0+0-IT-H3-Fd-E7-CJ-9m-5Y+1A+7B+Ai+Cx+Ed+G6+HV+Ih+0+0+0+0
        Day_1507=+0+0+0+0+0-IS-H2-Fc-E6-CI-9k-5W+19+79+Ag+Cv+Eb+G4+HU+Ig+0+0+0+0
        Day_1607=+0+0+0+0+0-IP-H1-Fb-E5-CG-9i-5V+18+76+Ae+Ct+Ea+G3+HT+If+0+0+0+0
        Day_1707=+0+0+0+0+0-IO-H0-FZ-E3-CE-9g-5T+17+73+Ab+Cr+EY+G1+HR+Ic+0+0+0+0
        Day_1807=+0+0+0+0+0-IM-Gy-FY-E1-CC-9e-5S+15+70+AY+Co+EW+G0+HQ+Ia+0+0+0+0
        Day_1907=+0+0+0+0+0-IK-Gx-FW-E0-CA-9c-5Q+14+6x+AW+Cm+EU+Fy+HO+IZ+0+0+0+0
        Day_2007=+0+0+0+0+0-IJ-Gw-FV-Dy-C8-9a-5O+13+6v+AT+Ck+ES+Fw+HN+IW+0+0+0+0
        Day_2107=+0+0+0+0+0-IG-Gu-FT-Dw-C6-9X-5M+12+6s+AQ+Ci+EQ+Fu+HL+IU+0+0+0+0
        Day_2207=+0+0+0+0+0-IF-Gt-FS-Du-C4-9V-5K+11+6p+AO+Cf+EO+Ft+HJ+IT+0+0+0+0
        Day_2307=+0+0+0+0+0-IC-Gr-FQ-Ds-C2-9S-5I+10+6m+AL+Cd+EM+Fr+HI+IQ+0+0+0+0
        Day_2407=+0+0+0+0+0-IA-Gp-FO-Dq-Bz-9P-5G+10+6j+AI+Cb+EK+Fp+HG+IO+0+0+0+0
        Day_2507=+0+0+0+0+0-I7-Go-FM-Do-Bx-9N-5E+z+6g+AF+CY+EI+Fn+HE+IN+0+0+0+0
        Day_2607=+0+0+0+0+0-I6-Gm-FK-Dm-Bu-9K-5C+y+6d+AC+CW+EG+Fl+HD+IJ+0+0+0+0
        Day_2707=+0+0+0+0+0-I4-Gk-FI-Dk-Bs-9H-59+y+6a+A9+CT+EE+Fj+HB+II+0+0+0+0
        Day_2807=+0+0+0+0+0-I1-Gi-FG-Dh-Bp-9E-57+x+6Y+A6+CR+EB+Fh+H9+IE+0+0+0+0
        Day_2907=+0+0+0+0+0-Hz-Gg-FE-Df-Bm-9B-54+x+6V+A4+CO+E9+Ff+H7+ID+0+0+0+0
        Day_3007=+0+0+0+0+0-Hw-Ge-FC-Dd-Bj-98-52+w+6S+A1+CL+E7+Fd+H5+I9+0+0+0+0
        Day_3107=+0+0+0+0+0-Hu-Gc-FA-Da-Bh-94-4z+w+6P+9y+CJ+E4+Fb+H3+I8+0+0+0+0
        Day_0108=+0+0+0+0+0-Hq-Ga-F7-DY-Be-91-4w+v+6M+9v+CG+E2+FZ+H1+I4+0+0+0+0
        Day_0208=+0+0+0+0+0-Ho-GY-F5-DV-Bb-8y-4t+v+6K+9s+CD+E0+FX+Gz+I2+0+0+0+0
        Day_0308=+0+0+0+0+0-Hl-GW-F3-DS-BY-8u-4r+v+6H+9p+CB+Dx+FV+Gx+Hz+0+0+0+0
        Day_0408=+0+0+0+0+0-Hi-GU-F0-DP-BU-8r-4o+v+6E+9m+C8+Dv+FS+Gv+Hx+0+0+0+0
        Day_0508=+0+0+0+0+0-Hf-GS-Ey-DN-BR-8n-4l+v+6C+9j+C5+Dt+FQ+Gt+Ht+0+0+0+0
        Day_0608=+0+0+0+0+0-Hc-GP-Ev-DK-BO-8k-4i+v+69+9g+C2+Dq+FO+Gr+Hs+0+0+0+0
        Day_0708=+0+0+0+0+0-HZ-GN-Et-DH-BL-8g-4f+v+67+9d+C0+Do+FM+Gp+Ho+0+0+0+0
        Day_0808=+0+0+0+0+0-HW-GK-Eq-DE-BH-8c-4c+v+64+9a+Bx+Dl+FK+Gn+Hk+0+0+0+0
        Day_0908=+0+0+0+0+0-HS-GI-En-DB-BE-8Z-4Z+v+62+9X+Bu+Dj+FH+Gl+Hi+0+0+0+0
        Day_1008=+0+0+0+0+0-HQ-GF-El-D8-BB-8V-4W+v+5z+9U+Br+Dg+FF+Gj+Hf+0+0+0+0
        Day_1108=+0+0+0+0+0-HM-GD-Ei-D5-B7-8R-4S+v+5x+9R+Bp+De+FD+Gh+Hd+0+0+0+0
        Day_1208=+0+0+0+0+0-HJ-GA-Ef-D2-B3-8N-4P+w+5v+9O+Bm+Db+FA+Gf+HZ+0+0+0+0
        Day_1308=+0+0+0+0+0-HH-G7-Ec-Cy-B0-8J-4M+w+5s+9L+Bj+DY+F8+Gd+HW+0+0+0+0
        Day_1408=+0+0+0+0+0-HD-G5-EZ-Cv-Aw-8G-4J+w+5q+9I+Bg+DW+F6+Gb+HT+0+0+0+0
        Day_1508=+0+0+0+0+0-HA-G2-EW-Cs-At-8C-4G+x+5o+9F+Bd+DT+F3+GY+HQ+0+0+0+0
        Day_1608=+0+0+0+0+0-H6-Fz-ET-Cp-Ap-88-4C+x+5m+9C+Bb+DR+F1+GW+HM+0+0+0+0
        Day_1708=+0+0+0+0+0-H3-Fw-EQ-Cl-Al-84-49+y+5k+99+BY+DO+Ez+GU+HK+0+0+0+0
        Day_1808=+0+0+0+0+0-Gy-Ft-EN-Ci-Ah-80-46+y+5i+97+BV+DM+Ew+GS+HG+0+0+0+0
        Day_1908=+0+0+0+0+0-Gw-Fq-EK-Ce-Ae-7v-42+z+5f+94+BS+DJ+Eu+GQ+HD+0+0+0+0
        Day_2008=+0+0+0+0+0-Gr-Fn-EH-Cb-Aa-7r-3z+z+5e+91+BQ+DH+Es+GN+HA+0+0+0+0
        Day_2108=+0+0+0+0+0-Go-Fk-ED-CX-AW-7n-3w+10+5c+8y+BN+DE+Ep+GL+H7+0+0+0+0
        Day_2208=+0+0+0+0+0-Gk-Fh-EA-CU-AS-7j-3t+10+5a+8w+BK+DB+En+GH+0+0+0+0+0
        Day_2308=+0+0+0+0+0-Gh-Fe-E7-CQ-AO-7f-3p+11+5Y+8t+BH+D9+Ek+GD+0+0+0+0+0
        Day_2408=+0+0+0+0+0-Gc-Fb-E4-CN-AK-7b-3m+12+5W+8q+BF+D6+Ei+GB+0+0+0+0+0
        Day_2508=+0+0+0+0+0-GZ-FY-E0-CJ-AG-7X-3j+12+5U+8o+BC+D4+Eg+G7+0+0+0+0+0
        Day_2608=+0+0+0+0+0-GU-FV-Dx-CF-AC-7T-3f+13+5T+8l+B9+D1+Ed+G3+0+0+0+0+0
        Day_2708=+0+0+0+0+0-GR-FR-Dt-CC-A8-7O-3c+14+5R+8j+B7+Cz+Eb+G0+0+0+0+0+0
        Day_2808=+0+0+0+0+0-GM-FO-Dq-C8-A4-7K-3Z+15+5P+8g+B4+Cw+EY+Fx+0+0+0+0+0
        Day_2908=+0+0+0+0+0-GJ-FL-Dm-C4-A0-7G-3V+15+5O+8d+B1+Ct+EW+Ft+0+0+0+0+0
        Day_3008=+0+0+0+0+0-GE-FI-Dj-C1-9w-7C-3S+16+5M+8b+Az+Cr+ET+Fq+0+0+0+0+0
        Day_3108=+0+0+0+0+0-GB-FE-Df-Bx-9s-78-3P+17+5L+8Z+Aw+Co+ER+Fm+0+0+0+0+0
        Day_0109=+0+0+0+0+0-G6-FB-Dc-Bt-9o-74-3M+18+5J+8W+At+Cm+EP+Fi+0+0+0+0+0
        Day_0209=+0+0+0+0+0-G3-F8-DY-Bp-9k-6z-3I+19+5I+8U+Ar+Cj+EM+Ff+0+0+0+0+0
        Day_0309=+0+0+0+0+0-Fy-F4-DV-Bl-9f-6v-3F+1A+5H+8R+Ao+Ch+EK+Fb+0+0+0+0+0
        Day_0409=+0+0+0+0+0-Fu-F1-DR-Bi-9b-6r-3C+1A+5F+8P+Am+Ce+EH+FX+0+0+0+0+0
        Day_0509=+0+0+0+0+0-Fp-Ex-DO-Be-9X-6n-39+1B+5E+8N+Aj+Cc+EF+FU+0+0+0+0+0
        Day_0609=+0+0+0+0+0-Fm-Eu-DK-Ba-9T-6j-36+1C+5D+8K+Ah+CZ+EC+FQ+0+0+0+0+0
        Day_0709=+0+0+0+0+0-Fh-Eq-DG-BW-9P-6f-33+1D+5B+8I+Ae+CX+EA+FN+0+0+0+0+0
        Day_0809=+0+0+0+0+0-Fe-En-DD-BS-9L-6b-30+1E+5A+8G+Ac+CU+E8+FJ+0+0+0+0+0
        Day_0909=+0+0+0+0+0-Fa-Ej-D9-BO-9H-6X-2x+1F+59+8E+AZ+CS+E5+FF+0+0+0+0+0
        Day_1009=+0+0+0+0+0-FV-Eg-D5-BK-9D-6T-2u+1F+58+8C+AX+CP+E3+FB+0+0+0+0+0
        Day_1109=+0+0+0+0+0-FR-Ec-D2-BG-99-6P-2r+1G+57+89+AU+CN+E0+F7+0+0+0+0+0
        Day_1209=+0+0+0+0+0-FM-EZ-Cy-BD-95-6L-2o+1H+55+87+AS+CK+Dy+F5+0+0+0+0+0
        Day_1309=+0+0+0+0+0-FJ-EV-Cu-B9-90-6H-2l+1I+54+85+AP+CI+Dv+F1+0+0+0+0+0
        Day_1409=+0+0+0+0+0-FE-ER-Cr-B5-8w-6D-2i+1J+53+83+AN+CF+Dt+Ex+0+0+0+0+0
        Day_1509=+0+0+0+0+0+0-EO-Cn-B1-8s-69-2f+1K+52+81+AL+CD+Dr+Et+0+0+0+0+0
        Day_1609=+0+0+0+0+0+0-EJ-Cj-Ax-8o-65-2c+1K+51+7z+AI+CA+Do+Ep+0+0+0+0+0
        Day_1709=+0+0+0+0+0+0-EF-Cg-At-8k-61-2Z+1L+50+7x+AG+C8+Dm+El+0+0+0+0+0
        Day_1809=+0+0+0+0+0+0-EA-Cc-Ap-8g-5y-2X+1M+4z+7v+AD+C6+Dj+Ej+0+0+0+0+0
        Day_1909=+0+0+0+0+0+0-E6-CY-Al-8c-5u-2U+1N+4y+7t+AB+C3+Dh+Ef+0+0+0+0+0
        Day_2009=+0+0+0+0+0+0-E1-CU-Ai-8Z-5q-2R+1N+4x+7r+A9+C1+De+Eb+0+0+0+0+0
        Day_2109=+0+0+0+0+0+0-Dx-CR-Ae-8V-5n-2P+1O+4w+7p+A7+By+Dc+EW+0+0+0+0+0
        Day_2209=+0+0+0+0+0+0-Ds-CN-Aa-8R-5j-2M+1P+4v+7n+A4+Bw+Da+ES+0+0+0+0+0
        Day_2309=+0+0+0+0+0+0-Dp-CJ-AW-8N-5f-2K+1Q+4u+7l+A2+Bu+DX+EO+0+0+0+0+0
        Day_2409=+0+0+0+0+0+0-Dj-CG-AS-8J-5c-2H+1Q+4t+7j+A0+Br+DV+EK+0+0+0+0+0
        Day_2509=+0+0+0+0+0+0-Dg-CC-AP-8F-5Y-2F+1R+4s+7i+9x+Bp+DS+EI+0+0+0+0+0
        Day_2609=+0+0+0+0+0+0-Dc-C8-AL-8C-5V-2C+1S+4r+7g+9v+Bm+DQ+EE+0+0+0+0+0
        Day_2709=+0+0+0+0+0+0-DX-C5-AH-88-5S-2A+1S+4q+7e+9t+Bk+DN+EA+0+0+0+0+0
        Day_2809=+0+0+0+0+0+0-DT-C1-AE-84-5O-28+1T+4p+7c+9r+Bi+DJ+0+0+0+0+0+0
        Day_2909=+0+0+0+0+0+0-DO-By-AA-80-5L-25+1T+4o+7a+9o+Bf+DF+0+0+0+0+0+0
        Day_3009=+0+0+0+0+0+0-DL-Bu-A6-7x-5I-23+1U+4n+7Y+9m+Bd+DB+0+0+0+0+0+0
        Day_0110=+0+0+0+0+0+0-DG-Br-A3-7t-5E-21+1U+4m+7W+9k+Bb+D9+0+0+0+0+0+0
        Day_0210=+0+0+0+0+0+0-DC-Bn-9z-7q-5B-1z+1V+4l+7V+9i+BY+D5+0+0+0+0+0+0
        Day_0310=+0+0+0+0+0+0-D7-Bk-9w-7m-58-1x+1V+4k+7T+9g+BW+D1+0+0+0+0+0+0
        Day_0410=+0+0+0+0+0+0-D4-Bg-9s-7j-55-1v+1W+4j+7R+9d+BT+Cx+0+0+0+0+0+0
        Day_0510=+0+0+0+0+0+0-Cy-Bd-9p-7f-52-1t+1W+4i+7P+9b+BR+Ct+0+0+0+0+0+0
        Day_0610=+0+0+0+0+0+0-Cv-BZ-9l-7c-4z-1r+1X+4h+7N+9Z+BP+Cq+0+0+0+0+0+0
        Day_0710=+0+0+0+0+0+0-Cq-BW-9i-7Z-4w-1p+1X+4g+7M+9X+BM+Cm+0+0+0+0+0+0
        Day_0810=+0+0+0+0+0+0-Cn-BS-9e-7V-4u-1n+1X+4f+7K+9V+BK+Ci+0+0+0+0+0+0
        Day_0910=+0+0+0+0+0+0-Ci-BP-9b-7S-4r-1m+1Y+4e+7I+9T+BI+Ce+0+0+0+0+0+0
        Day_1010=+0+0+0+0+0+0-Ce-BM-9Y-7P-4o-1k+1Y+4d+7G+9Q+BF+Ca+0+0+0+0+0+0
        Day_1110=+0+0+0+0+0+0-CZ-BI-9U-7M-4l-1i+1Y+4c+7E+9O+BD+CY+0+0+0+0+0+0
        Day_1210=+0+0+0+0+0+0-CW-BF-9R-7J-4j-1h+1Y+4b+7D+9M+BB+CU+0+0+0+0+0+0
        Day_1310=+0+0+0+0+0+0-CR-BC-9O-7G-4g-1f+1Y+4a+7B+9K+B8+CP+0+0+0+0+0+0
        Day_1410=+0+0+0+0+0+0-CO-B9-9L-7D-4e-1e+1Z+4Z+79+9I+B6+CL+0+0+0+0+0+0
        Day_1510=+0+0+0+0+0+0-CJ-B6-9I-7A-4c-1c+1Z+4Y+77+9G+B4+CJ+0+0+0+0+0+0
        Day_1610=+0+0+0+0+0+0-CF-B3-9F-77-4Z-1b+1Z+4X+76+9D+B1+CF+0+0+0+0+0+0
        Day_1710=+0+0+0+0+0+0-CB-B0-9C-75-4X-1a+1Z+4W+74+9B+Az+CB+0+0+0+0+0+0
        Day_1810=+0+0+0+0+0+0-C7-Ax-99-72-4V-1Y+1Z+4V+72+99+Ax+C7+0+0+0+0+0+0
        Day_1910=+0+0+0+0+0+0-C4-Au-96-6z-4T-1X+1Z+4U+70+97+Au+C4+0+0+0+0+0+0
        Day_2010=+0+0+0+0+0+0-Bz-Ar-93-6x-4R-1W+1Z+4T+6y+95+As+C0+0+0+0+0+0+0
        Day_2110=+0+0+0+0+0+0-Bw-Ao-91-6u-4O-1V+1Z+4S+6x+93+Aq+Bw+0+0+0+0+0+0
        Day_2210=+0+0+0+0+0+0-Bs-Al-8y-6s-4N-1U+1Y+4R+6v+91+An+Bu+0+0+0+0+0+0
        Day_2310=+0+0+0+0+0+0-Bp-Ai-8v-6p-4L-1T+1Y+4P+6t+8z+Al+Bq+0+0+0+0+0+0
        Day_2410=+0+0+0+0+0+0-Bk-Af-8t-6n-4J-1S+1Y+4O+6r+8w+Aj+Bm+0+0+0+0+0+0
        Day_2510=+0+0+0+0+0+0-Bi-Ad-8q-6k-4H-1R+1Y+4N+6q+8u+Ah+Bk+0+0+0+0+0+0
        Day_2610=+0+0+0+0+0+0-Bd-Aa-8n-6i-4F-1Q+1Y+4M+6o+8s+Ae+Bf+0+0+0+0+0+0
        Day_2710=+0+0+0+0+0+0-BZ-AX-8l-6g-4E-1Q+1X+4L+6m+8q+Ac+Bb+0+0+0+0+0+0
        Day_2810=+0+0+0+0+0+0-BW-AV-8j-6e-4C-1P+1X+4J+6k+8o+Aa+BZ+0+0+0+0+0+0
        Day_2910=+0+0+0+0+0+0-BS-AS-8g-6c-4B-1O+1X+4I+6i+8m+AX+BV+0+0+0+0+0+0
        Day_3010=+0+0+0+0+0+0-BQ-AQ-8e-6a-49-1O+1W+4H+6h+8k+AV+BR+0+0+0+0+0+0
        Day_3110=+0+0+0+0+0+0-BM-AO-8c-6Y-48-1N+1W+4G+6f+8i+AT+BP+0+0+0+0+0+0
        Day_0111=+0+0+0+0+0+0-BJ-AL-8a-6W-46-1N+1V+4E+6d+8g+AR+BL+0+0+0+0+0+0
        Day_0211=+0+0+0+0+0+0-BF-AJ-8Y-6U-45-1M+1V+4D+6b+8d+AO+BI+0+0+0+0+0+0
        Day_0311=+0+0+0+0+0+0-BD-AH-8V-6S-44-1M+1U+4C+6Z+8b+AM+BF+0+0+0+0+0+0
        Day_0411=+0+0+0+0+0+0-B9-AF-8T-6R-43-1L+1U+4B+6Y+8Z+AK+BB+0+0+0+0+0+0
        Day_0511=+0+0+0+0+0+0-B5-AD-8S-6P-42-1L+1T+49+6W+8X+AI+B8+0+0+0+0+0+0
        Day_0611=+0+0+0+0+0+0-B3-AA-8Q-6O-41-1L+1T+48+6U+8V+AF+B4+0+0+0+0+0+0
        Day_0711=+0+0+0+0+0+0-Az-A8-8O-6M-40-1K+1S+47+6S+8T+AD+B2+0+0+0+0+0+0
        Day_0811=+0+0+0+0+0+0-Ax-A7-8M-6L-3z-1K+1S+45+6Q+8R+AB+Ay+0+0+0+0+0+0
        Day_0911=+0+0+0+0+0+0-Au-A5-8K-6J-3y-1K+1R+44+6P+8P+A9+Aw+0+0+0+0+0+0
        Day_1011=+0+0+0+0+0+0-Aq-A3-8J-6I-3x-1K+1Q+43+6N+8N+A5+0+0+0+0+0+0+0
        Day_1111=+0+0+0+0+0+0+0-A1-8H-6H-3w-1K+1P+41+6L+8L+A3+0+0+0+0+0+0+0
        Day_1211=+0+0+0+0+0+0+0-9y-8G-6G-3w-1K+1P+40+6J+8J+9z+0+0+0+0+0+0+0
        Day_1311=+0+0+0+0+0+0+0-9w-8E-6E-3v-1K+1O+3y+6I+8H+9x+0+0+0+0+0+0+0
        Day_1411=+0+0+0+0+0+0+0-9t-8D-6D-3u-1K+1N+3x+6G+8F+9v+0+0+0+0+0+0+0
        Day_1511=+0+0+0+0+0+0+0-9r-8C-6C-3u-1K+1M+3w+6E+8D+9r+0+0+0+0+0+0+0
        Day_1611=+0+0+0+0+0+0+0-9o-8A-6B-3t-1K+1L+3u+6C+8B+9p+0+0+0+0+0+0+0
        Day_1711=+0+0+0+0+0+0+0-9l-89-6B-3t-1L+1L+3t+6A+89+9l+0+0+0+0+0+0+0
        Day_1811=+0+0+0+0+0+0+0-9k-88-6A-3t-1L+1K+3r+69+87+9j+0+0+0+0+0+0+0
        Day_1911=+0+0+0+0+0+0+0-9h-87-69-3s-1L+1J+3q+67+85+9h+0+0+0+0+0+0+0
        Day_2011=+0+0+0+0+0+0+0-9g-86-68-3s-1M+1I+3p+65+83+9d+0+0+0+0+0+0+0
        Day_2111=+0+0+0+0+0+0+0-9d-85-68-3s-1M+1H+3n+64+81+9b+0+0+0+0+0+0+0
        Day_2211=+0+0+0+0+0+0+0-9c-84-67-3s-1M+1G+3m+62+80+9Z+0+0+0+0+0+0+0
        Day_2311=+0+0+0+0+0+0+0-9Z-83-67-3s-1N+1F+3k+60+7y+9W+0+0+0+0+0+0+0
        Day_2411=+0+0+0+0+0+0+0-9W-83-66-3s-1N+1E+3j+5y+7w+9U+0+0+0+0+0+0+0
        Day_2511=+0+0+0+0+0+0+0-9V-82-66-3s-1O+1D+3h+5x+7u+9S+0+0+0+0+0+0+0
        Day_2611=+0+0+0+0+0+0+0-9T-81-65-3s-1O+1C+3g+5v+7s+9Q+0+0+0+0+0+0+0
        Day_2711=+0+0+0+0+0+0+0-9S-81-65-3s-1P+1B+3f+5t+7r+9O+0+0+0+0+0+0+0
        Day_2811=+0+0+0+0+0+0+0-9Q-80-65-3s-1Q+1A+3d+5s+7p+9L+0+0+0+0+0+0+0
        Day_2911=+0+0+0+0+0+0+0-9P-80-65-3s-1Q+18+3c+5q+7n+9J+0+0+0+0+0+0+0
        Day_3011=+0+0+0+0+0+0+0-9N-7z-64-3s-1R+17+3a+5p+7l+9H+0+0+0+0+0+0+0
        Day_0112=+0+0+0+0+0+0+0-9M-7z-64-3t-1S+16+3Z+5n+7k+9F+0+0+0+0+0+0+0
        Day_0212=+0+0+0+0+0+0+0-9K-7z-64-3t-1S+15+3X+5l+7i+9E+0+0+0+0+0+0+0
        Day_0312=+0+0+0+0+0+0+0-9K-7y-64-3t-1T+14+3W+5k+7g+9C+0+0+0+0+0+0+0
        Day_0412=+0+0+0+0+0+0+0-9I-7y-65-3u-1U+13+3U+5i+7f+9B+0+0+0+0+0+0+0
        Day_0512=+0+0+0+0+0+0+0-9I-7y-65-3u-1V+12+3T+5h+7d+97+0+0+0+0+0+0+0
        Day_0612=+0+0+0+0+0+0+0-9G-7y-65-3v-1W+10+3S+5f+7c+96+0+0+0+0+0+0+0
        Day_0712=+0+0+0+0+0+0+0-9G-7y-65-3v-1W+z+3Q+5e+7a+94+0+0+0+0+0+0+0
        Day_0812=+0+0+0+0+0+0+0-9E-7y-65-3w-1X+y+3P+5c+7Z+93+0+0+0+0+0+0+0
        Day_0912=+0+0+0+0+0+0+0-9E-7y-66-3w-1Y+x+3O+5b+7X+91+0+0+0+0+0+0+0
        Day_1012=+0+0+0+0+0+0+0-9E-7y-66-3x-1Z+w+3M+5Z+7W+90+0+0+0+0+0+0+0
        Day_1112=+0+0+0+0+0+0+0-9C-7z-67-3y-1a+u+3L+5Y+7U+8z+0+0+0+0+0+0+0
        Day_1212=+0+0+0+0+0+0+0-9D-7z-67-3z-1b+t+3J+5X+7T+8x+0+0+0+0+0+0+0
        Day_1312=+0+0+0+0+0+0+0-9B-7z-68-3z-1c+s+3I+5V+7S+8w+0+0+0+0+0+0+0
        Day_1412=+0+0+0+0+0+0+0-9B-80-68-40-1d+r+3H+5U+7R+8w+0+0+0+0+0+0+0
        Day_1512=+0+0+0+0+0+0+0-9C-80-69-41-1e+p+3F+5T+7P+8v+0+0+0+0+0+0+0
        Day_1612=+0+0+0+0+0+0+0-9B-81-69-42-1g+o+3E+5R+7O+8u+0+0+0+0+0+0+0
        Day_1712=+0+0+0+0+0+0+0-9B-81-6A-43-1h+n+3D+5Q+7N+8t+0+0+0+0+0+0+0
        Day_1812=+0+0+0+0+0+0+0-9C-82-6B-44-1i+m+3C+5P+7M+8s+0+0+0+0+0+0+0
        Day_1912=+0+0+0+0+0+0+0-9A-82-6C-45-1j+k+3A+5O+7L+8r+0+0+0+0+0+0+0
        Day_2012=+0+0+0+0+0+0+0-9B-83-6D-46-1k+j+39+5N+7K+8q+0+0+0+0+0+0+0
        Day_2112=+0+0+0+0+0+0+0-9C-84-6D-47-1l+i+38+5M+7J+8r+0+0+0+0+0+0+0
        Day_2212=+0+0+0+0+0+0+0-9C-85-6E-48-1m+h+37+5K+7I+8q+0+0+0+0+0+0+0
        Day_2312=+0+0+0+0+0+0+0-9C-85-6F-49-1o+g+36+5J+7H+8p+0+0+0+0+0+0+0
        Day_2412=+0+0+0+0+0+0+0-9C-86-6G-4A-1p+e+35+5I+7G+8o+0+0+0+0+0+0+0
        Day_2512=+0+0+0+0+0+0+0-9D-87-6H-4B-1q+d+33+5H+7F+8p+0+0+0+0+0+0+0
        Day_2612=+0+0+0+0+0+0+0-9E-88-6I-4C-1r+c+32+5G+7E+8p+0+0+0+0+0+0+0
        Day_2712=+0+0+0+0+0+0+0-9E-89-6K-4E-1t+b+31+5G+7E+8o+0+0+0+0+0+0+0
        Day_2812=+0+0+0+0+0+0+0-9F-8A-6L-4F-1u+a+30+5F+7D+8p+0+0+0+0+0+0+0
        Day_2912=+0+0+0+0+0+0+0-9G-8B-6M-4G-1v+Y+2z+5E+7C+8p+0+0+0+0+0+0+0
        Day_3012=+0+0+0+0+0+0+0-9H-8D-6N-4H-1w+X+2y+5D+7C+8o+0+0+0+0+0+0+0
        Day_3112=+0+0+0+0+0+0+0-9I-8E-6O-4J-1y+W+2x+5C+7B+8p+0+0+0+0+0+0+0
      End of Data
    End of VarSimul=viAzSol

    VarSimul_4=AngInc
      Varident=AngInc
      VarAcc=Hour
      VarType=Angle
      VarStore=Simul
      VarMode=Accum
      DateBeg=01/01/90 00:00
      DateEnd=31/12/90 23:00
      WRFactor=572.9579
        Day_0101=+EW+EW+EW+EW+EW+EW+EW+E7+Cj+Ag+8m+7A+64+5n+6R+7n+9U+EW+EW+EW+EW+EW+EW+EW
        Day_0201=+EW+EW+EW+EW+EW+EW+EW+E8+Ck+Ag+8n+7A+64+5m+6Q+7l+9S+EW+EW+EW+EW+EW+EW+EW
        Day_0301=+EW+EW+EW+EW+EW+EW+EW+E9+Cl+Ah+8n+7A+63+5l+6P+7k+9R+EW+EW+EW+EW+EW+EW+EW
        Day_0401=+EW+EW+EW+EW+EW+EW+EW+E9+Cl+Ah+8n+7A+62+5k+6N+7i+9R+EW+EW+EW+EW+EW+EW+EW
        Day_0501=+EW+EW+EW+EW+EW+EW+EW+EA+Cm+Ai+8n+7A+62+5j+6M+7h+9Q+EW+EW+EW+EW+EW+EW+EW
        Day_0601=+EW+EW+EW+EW+EW+EW+EW+EB+Cm+Ai+8n+79+61+5h+6K+7f+9Q+AO+EW+EW+EW+EW+EW+EW
        Day_0701=+EW+EW+EW+EW+EW+EW+EW+EB+Cn+Ai+8n+79+60+5g+6I+7e+9P+AN+EW+EW+EW+EW+EW+EW
        Day_0801=+EW+EW+EW+EW+EW+EW+EW+EE+Cn+Aj+8n+79+5z+5e+6H+7c+9N+AN+EW+EW+EW+EW+EW+EW
        Day_0901=+EW+EW+EW+EW+EW+EW+EW+EF+Co+Aj+8n+78+5y+5d+6F+7a+9L+AM+EW+EW+EW+EW+EW+EW
        Day_1001=+EW+EW+EW+EW+EW+EW+EW+EF+Co+Aj+8n+78+5x+5b+6D+7Z+9K+AM+EW+EW+EW+EW+EW+EW
        Day_1101=+EW+EW+EW+EW+EW+EW+EW+EG+Cp+Aj+8n+77+5w+5a+6B+7X+9I+AL+EW+EW+EW+EW+EW+EW
        Day_1201=+EW+EW+EW+EW+EW+EW+EW+EG+Cp+Aj+8n+76+5v+5Y+6A+7V+9H+AL+EW+EW+EW+EW+EW+EW
        Day_1301=+EW+EW+EW+EW+EW+EW+EW+EH+Cp+Aj+8m+76+5t+5W+68+7T+9F+AK+EW+EW+EW+EW+EW+EW
        Day_1401=+EW+EW+EW+EW+EW+EW+EW+EH+Cp+Aj+8m+75+5s+5U+66+7R+9D+AK+EW+EW+EW+EW+EW+EW
        Day_1501=+EW+EW+EW+EW+EW+EW+EW+EK+Cq+Aj+8m+74+5r+5T+64+7P+9C+AJ+EW+EW+EW+EW+EW+EW
        Day_1601=+EW+EW+EW+EW+EW+EW+EW+EK+Cq+Aj+8l+73+5p+5R+62+7N+9A+AJ+EW+EW+EW+EW+EW+EW
        Day_1701=+EW+EW+EW+EW+EW+EW+EW+EK+Cq+Aj+8l+72+5o+5P+5z+7M+98+AK+EW+EW+EW+EW+EW+EW
        Day_1801=+EW+EW+EW+EW+EW+EW+EW+EK+Cq+Aj+8l+71+5m+5N+5x+7K+96+AI+EW+EW+EW+EW+EW+EW
        Day_1901=+EW+EW+EW+EW+EW+EW+EW+EL+Cq+Aj+8k+70+5l+5K+5v+7I+95+AI+EW+EW+EW+EW+EW+EW
        Day_2001=+EW+EW+EW+EW+EW+EW+EW+EN+Cq+Aj+8j+6z+5j+5I+5t+7G+93+AH+EW+EW+EW+EW+EW+EW
        Day_2101=+EW+EW+EW+EW+EW+EW+EW+EN+Cq+Ai+8j+6y+5h+5G+5r+7D+91+AH+EW+EW+EW+EW+EW+EW
        Day_2201=+EW+EW+EW+EW+EW+EW+EW+EN+Cq+Ai+8i+6x+5f+5E+5o+7B+8z+AI+EW+EW+EW+EW+EW+EW
        Day_2301=+EW+EW+EW+EW+EW+EW+EW+EQ+Cq+Ai+8h+6w+5e+5B+5m+79+8y+AG+EW+EW+EW+EW+EW+EW
        Day_2401=+EW+EW+EW+EW+EW+EW+EW+EQ+Cq+Ah+8h+6v+5c+59+5k+77+8w+AH+EW+EW+EW+EW+EW+EW
        Day_2501=+EW+EW+EW+EW+EW+EW+EW+EQ+Cq+Ah+8g+6t+5a+57+5h+75+8u+AF+EW+EW+EW+EW+EW+EW
        Day_2601=+EW+EW+EW+EW+EW+EW+EW+ES+Cq+Ag+8f+6s+5Y+54+5f+73+8s+AG+EW+EW+EW+EW+EW+EW
        Day_2701=+EW+EW+EW+EW+EW+EW+EW+ES+Cp+Ag+8e+6q+5W+52+5c+71+8q+AG+EW+EW+EW+EW+EW+EW
        Day_2801=+EW+EW+EW+EW+EW+EW+EW+ES+Cp+Af+8d+6p+5U+4z+5a+6z+8p+AF+EW+EW+EW+EW+EW+EW
        Day_2901=+EW+EW+EW+EW+EW+EW+EW+EU+Cp+Af+8c+6n+5R+4w+5X+6x+8n+AF+EW+EW+EW+EW+EW+EW
        Day_3001=+EW+EW+EW+EW+EW+EW+EW+EU+Co+Ae+8b+6m+5P+4u+5V+6u+8l+AE+EW+EW+EW+EW+EW+EW
        Day_3101=+EW+EW+EW+EW+EW+EW+EW+EW+Co+Ad+8a+6k+5N+4r+5S+6s+8j+AE+EW+EW+EW+EW+EW+EW
        Day_0102=+EW+EW+EW+EW+EW+EW+EW+EW+Co+Ad+8Z+6j+5L+4o+5P+6q+8i+AF+EW+EW+EW+EW+EW+EW
        Day_0202=+EW+EW+EW+EW+EW+EW+EW+EW+Cn+Ac+8Y+6h+5I+4l+5N+6o+8g+AE+EW+EW+EW+EW+EW+EW
        Day_0302=+EW+EW+EW+EW+EW+EW+EW+EW+Cm+Ab+8W+6f+5G+4i+5K+6m+8e+AE+EW+EW+EW+EW+EW+EW
        Day_0402=+EW+EW+EW+EW+EW+EW+EW+EW+Cm+Aa+8V+6d+5D+4f+5H+6k+8c+AD+EW+EW+EW+EW+EW+EW
        Day_0502=+EW+EW+EW+EW+EW+EW+EW+EW+Cl+AZ+8U+6c+5B+4d+5E+6h+8b+AE+EW+EW+EW+EW+EW+EW
        Day_0602=+EW+EW+EW+EW+EW+EW+EW+EW+Cl+AY+8T+6a+58+4a+5C+6f+8Z+AE+EW+EW+EW+EW+EW+EW
        Day_0702=+EW+EW+EW+EW+EW+EW+EW+EW+Ck+AX+8R+6Y+56+4W+59+6d+8X+AD+EW+EW+EW+EW+EW+EW
        Day_0802=+EW+EW+EW+EW+EW+EW+EW+EW+Cj+AW+8Q+6W+53+4T+56+6b+8W+AE+EW+EW+EW+EW+EW+EW
        Day_0902=+EW+EW+EW+EW+EW+EW+EW+EW+Ci+AV+8O+6U+50+4Q+53+6Z+8U+AD+EW+EW+EW+EW+EW+EW
        Day_1002=+EW+EW+EW+EW+EW+EW+EW+EW+Ci+AU+8N+6S+4y+4N+51+6X+8S+AE+EW+EW+EW+EW+EW+EW
        Day_1102=+EW+EW+EW+EW+EW+EW+EW+EW+Ch+AT+8L+6Q+4v+4K+4y+6U+8R+AE+EW+EW+EW+EW+EW+EW
        Day_1202=+EW+EW+EW+EW+EW+EW+EW+EW+Cg+AS+8K+6O+4s+4H+4v+6S+8P+AD+EW+EW+EW+EW+EW+EW
        Day_1302=+EW+EW+EW+EW+EW+EW+EW+EW+Cf+AR+8I+6M+4p+4D+4s+6Q+8O+AE+EW+EW+EW+EW+EW+EW
        Day_1402=+EW+EW+EW+EW+EW+EW+EW+EW+Ce+AQ+8H+6J+4m+4A+4p+6O+8M+AD+EW+EW+EW+EW+EW+EW
        Day_1502=+EW+EW+EW+EW+EW+EW+EW+EW+Cd+AO+8F+6H+4j+47+4m+6M+8K+AE+EW+EW+EW+EW+EW+EW
        Day_1602=+EW+EW+EW+EW+EW+EW+EW+EW+Cc+AN+8D+6F+4g+43+4k+6K+8J+AF+EW+EW+EW+EW+EW+EW
        Day_1702=+EW+EW+EW+EW+EW+EW+EW+EW+Cb+AM+8C+6D+4d+40+4h+6I+8H+AE+EW+EW+EW+EW+EW+EW
        Day_1802=+EW+EW+EW+EW+EW+EW+EW+EW+Ca+AK+8A+6A+4a+3w+4e+6G+8G+AF+EW+EW+EW+EW+EW+EW
        Day_1902=+EW+EW+EW+EW+EW+EW+EW+EW+CZ+AJ+88+68+4X+3t+4b+6E+8F+AE+EW+EW+EW+EW+EW+EW
        Day_2002=+EW+EW+EW+EW+EW+EW+EW+EW+CY+AH+86+66+4U+3p+4Y+6C+8D+AF+EW+EW+EW+EW+EW+EW
        Day_2102=+EW+EW+EW+EW+EW+EW+EW+EW+CW+AG+85+63+4R+3m+4V+6A+8C+AE+EW+EW+EW+EW+EW+EW
        Day_2202=+EW+EW+EW+EW+EW+EW+EW+EW+CV+AF+83+61+4O+3i+4T+68+8B+AG+EW+EW+EW+EW+EW+EW
        Day_2302=+EW+EW+EW+EW+EW+EW+EW+EW+CU+AD+81+5z+4L+3f+4Q+66+89+AH+EW+EW+EW+EW+EW+EW
        Day_2402=+EW+EW+EW+EW+EW+EW+EW+EW+CT+AB+7z+5w+4H+3b+4N+64+88+AG+EW+EW+EW+EW+EW+EW
        Day_2502=+EW+EW+EW+EW+EW+EW+EW+EW+CR+AA+7x+5u+4E+3Y+4K+62+87+AI+EW+EW+EW+EW+EW+EW
        Day_2602=+EW+EW+EW+EW+EW+EW+EW+EW+CQ+A8+7v+5r+4B+3U+4I+61+86+AH+EW+EW+EW+EW+EW+EW
        Day_2702=+EW+EW+EW+EW+EW+EW+EW+EW+CO+A7+7t+5p+48+3Q+4F+5z+84+AI+BR+EW+EW+EW+EW+EW
        Day_2802=+EW+EW+EW+EW+EW+EW+EW+EW+CN+A5+7r+5m+44+3M+4C+5x+83+AI+BQ+EW+EW+EW+EW+EW
        Day_0103=+EW+EW+EW+EW+EW+EW+EW+EW+CM+A3+7p+5k+41+3J+49+5v+82+AH+BS+EW+EW+EW+EW+EW
        Day_0203=+EW+EW+EW+EW+EW+EW+EW+EW+CK+A2+7n+5h+3y+3F+47+5u+81+AG+BS+EW+EW+EW+EW+EW
        Day_0303=+EW+EW+EW+EW+EW+EW+EW+EW+CJ+A0+7l+5f+3u+3B+44+5s+80+AF+BT+EW+EW+EW+EW+EW
        Day_0403=+EW+EW+EW+EW+EW+EW+EW+EW+CH+9y+7j+5c+3r+38+41+5r+7z+AF+BV+EW+EW+EW+EW+EW
        Day_0503=+EW+EW+EW+EW+EW+EW+EW+EW+CG+9x+7h+5a+3o+34+3z+5p+7y+AE+BV+EW+EW+EW+EW+EW
        Day_0603=+EW+EW+EW+EW+EW+EW+EW+EW+CE+9v+7f+5X+3k+30+3w+5n+7x+AD+BX+EW+EW+EW+EW+EW
        Day_0703=+EW+EW+EW+EW+EW+EW+EW+EW+CD+9t+7d+5U+3h+2w+3u+5m+7w+AD+BW+EW+EW+EW+EW+EW
        Day_0803=+EW+EW+EW+EW+EW+EW+EW+EW+CB+9r+7b+5S+3d+2s+3r+5l+7v+AC+BY+EW+EW+EW+EW+EW
        Day_0903=+EW+EW+EW+EW+EW+EW+EW+EV+C9+9q+7Z+5P+3a+2p+3p+5j+7u+AC+BY+EW+EW+EW+EW+EW
        Day_1003=+EW+EW+EW+EW+EW+EW+EW+ET+C8+9o+7X+5N+3W+2l+3n+5i+7u+AB+Ba+EW+EW+EW+EW+EW
        Day_1103=+EW+EW+EW+EW+EW+EW+EW+ES+C6+9m+7V+5K+3T+2h+3k+5h+7t+AB+BZ+EW+EW+EW+EW+EW
        Day_1203=+EW+EW+EW+EW+EW+EW+EW+EQ+C5+9k+7T+5I+3Q+2d+3i+5f+7s+AA+Bb+EW+EW+EW+EW+EW
        Day_1303=+EW+EW+EW+EW+EW+EW+EW+EP+C3+9j+7R+5F+3M+2Z+3g+5e+7r+AA+Bb+EW+EW+EW+EW+EW
        Day_1403=+EW+EW+EW+EW+EW+EW+EW+EN+C1+9h+7P+5C+3J+2W+3d+5d+7r+AA+Bd+EW+EW+EW+EW+EW
        Day_1503=+EW+EW+EW+EW+EW+EW+EW+EL+C0+9f+7N+5A+3F+2S+3b+5c+7q+A9+Bd+EW+EW+EW+EW+EW
        Day_1603=+EW+EW+EW+EW+EW+EW+EW+EK+By+9d+7L+57+3C+2O+3Z+5b+7q+A9+Bf+EW+EW+EW+EW+EW
        Day_1703=+EW+EW+EW+EW+EW+EW+EW+EI+Bw+9b+7I+55+38+2K+3X+5a+7p+A9+Bf+EW+EW+EW+EW+EW
        Day_1803=+EW+EW+EW+EW+EW+EW+EW+EH+Bv+9a+7G+52+35+2G+3V+5Z+7p+A8+Bh+EW+EW+EW+EW+EW
        Day_1903=+EW+EW+EW+EW+EW+EW+EW+EF+Bt+9Y+7E+50+32+2C+3T+5Y+7o+A8+Bh+EW+EW+EW+EW+EW
        Day_2003=+EW+EW+EW+EW+EW+EW+EW+ED+Br+9W+7C+4x+2y+29+3R+5X+7o+A8+Bj+EW+EW+EW+EW+EW
        Day_2103=+EW+EW+EW+EW+EW+EW+EW+EC+Bq+9U+7A+4v+2v+25+3P+5W+7n+A8+Bj+EW+EW+EW+EW+EW
        Day_2203=+EW+EW+EW+EW+EW+EW+EW+EA+Bo+9S+78+4t+2s+21+3O+5V+7n+A7+Bl+EW+EW+EW+EW+EW
        Day_2303=+EW+EW+EW+EW+EW+EW+EW+E8+Bm+9R+77+4q+2o+1x+3M+5V+7m+A7+Bl+EW+EW+EW+EW+EW
        Day_2403=+EW+EW+EW+EW+EW+EW+EW+E7+Bl+9P+75+4o+2l+1u+3K+5U+7m+A7+Bn+EW+EW+EW+EW+EW
        Day_2503=+EW+EW+EW+EW+EW+EW+EW+E5+Bj+9N+73+4m+2i+1q+3J+5T+7m+A7+Bn+EW+EW+EW+EW+EW
        Day_2603=+EW+EW+EW+EW+EW+EW+EW+E4+Bh+9L+71+4j+2f+1m+3H+5T+7l+A7+Bq+EW+EW+EW+EW+EW
        Day_2703=+EW+EW+EW+EW+EW+EW+EW+E2+Bg+9K+6z+4h+2b+1j+3G+5S+7l+A7+Bq+EW+EW+EW+EW+EW
        Day_2803=+EW+EW+EW+EW+EW+EW+EW+E0+Be+9I+6x+4f+2Y+1f+3F+5R+7l+A6+Bs+EW+EW+EW+EW+EW
        Day_2903=+EW+EW+EW+EW+EW+EW+EW+Dz+Bc+9G+6v+4d+2V+1c+3D+5R+7l+A6+Bs+EW+EW+EW+EW+EW
        Day_3003=+EW+EW+EW+EW+EW+EW+EW+Dx+Bb+9F+6t+4b+2S+1Y+3C+5Q+7k+A6+Bu+EW+EW+EW+EW+EW
        Day_3103=+EW+EW+EW+EW+EW+EW+EW+Dv+BZ+9D+6s+4Z+2P+1V+3B+5Q+7k+A6+Bu+EW+EW+EW+EW+EW
        Day_0104=+EW+EW+EW+EW+EW+EW+EW+Du+BY+9C+6q+4X+2M+1R+3A+5Q+7k+A6+Bx+EW+EW+EW+EW+EW
        Day_0204=+EW+EW+EW+EW+EW+EW+EW+Ds+BW+9A+6o+4V+2J+1O+39+5P+7k+A6+Bx+EW+EW+EW+EW+EW
        Day_0304=+EW+EW+EW+EW+EW+EW+EW+Dr+BV+98+6n+4T+2H+1K+38+5P+7k+A6+Bz+EW+EW+EW+EW+EW
        Day_0404=+EW+EW+EW+EW+EW+EW+EW+Dp+BT+97+6l+4R+2E+1H+37+5P+7k+A6+Bz+EW+EW+EW+EW+EW
        Day_0504=+EW+EW+EW+EW+EW+EW+EW+Dn+BS+95+6j+4P+2B+1E+36+5O+7k+A6+C1+EW+EW+EW+EW+EW
        Day_0604=+EW+EW+EW+EW+EW+EW+EW+Dm+BQ+94+6i+4N+29+1B+36+5O+7k+A6+C1+EW+EW+EW+EW+EW
        Day_0704=+EW+EW+EW+EW+EW+EW+EW+Dk+BP+92+6g+4L+26+18+35+5O+7k+A6+C4+EW+EW+EW+EW+EW
        Day_0804=+EW+EW+EW+EW+EW+EW+EW+Dj+BN+91+6f+4K+24+15+34+5O+7k+A6+C4+EW+EW+EW+EW+EW
        Day_0904=+EW+EW+EW+EW+EW+EW+EW+Dh+BM+90+6d+4I+21+12+34+5O+7k+A6+C6+EW+EW+EW+EW+EW
        Day_1004=+EW+EW+EW+EW+EW+EW+EW+Dg+BK+8y+6c+4H+1z+z+33+5O+7k+A6+C6+EW+EW+EW+EW+EW
        Day_1104=+EW+EW+EW+EW+EW+EW+EW+De+BJ+8x+6b+4F+1x+x+33+5O+7k+A6+C8+EW+EW+EW+EW+EW
        Day_1204=+EW+EW+EW+EW+EW+EW+EW+Dd+BI+8w+6Z+4E+1v+u+33+5O+7k+A6+C8+EW+EW+EW+EW+EW
        Day_1304=+EW+EW+EW+EW+EW+EW+EW+Dc+BG+8u+6Y+4C+1t+s+32+5O+7k+A6+CB+EW+EW+EW+EW+EW
        Day_1404=+EW+EW+EW+EW+EW+EW+EW+Da+BF+8t+6X+4B+1r+q+32+5O+7k+A6+CA+EW+EW+EW+EW+EW
        Day_1504=+EW+EW+EW+EW+EW+EW+EW+DZ+BE+8s+6W+4A+1p+o+32+5O+7k+A6+CD+EW+EW+EW+EW+EW
        Day_1604=+EW+EW+EW+EW+EW+EW+EW+DX+BC+8r+6V+49+1o+m+32+5O+7k+A6+CD+EW+EW+EW+EW+EW
        Day_1704=+EW+EW+EW+EW+EW+EW+EW+DW+BB+8q+6U+47+1m+l+32+5O+7k+A6+CF+EW+EW+EW+EW+EW
        Day_1804=+EW+EW+EW+EW+EW+EW+EW+DV+BA+8p+6T+46+1l+j+32+5O+7k+A6+CF+EW+EW+EW+EW+EW
        Day_1904=+EW+EW+EW+EW+EW+EW+EW+DT+B9+8o+6S+45+1k+i+32+5O+7k+A6+CH+EW+EW+EW+EW+EW
        Day_2004=+EW+EW+EW+EW+EW+EW+EW+DS+B8+8n+6R+45+1j+h+32+5O+7k+A6+CH+EW+EW+EW+EW+EW
        Day_2104=+EW+EW+EW+EW+EW+EW+EW+DR+B7+8m+6Q+44+1i+h+32+5O+7k+A6+CJ+EW+EW+EW+EW+EW
        Day_2204=+EW+EW+EW+EW+EW+EW+EW+DQ+B6+8l+6P+43+1h+h+32+5P+7k+A6+CJ+EW+EW+EW+EW+EW
        Day_2304=+EW+EW+EW+EW+EW+EW+EW+DP+B5+8k+6O+42+1g+h+33+5P+7l+A6+CL+EW+EW+EW+EW+EW
        Day_2404=+EW+EW+EW+EW+EW+EW+EW+DO+B4+8j+6N+42+1f+h+33+5P+7l+A6+CL+EW+EW+EW+EW+EW
        Day_2504=+EW+EW+EW+EW+EW+EW+EW+DM+B3+8i+6N+41+1f+h+33+5P+7l+A6+CO+EW+EW+EW+EW+EW
        Day_2604=+EW+EW+EW+EW+EW+EW+EW+DL+B2+8h+6M+40+1f+i+34+5P+7l+A6+CN+EW+EW+EW+EW+EW
        Day_2704=+EW+EW+EW+EW+EW+EW+EW+DK+B1+8h+6L+40+1e+j+34+5Q+7l+A6+CQ+DZ+EW+EW+EW+EW
        Day_2804=+EW+EW+EW+EW+EW+EW+EW+DJ+B0+8g+6L+40+1e+k+34+5Q+7l+A6+CP+DZ+EW+EW+EW+EW
        Day_2904=+EW+EW+EW+EW+EW+EW+EW+DI+Az+8f+6K+3z+1e+l+35+5Q+7l+A6+CP+Db+EW+EW+EW+EW
        Day_3004=+EW+EW+EW+EW+EW+EW+EW+DH+Az+8f+6K+3z+1e+n+35+5Q+7l+A5+CP+Da+EW+EW+EW+EW
        Day_0105=+EW+EW+EW+EW+EW+EW+EW+DH+Ay+8e+6K+3z+1f+o+36+5R+7l+A5+CP+Dc+EW+EW+EW+EW
        Day_0205=+EW+EW+EW+EW+EW+EW+EW+DG+Ax+8d+6J+3z+1f+q+36+5R+7l+A5+CO+Dc+EW+EW+EW+EW
        Day_0305=+EW+EW+EW+EW+EW+EW+EW+DF+Aw+8d+6J+3y+1f+r+37+5R+7l+A5+CO+De+EW+EW+EW+EW
        Day_0405=+EW+EW+EW+EW+EW+EW+EW+DE+Aw+8d+6J+3y+1g+t+37+5R+7l+A5+CO+De+EW+EW+EW+EW
        Day_0505=+EW+EW+EW+EW+EW+EW+EW+DD+Av+8c+6I+3y+1h+v+38+5S+7m+A5+CN+Dg+EW+EW+EW+EW
        Day_0605=+EW+EW+EW+EW+EW+EW+EW+DD+Av+8c+6I+3y+1h+x+39+5S+7m+A5+CN+Df+EW+EW+EW+EW
        Day_0705=+EW+EW+EW+EW+EW+EW+EW+DC+Au+8b+6I+3z+1i+z+39+5S+7m+A5+CN+Dh+EW+EW+EW+EW
        Day_0805=+EW+EW+EW+EW+EW+EW+EW+DB+Au+8b+6I+3z+1j+11+3A+5S+7m+A5+CN+Dh+EW+EW+EW+EW
        Day_0905=+EW+EW+EW+EW+EW+EW+EW+DB+At+8b+6I+3z+1k+13+3A+5T+7m+A4+CM+Dj+EW+EW+EW+EW
        Day_1005=+EW+EW+EW+EW+EW+EW+EW+DA+At+8b+6I+3z+1l+15+3B+5T+7m+A4+CM+Di+EW+EW+EW+EW
        Day_1105=+EW+EW+EW+EW+EW+EW+EW+D9+As+8a+6I+3z+1m+17+3C+5T+7m+A4+CL+Dk+EW+EW+EW+EW
        Day_1205=+EW+EW+EW+EW+EW+EW+EW+D9+As+8a+6I+40+1n+18+3C+5T+7m+A4+CL+Dj+EW+EW+EW+EW
        Day_1305=+EW+EW+EW+EW+EW+EW+EW+D8+As+8a+6I+40+1o+1A+3D+5T+7m+A4+CL+Dl+EW+EW+EW+EW
        Day_1405=+EW+EW+EW+EW+EW+EW+EW+D8+Ar+8a+6I+41+1q+1C+3D+5U+7m+A3+CK+Dl+EW+EW+EW+EW
        Day_1505=+EW+EW+EW+EW+EW+EW+EW+D7+Ar+8a+6I+41+1r+1E+3E+5U+7l+A3+CK+Dm+EW+EW+EW+EW
        Day_1605=+EW+EW+EW+EW+EW+EW+EW+D7+Ar+8a+6I+42+1s+1G+3E+5U+7l+A3+CJ+Dm+EW+EW+EW+EW
        Day_1705=+EW+EW+EW+EW+EW+EW+EW+D7+Ar+8a+6I+42+1t+1I+3F+5U+7l+A3+CJ+Do+EW+EW+EW+EW
        Day_1805=+EW+EW+EW+EW+EW+EW+EW+D6+Ar+8a+6J+43+1v+1K+3G+5U+7l+A2+CJ+Dn+EW+EW+EW+EW
        Day_1905=+EW+EW+EW+EW+EW+EW+EW+D6+Ar+8a+6J+43+1w+1L+3G+5U+7l+A2+CI+Dp+EW+EW+EW+EW
        Day_2005=+EW+EW+EW+EW+EW+EW+EW+D6+Aq+8a+6J+44+1x+1N+3H+5U+7l+A2+CI+Do+EW+EW+EW+EW
        Day_2105=+EW+EW+EW+EW+EW+EW+EW+D6+Aq+8a+6J+44+1y+1P+3H+5V+7l+A2+CH+Dq+EW+EW+EW+EW
        Day_2205=+EW+EW+EW+EW+EW+EW+EW+D5+Aq+8a+6K+45+20+1Q+3I+5V+7l+A1+CH+Dp+EW+EW+EW+EW
        Day_2305=+EW+EW+EW+EW+EW+EW+EW+D5+Aq+8a+6K+46+21+1S+3I+5V+7l+A1+CG+Dp+EW+EW+EW+EW
        Day_2405=+EW+EW+EW+EW+EW+EW+EW+D5+Aq+8a+6K+46+22+1T+3I+5V+7k+A1+CG+Dr+EW+EW+EW+EW
        Day_2505=+EW+EW+EW+EW+EW+EW+EW+D5+Aq+8b+6L+47+24+1V+3J+5V+7k+A0+CF+Dq+EW+EW+EW+EW
        Day_2605=+EW+EW+EW+EW+EW+EW+EW+D5+Aq+8b+6L+48+25+1W+3J+5V+7k+A0+CF+Ds+EW+EW+EW+EW
        Day_2705=+EW+EW+EW+EW+EW+EW+EW+D5+Aq+8b+6M+48+26+1Y+3K+5V+7k+9z+CE+Dr+EW+EW+EW+EW
        Day_2805=+EW+EW+EW+EW+EW+EW+EW+D5+Ar+8b+6M+49+27+1Z+3K+5V+7k+9z+CE+Dq+EW+EW+EW+EW
        Day_2905=+EW+EW+EW+EW+EW+EW+EW+D5+Ar+8c+6M+4A+29+1a+3K+5V+7j+9z+CD+Ds+EW+EW+EW+EW
        Day_3005=+EW+EW+EW+EW+EW+EW+EW+D5+Ar+8c+6N+4A+2A+1b+3L+5V+7j+9y+CD+Dr+EW+EW+EW+EW
        Day_3105=+EW+EW+EW+EW+EW+EW+EW+D5+Ar+8c+6N+4B+2B+1d+3L+5V+7j+9y+CC+Dt+EW+EW+EW+EW
        Day_0106=+EW+EW+EW+EW+EW+EW+EW+D5+Ar+8d+6O+4C+2C+1e+3L+5V+7j+9y+CC+Ds+EW+EW+EW+EW
        Day_0206=+EW+EW+EW+EW+EW+EW+EW+D5+Ar+8d+6O+4C+2D+1f+3L+5V+7i+9x+CB+Ds+EW+EW+EW+EW
        Day_0306=+EW+EW+EW+EW+EW+EW+EW+D5+As+8d+6P+4D+2E+1g+3M+5U+7i+9x+CB+Dt+EW+EW+EW+EW
        Day_0406=+EW+EW+EW+EW+EW+EW+EW+D5+As+8e+6P+4E+2F+1h+3M+5U+7i+9w+CA+Dt+EW+EW+EW+EW
        Day_0506=+EW+EW+EW+EW+EW+EW+EW+D5+As+8e+6Q+4F+2G+1i+3M+5U+7h+9w+CA+Ds+EW+EW+EW+EW
        Day_0606=+EW+EW+EW+EW+EW+EW+EW+D6+At+8e+6Q+4F+2H+1i+3M+5U+7h+9v+C9+Du+EW+EW+EW+EW
        Day_0706=+EW+EW+EW+EW+EW+EW+EW+D6+At+8f+6R+4G+2I+1j+3M+5U+7h+9v+C9+Dt+EW+EW+EW+EW
        Day_0806=+EW+EW+EW+EW+EW+EW+EW+D6+At+8f+6R+4H+2J+1k+3M+5T+7g+9v+C8+Dt+EW+EW+EW+EW
        Day_0906=+EW+EW+EW+EW+EW+EW+EW+D6+Au+8g+6S+4H+2K+1k+3M+5T+7g+9u+C7+Ds+EW+EW+EW+EW
        Day_1006=+EW+EW+EW+EW+EW+EW+EW+D7+Au+8g+6S+4I+2L+1l+3M+5T+7g+9u+C7+Du+EW+EW+EW+EW
        Day_1106=+EW+EW+EW+EW+EW+EW+EW+D7+Au+8h+6T+4I+2M+1l+3M+5T+7f+9t+C6+Dt+EW+EW+EW+EW
        Day_1206=+EW+EW+EW+EW+EW+EW+EW+D7+Av+8h+6U+4J+2N+1m+3M+5S+7f+9t+C6+Dt+EW+EW+EW+EW
        Day_1306=+EW+EW+EW+EW+EW+EW+EW+D8+Av+8h+6U+4K+2N+1m+3L+5S+7e+9s+C5+Ds+EW+EW+EW+EW
        Day_1406=+EW+EW+EW+EW+EW+EW+EW+D8+Av+8i+6V+4K+2O+1m+3L+5S+7e+9s+C5+Du+EW+EW+EW+EW
        Day_1506=+EW+EW+EW+EW+EW+EW+EW+D8+Aw+8i+6V+4L+2O+1n+3L+5R+7e+9r+C4+Dt+EW+EW+EW+EW
        Day_1606=+EW+EW+EW+EW+EW+EW+EW+D9+Aw+8j+6W+4L+2P+1n+3L+5R+7d+9r+C4+Dt+EW+EW+EW+EW
        Day_1706=+EW+EW+EW+EW+EW+EW+EW+D9+Ax+8j+6W+4M+2P+1n+3K+5Q+7d+9q+C3+Ds+EW+EW+EW+EW
        Day_1806=+EW+EW+EW+EW+EW+EW+EW+DA+Ax+8k+6X+4M+2Q+1n+3K+5Q+7c+9q+C3+Ds+EW+EW+EW+EW
        Day_1906=+EW+EW+EW+EW+EW+EW+EW+DA+Ay+8k+6X+4N+2Q+1n+3K+5Q+7c+9p+C2+Dr+EW+EW+EW+EW
        Day_2006=+EW+EW+EW+EW+EW+EW+EW+DA+Ay+8l+6X+4N+2R+1n+3J+5P+7b+9p+C2+Dr+EW+EW+EW+EW
        Day_2106=+EW+EW+EW+EW+EW+EW+EW+DB+Az+8l+6Y+4O+2R+1m+3J+5P+7b+9o+C1+Dq+EW+EW+EW+EW
        Day_2206=+EW+EW+EW+EW+EW+EW+EW+DB+Az+8m+6Y+4O+2R+1m+3I+5O+7a+9o+C1+Ds+EW+EW+EW+EW
        Day_2306=+EW+EW+EW+EW+EW+EW+EW+DC+B0+8m+6Z+4P+2S+1m+3I+5O+7a+9n+C1+Ds+EW+EW+EW+EW
        Day_2406=+EW+EW+EW+EW+EW+EW+EW+DC+B0+8n+6Z+4P+2S+1m+3I+5N+7Z+9n+C0+Dr+EW+EW+EW+EW
        Day_2506=+EW+EW+EW+EW+EW+EW+EW+DD+B0+8n+6a+4P+2S+1m+3H+5N+7Z+9n+C0+Dr+EW+EW+EW+EW
        Day_2606=+EW+EW+EW+EW+EW+EW+EW+DD+B1+8n+6a+4Q+2T+1l+3H+5M+7Z+9m+Bz+Dq+EW+EW+EW+EW
        Day_2706=+EW+EW+EW+EW+EW+EW+EW+DE+B1+8o+6b+4Q+2T+1l+3G+5M+7Y+9m+Bz+Dq+EW+EW+EW+EW
        Day_2806=+EW+EW+EW+EW+EW+EW+EW+DE+B2+8o+6b+4Q+2T+1l+3G+5L+7Y+9l+By+Dq+EW+EW+EW+EW
        Day_2906=+EW+EW+EW+EW+EW+EW+EW+DF+B2+8p+6b+4R+2T+1k+3F+5L+7X+9l+By+Dp+EW+EW+EW+EW
        Day_3006=+EW+EW+EW+EW+EW+EW+EW+DF+B3+8p+6c+4R+2T+1j+3E+5K+7X+9k+By+Dp+EW+EW+EW+EW
        Day_0107=+EW+EW+EW+EW+EW+EW+EW+DG+B3+8q+6c+4R+2T+1j+3E+5K+7W+9k+Bx+Dp+EW+EW+EW+EW
        Day_0207=+EW+EW+EW+EW+EW+EW+EW+DG+B4+8q+6c+4S+2T+1i+3D+5J+7W+9k+Bx+Do+EW+EW+EW+EW
        Day_0307=+EW+EW+EW+EW+EW+EW+EW+DH+B4+8r+6d+4S+2T+1h+3C+5J+7V+9j+Bx+Do+EW+EW+EW+EW
        Day_0407=+EW+EW+EW+EW+EW+EW+EW+DH+B5+8r+6d+4S+2T+1h+3C+5I+7V+9j+Bw+Do+EW+EW+EW+EW
        Day_0507=+EW+EW+EW+EW+EW+EW+EW+DI+B5+8r+6d+4S+2S+1g+3B+5I+7U+9i+Bw+Do+EW+EW+EW+EW
        Day_0607=+EW+EW+EW+EW+EW+EW+EW+DI+B6+8s+6e+4S+2S+1f+3A+5H+7U+9i+Bw+Do+EW+EW+EW+EW
        Day_0707=+EW+EW+EW+EW+EW+EW+EW+DJ+B6+8s+6e+4S+2S+1e+3A+5G+7T+9i+Bw+Dn+EW+EW+EW+EW
        Day_0807=+EW+EW+EW+EW+EW+EW+EW+DK+B7+8s+6e+4S+2S+1d+39+5G+7T+9h+Bv+Dl+EW+EW+EW+EW
        Day_0907=+EW+EW+EW+EW+EW+EW+EW+DK+B7+8t+6e+4S+2R+1b+38+5F+7T+9h+Bv+Dl+EW+EW+EW+EW
        Day_1007=+EW+EW+EW+EW+EW+EW+EW+DL+B8+8t+6f+4S+2R+1a+37+5F+7S+9h+Bv+Dl+EW+EW+EW+EW
        Day_1107=+EW+EW+EW+EW+EW+EW+EW+DL+B8+8t+6f+4S+2Q+1Z+36+5E+7S+9h+Bv+Dl+EW+EW+EW+EW
        Day_1207=+EW+EW+EW+EW+EW+EW+EW+DM+B8+8u+6f+4S+2Q+1Y+35+5E+7R+9g+Bv+Dl+EW+EW+EW+EW
        Day_1307=+EW+EW+EW+EW+EW+EW+EW+DM+B9+8u+6f+4S+2P+1W+35+5D+7R+9g+Bv+Di+EW+EW+EW+EW
        Day_1407=+EW+EW+EW+EW+EW+EW+EW+DN+B9+8u+6f+4S+2P+1V+34+5D+7R+9g+Bu+Di+EW+EW+EW+EW
        Day_1507=+EW+EW+EW+EW+EW+EW+EW+DN+BA+8v+6f+4S+2O+1T+33+5C+7Q+9g+Bu+Di+EW+EW+EW+EW
        Day_1607=+EW+EW+EW+EW+EW+EW+EW+DO+BA+8v+6g+4S+2N+1S+32+5C+7Q+9g+Bu+Dj+EW+EW+EW+EW
        Day_1707=+EW+EW+EW+EW+EW+EW+EW+DO+BA+8v+6g+4S+2M+1Q+31+5B+7Q+9f+Bu+Dg+EW+EW+EW+EW
        Day_1807=+EW+EW+EW+EW+EW+EW+EW+DP+BB+8v+6g+4S+2M+1O+30+5B+7Q+9f+Bu+Dh+EW+EW+EW+EW
        Day_1907=+EW+EW+EW+EW+EW+EW+EW+DQ+BB+8w+6g+4R+2L+1N+2z+5A+7P+9f+Bu+Dh+EW+EW+EW+EW
        Day_2007=+EW+EW+EW+EW+EW+EW+EW+DQ+BC+8w+6g+4R+2K+1L+2y+5A+7P+9f+Bv+Df+EW+EW+EW+EW
        Day_2107=+EW+EW+EW+EW+EW+EW+EW+DR+BC+8w+6g+4R+2J+1J+2y+59+7P+9f+Bv+Df+EW+EW+EW+EW
        Day_2207=+EW+EW+EW+EW+EW+EW+EW+DR+BC+8w+6g+4R+2I+1H+2x+59+7P+9f+Bv+Df+EW+EW+EW+EW
        Day_2307=+EW+EW+EW+EW+EW+EW+EW+DS+BD+8w+6g+4Q+2I+1F+2w+58+7O+9f+Bv+Dd+EW+EW+EW+EW
        Day_2407=+EW+EW+EW+EW+EW+EW+EW+DS+BD+8x+6g+4Q+2H+1D+2v+58+7O+9f+Bv+De+EW+EW+EW+EW
        Day_2507=+EW+EW+EW+EW+EW+EW+EW+DT+BD+8x+6g+4Q+2G+1B+2u+58+7O+9f+Bv+De+EW+EW+EW+EW
        Day_2607=+EW+EW+EW+EW+EW+EW+EW+DT+BE+8x+6g+4P+2F+19+2u+57+7O+9f+Bw+Dc+EW+EW+EW+EW
        Day_2707=+EW+EW+EW+EW+EW+EW+EW+DU+BE+8x+6g+4P+2E+17+2t+57+7O+9f+Bw+Dc+EW+EW+EW+EW
        Day_2807=+EW+EW+EW+EW+EW+EW+EW+DU+BE+8x+6g+4P+2D+15+2s+57+7O+9g+Bw+Db+EW+EW+EW+EW
        Day_2907=+EW+EW+EW+EW+EW+EW+EW+DU+BF+8x+6f+4O+2C+13+2r+56+7O+9g+Bx+Db+EW+EW+EW+EW
        Day_3007=+EW+EW+EW+EW+EW+EW+EW+DV+BF+8x+6f+4O+2B+10+2r+56+7O+9g+Bx+DZ+EW+EW+EW+EW
        Day_3107=+EW+EW+EW+EW+EW+EW+EW+DV+BF+8x+6f+4N+2A+y+2q+56+7O+9g+Bx+Da+EW+EW+EW+EW
        Day_0108=+EW+EW+EW+EW+EW+EW+EW+DW+BF+8x+6f+4N+29+w+2p+56+7O+9g+By+DY+EW+EW+EW+EW
        Day_0208=+EW+EW+EW+EW+EW+EW+EW+DW+BF+8y+6f+4N+28+u+2p+56+7O+9h+By+DZ+EW+EW+EW+EW
        Day_0308=+EW+EW+EW+EW+EW+EW+EW+DX+BG+8y+6f+4M+27+r+2o+56+7P+9h+Bz+DX+EW+EW+EW+EW
        Day_0408=+EW+EW+EW+EW+EW+EW+EW+DX+BG+8y+6f+4M+26+p+2o+56+7P+9i+C0+DY+EW+EW+EW+EW
        Day_0508=+EW+EW+EW+EW+EW+EW+EW+DX+BG+8y+6e+4L+24+n+2o+56+7P+9i+C0+DW+EW+EW+EW+EW
        Day_0608=+EW+EW+EW+EW+EW+EW+EW+DY+BG+8y+6e+4L+24+k+2n+56+7P+9i+C1+DX+EW+EW+EW+EW
        Day_0708=+EW+EW+EW+EW+EW+EW+EW+DY+BG+8y+6e+4K+23+i+2n+56+7Q+9j+C1+DV+EW+EW+EW+EW
        Day_0808=+EW+EW+EW+EW+EW+EW+EW+DY+BH+8y+6e+4K+22+g+2n+56+7Q+9k+C2+DU+EW+EW+EW+EW
        Day_0908=+EW+EW+EW+EW+EW+EW+EW+DZ+BH+8x+6e+4J+21+e+2n+56+7Q+9k+C3+DV+EW+EW+EW+EW
        Day_1008=+EW+EW+EW+EW+EW+EW+EW+DZ+BH+8x+6d+4J+20+c+2n+57+7R+9l+C4+DT+EW+EW+EW+EW
        Day_1108=+EW+EW+EW+EW+EW+EW+EW+DZ+BH+8x+6d+4J+1z+a+2m+57+7R+9l+C5+DU+EW+EW+EW+EW
        Day_1208=+EW+EW+EW+EW+EW+EW+EW+DZ+BH+8x+6d+4I+1y+Y+2n+57+7S+9m+C5+DT+EW+EW+EW+EW
        Day_1308=+EW+EW+EW+EW+EW+EW+EW+Da+BH+8x+6d+4I+1x+W+2n+58+7S+9n+C6+DR+EW+EW+EW+EW
        Day_1408=+EW+EW+EW+EW+EW+EW+EW+Da+BH+8x+6c+4H+1w+V+2n+58+7T+9o+C7+DS+EW+EW+EW+EW
        Day_1508=+EW+EW+EW+EW+EW+EW+EW+Da+BH+8x+6c+4H+1w+U+2n+59+7U+9o+C8+DR+EW+EW+EW+EW
        Day_1608=+EW+EW+EW+EW+EW+EW+EW+Da+BH+8x+6c+4G+1v+T+2o+59+7U+9p+C9+DQ+EW+EW+EW+EW
        Day_1708=+EW+EW+EW+EW+EW+EW+EW+Db+BH+8x+6c+4G+1u+T+2o+5A+7V+9q+CA+DR+EW+EW+EW+EW
        Day_1808=+EW+EW+EW+EW+EW+EW+EW+Db+BH+8x+6b+4G+1u+T+2o+5A+7W+9r+CB+DQ+EW+EW+EW+EW
        Day_1908=+EW+EW+EW+EW+EW+EW+EW+Db+BH+8x+6b+4F+1t+T+2p+5B+7X+9s+CC+DO+EW+EW+EW+EW
        Day_2008=+EW+EW+EW+EW+EW+EW+EW+Db+BH+8w+6b+4F+1t+U+2q+5C+7Y+9t+CD+DQ+EW+EW+EW+EW
        Day_2108=+EW+EW+EW+EW+EW+EW+EW+Db+BH+8w+6b+4F+1t+V+2r+5D+7Z+9u+CF+DP+EW+EW+EW+EW
        Day_2208=+EW+EW+EW+EW+EW+EW+EW+Db+BH+8w+6a+4E+1s+W+2r+5E+7a+9v+CD+EW+EW+EW+EW+EW
        Day_2308=+EW+EW+EW+EW+EW+EW+EW+Dc+BH+8w+6a+4E+1s+Y+2s+5E+7b+9w+CC+EW+EW+EW+EW+EW
        Day_2408=+EW+EW+EW+EW+EW+EW+EW+Dc+BH+8w+6a+4E+1s+a+2t+5F+7c+9x+CD+EW+EW+EW+EW+EW
        Day_2508=+EW+EW+EW+EW+EW+EW+EW+Dc+BH+8w+6a+4E+1s+c+2u+5H+7d+9y+CC+EW+EW+EW+EW+EW
        Day_2608=+EW+EW+EW+EW+EW+EW+EW+Dc+BH+8w+6a+4D+1s+f+2w+5I+7e+A0+CB+EW+EW+EW+EW+EW
        Day_2708=+EW+EW+EW+EW+EW+EW+EW+Dc+BH+8v+6Z+4D+1s+i+2x+5J+7f+A1+CA+EW+EW+EW+EW+EW
        Day_2808=+EW+EW+EW+EW+EW+EW+EW+Dc+BH+8v+6Z+4D+1t+l+2y+5K+7g+A2+CC+EW+EW+EW+EW+EW
        Day_2908=+EW+EW+EW+EW+EW+EW+EW+Dc+BH+8v+6Z+4D+1t+o+30+5L+7h+A3+CB+EW+EW+EW+EW+EW
        Day_3008=+EW+EW+EW+EW+EW+EW+EW+Dc+BH+8v+6Z+4D+1t+r+31+5N+7j+A5+C9+EW+EW+EW+EW+EW
        Day_3108=+EW+EW+EW+EW+EW+EW+EW+Dc+BH+8v+6Z+4D+1u+u+33+5O+7k+A6+C9+EW+EW+EW+EW+EW
        Day_0109=+EW+EW+EW+EW+EW+EW+EW+Dc+BH+8v+6Z+4D+1v+x+35+5P+7l+A8+C8+EW+EW+EW+EW+EW
        Day_0209=+EW+EW+EW+EW+EW+EW+EW+Dc+BH+8v+6Y+4D+1v+11+36+5R+7n+A9+C9+EW+EW+EW+EW+EW
        Day_0309=+EW+EW+EW+EW+EW+EW+EW+Dc+BH+8v+6Y+4D+1w+14+38+5S+7o+AB+C8+EW+EW+EW+EW+EW
        Day_0409=+EW+EW+EW+EW+EW+EW+EW+Dc+BH+8u+6Y+4D+1x+17+3A+5U+7q+AC+C7+EW+EW+EW+EW+EW
        Day_0509=+EW+EW+EW+EW+EW+EW+EW+Dc+BG+8u+6Y+4D+1z+1B+3C+5W+7r+AE+C6+EW+EW+EW+EW+EW
        Day_0609=+EW+EW+EW+EW+EW+EW+EW+Dc+BG+8u+6Y+4E+20+1F+3E+5X+7t+AF+C6+EW+EW+EW+EW+EW
        Day_0709=+EW+EW+EW+EW+EW+EW+EW+Dc+BG+8u+6Y+4E+21+1I+3G+5Z+7v+AH+C7+EW+EW+EW+EW+EW
        Day_0809=+EW+EW+EW+EW+EW+EW+EW+Dc+BG+8u+6Y+4E+23+1M+3J+5b+7w+AI+C6+EW+EW+EW+EW+EW
        Day_0909=+EW+EW+EW+EW+EW+EW+EW+Dc+BG+8u+6Y+4E+24+1Q+3L+5d+7y+AK+C6+EW+EW+EW+EW+EW
        Day_1009=+EW+EW+EW+EW+EW+EW+EW+Dc+BG+8u+6Y+4F+26+1T+3N+5f+80+AM+C5+EW+EW+EW+EW+EW
        Day_1109=+EW+EW+EW+EW+EW+EW+EW+Dc+BG+8u+6Y+4F+27+1X+3Q+5g+81+AN+C4+EW+EW+EW+EW+EW
        Day_1209=+EW+EW+EW+EW+EW+EW+EW+Dc+BG+8u+6Y+4G+29+1b+3S+5i+83+AP+C6+EW+EW+EW+EW+EW
        Day_1309=+EW+EW+EW+EW+EW+EW+EW+Dc+BG+8u+6Z+4G+2B+1f+3U+5k+85+AR+C5+EW+EW+EW+EW+EW
        Day_1409=+EW+EW+EW+EW+EW+EW+EW+Dc+BG+8u+6Z+4H+2D+1j+3X+5m+87+AS+C4+EW+EW+EW+EW+EW
        Day_1509=+EW+EW+EW+EW+EW+EW+EW+Dc+BG+8u+6Z+4I+2F+1n+3a+5o+88+AU+C4+EW+EW+EW+EW+EW
        Day_1609=+EW+EW+EW+EW+EW+EW+EW+Dc+BG+8u+6Z+4I+2I+1r+3c+5q+8A+AW+C3+EW+EW+EW+EW+EW
        Day_1709=+EW+EW+EW+EW+EW+EW+EW+Dc+BG+8u+6Z+4J+2K+1u+3f+5t+8C+AY+C2+EW+EW+EW+EW+EW
        Day_1809=+EW+EW+EW+EW+EW+EW+EW+Dc+BG+8u+6a+4K+2M+1y+3i+5v+8E+Aa+C4+EW+EW+EW+EW+EW
        Day_1909=+EW+EW+EW+EW+EW+EW+EW+Dc+BG+8u+6a+4L+2P+22+3k+5x+8G+Ab+C3+EW+EW+EW+EW+EW
        Day_2009=+EW+EW+EW+EW+EW+EW+EW+Dc+BG+8u+6a+4M+2R+26+3n+5z+8I+Ad+C3+EW+EW+EW+EW+EW
        Day_2109=+EW+EW+EW+EW+EW+EW+EW+Dc+BG+8u+6b+4N+2U+2A+3q+61+8K+Af+C2+EW+EW+EW+EW+EW
        Day_2209=+EW+EW+EW+EW+EW+EW+EW+Dc+BG+8u+6b+4O+2W+2E+3t+64+8M+Ah+C1+EW+EW+EW+EW+EW
        Day_2309=+EW+EW+EW+EW+EW+EW+EW+Dc+BG+8v+6c+4P+2Z+2I+3w+66+8O+Aj+C1+EW+EW+EW+EW+EW
        Day_2409=+EW+EW+EW+EW+EW+EW+EW+Dc+BG+8v+6c+4Q+2c+2M+3z+68+8Q+Ak+C0+EW+EW+EW+EW+EW
        Day_2509=+EW+EW+EW+EW+EW+EW+EW+Dc+BG+8v+6d+4R+2e+2Q+42+6B+8S+Am+C2+EW+EW+EW+EW+EW
        Day_2609=+EW+EW+EW+EW+EW+EW+EW+Dc+BG+8v+6d+4T+2h+2U+45+6D+8U+Ao+C1+EW+EW+EW+EW+EW
        Day_2709=+EW+EW+EW+EW+EW+EW+EW+Dc+BG+8w+6e+4U+2k+2Y+48+6F+8W+Aq+C1+EW+EW+EW+EW+EW
        Day_2809=+EW+EW+EW+EW+EW+EW+EW+Dc+BG+8w+6f+4V+2n+2c+4B+6I+8Y+Ap+EW+EW+EW+EW+EW+EW
        Day_2909=+EW+EW+EW+EW+EW+EW+EW+Dc+BG+8w+6f+4X+2q+2g+4E+6K+8a+Ap+EW+EW+EW+EW+EW+EW
        Day_3009=+EW+EW+EW+EW+EW+EW+EW+Dc+BH+8x+6g+4Y+2t+2k+4H+6M+8c+Ao+EW+EW+EW+EW+EW+EW
        Day_0110=+EW+EW+EW+EW+EW+EW+EW+Dc+BH+8x+6h+4a+2w+2o+4K+6P+8e+Aq+EW+EW+EW+EW+EW+EW
        Day_0210=+EW+EW+EW+EW+EW+EW+EW+Dc+BH+8y+6i+4b+2z+2s+4N+6R+8g+Aq+EW+EW+EW+EW+EW+EW
        Day_0310=+EW+EW+EW+EW+EW+EW+EW+Dc+BH+8y+6j+4d+32+2w+4Q+6T+8i+Ap+EW+EW+EW+EW+EW+EW
        Day_0410=+EW+EW+EW+EW+EW+EW+EW+Dc+BH+8y+6k+4f+35+30+4T+6W+8k+Ao+EW+EW+EW+EW+EW+EW
        Day_0510=+EW+EW+EW+EW+EW+EW+EW+Dc+BI+8z+6k+4g+39+33+4W+6Y+8m+Ao+EW+EW+EW+EW+EW+EW
        Day_0610=+EW+EW+EW+EW+EW+EW+EW+Dd+BI+90+6l+4i+3C+37+4Z+6b+8o+Aq+EW+EW+EW+EW+EW+EW
        Day_0710=+EW+EW+EW+EW+EW+EW+EW+Dd+BI+90+6m+4k+3F+3B+4c+6d+8q+Ap+EW+EW+EW+EW+EW+EW
        Day_0810=+EW+EW+EW+EW+EW+EW+EW+Dd+BJ+91+6o+4m+3I+3F+4f+6f+8s+Ap+EW+EW+EW+EW+EW+EW
        Day_0910=+EW+EW+EW+EW+EW+EW+EW+Dd+BJ+91+6p+4o+3M+3J+4i+6i+8u+Ao+EW+EW+EW+EW+EW+EW
        Day_1010=+EW+EW+EW+EW+EW+EW+EW+Dd+BK+92+6q+4q+3P+3N+4l+6k+8w+An+EW+EW+EW+EW+EW+EW
        Day_1110=+EW+EW+EW+EW+EW+EW+EW+De+BK+93+6r+4s+3S+3Q+4o+6n+8y+Ap+EW+EW+EW+EW+EW+EW
        Day_1210=+EW+EW+EW+EW+EW+EW+EW+De+BK+94+6s+4u+3V+3U+4r+6p+90+Ao+EW+EW+EW+EW+EW+EW
        Day_1310=+EW+EW+EW+EW+EW+EW+EW+De+BL+94+6t+4w+3Z+3Y+4u+6r+92+Ao+EW+EW+EW+EW+EW+EW
        Day_1410=+EW+EW+EW+EW+EW+EW+EW+Df+BL+95+6v+4y+3c+3c+4x+6u+94+An+EW+EW+EW+EW+EW+EW
        Day_1510=+EW+EW+EW+EW+EW+EW+EW+Df+BM+96+6w+50+3f+3f+50+6w+96+Ap+EW+EW+EW+EW+EW+EW
        Day_1610=+EW+EW+EW+EW+EW+EW+EW+Df+BN+97+6x+52+3j+3j+53+6y+98+Ao+EW+EW+EW+EW+EW+EW
        Day_1710=+EW+EW+EW+EW+EW+EW+EW+Dg+BN+98+6z+54+3m+3n+56+70+9A+An+EW+EW+EW+EW+EW+EW
        Day_1810=+EW+EW+EW+EW+EW+EW+EW+Dg+BO+99+70+57+3p+3q+59+73+9B+An+EW+EW+EW+EW+EW+EW
        Day_1910=+EW+EW+EW+EW+EW+EW+EW+Dh+BO+9A+72+59+3t+3u+5B+75+9D+Ao+EW+EW+EW+EW+EW+EW
        Day_2010=+EW+EW+EW+EW+EW+EW+EW+Dh+BP+9B+73+5B+3w+3x+5E+77+9F+Ao+EW+EW+EW+EW+EW+EW
        Day_2110=+EW+EW+EW+EW+EW+EW+EW+Di+BQ+9C+75+5D+3z+41+5H+79+9H+An+EW+EW+EW+EW+EW+EW
        Day_2210=+EW+EW+EW+EW+EW+EW+EW+Di+BR+9D+76+5G+42+44+5K+7B+9I+Ao+EW+EW+EW+EW+EW+EW
        Day_2310=+EW+EW+EW+EW+EW+EW+EW+Dj+BR+9E+78+5I+46+48+5N+7E+9K+An+EW+EW+EW+EW+EW+EW
        Day_2410=+EW+EW+EW+EW+EW+EW+EW+Dj+BS+9F+79+5K+49+4B+5P+7G+9M+An+EW+EW+EW+EW+EW+EW
        Day_2510=+EW+EW+EW+EW+EW+EW+EW+Dk+BT+9G+7B+5N+4C+4E+5S+7I+9N+Ao+EW+EW+EW+EW+EW+EW
        Day_2610=+EW+EW+EW+EW+EW+EW+EW+Dk+BU+9H+7D+5P+4F+4I+5V+7K+9P+An+EW+EW+EW+EW+EW+EW
        Day_2710=+EW+EW+EW+EW+EW+EW+EW+Dl+BV+9J+7E+5S+4J+4L+5X+7M+9R+Am+EW+EW+EW+EW+EW+EW
        Day_2810=+EW+EW+EW+EW+EW+EW+EW+Dm+BW+9K+7G+5U+4M+4O+5a+7O+9S+Ao+EW+EW+EW+EW+EW+EW
        Day_2910=+EW+EW+EW+EW+EW+EW+EW+Dm+BW+9L+7I+5W+4P+4R+5d+7Q+9U+An+EW+EW+EW+EW+EW+EW
        Day_3010=+EW+EW+EW+EW+EW+EW+EW+Dn+BX+9M+7K+5Z+4S+4V+5f+7S+9V+Am+EW+EW+EW+EW+EW+EW
        Day_3110=+EW+EW+EW+EW+EW+EW+EW+Do+BY+9O+7L+5b+4V+4Y+5i+7U+9X+An+EW+EW+EW+EW+EW+EW
        Day_0111=+EW+EW+EW+EW+EW+EW+EW+Do+BZ+9P+7N+5e+4Y+4b+5k+7V+9Y+Am+EW+EW+EW+EW+EW+EW
        Day_0211=+EW+EW+EW+EW+EW+EW+EW+Dp+Ba+9Q+7P+5g+4b+4e+5m+7X+9Z+An+EW+EW+EW+EW+EW+EW
        Day_0311=+EW+EW+EW+EW+EW+EW+EW+Dq+Bb+9S+7R+5i+4e+4h+5p+7Z+9b+Am+EW+EW+EW+EW+EW+EW
        Day_0411=+EW+EW+EW+EW+EW+EW+EW+Dr+Bd+9T+7T+5l+4h+4k+5r+7b+9c+Al+EW+EW+EW+EW+EW+EW
        Day_0511=+EW+EW+EW+EW+EW+EW+EW+Ds+Be+9U+7U+5n+4k+4n+5t+7c+9d+Am+EW+EW+EW+EW+EW+EW
        Day_0611=+EW+EW+EW+EW+EW+EW+EW+Dt+Bf+9W+7W+5q+4n+4q+5w+7e+9e+Ak+EW+EW+EW+EW+EW+EW
        Day_0711=+EW+EW+EW+EW+EW+EW+EW+Dt+Bg+9X+7Y+5s+4q+4s+5y+7g+9f+Al+EW+EW+EW+EW+EW+EW
        Day_0811=+EW+EW+EW+EW+EW+EW+EW+Du+Bh+9Z+7a+5v+4t+4v+60+7h+9h+Ak+EW+EW+EW+EW+EW+EW
        Day_0911=+EW+EW+EW+EW+EW+EW+EW+Dv+Bi+9a+7c+5x+4w+4y+62+7j+9i+Al+EW+EW+EW+EW+EW+EW
        Day_1011=+EW+EW+EW+EW+EW+EW+EW+Dw+Bj+9c+7e+5z+4y+50+64+7k+9h+EW+EW+EW+EW+EW+EW+EW
        Day_1111=+EW+EW+EW+EW+EW+EW+EW+Dx+Bl+9d+7g+62+51+53+66+7l+9i+EW+EW+EW+EW+EW+EW+EW
        Day_1211=+EW+EW+EW+EW+EW+EW+EW+Dw+Bm+9f+7h+64+54+55+68+7n+9g+EW+EW+EW+EW+EW+EW+EW
        Day_1311=+EW+EW+EW+EW+EW+EW+EW+Dx+Bn+9g+7j+66+57+58+6A+7o+9h+EW+EW+EW+EW+EW+EW+EW
        Day_1411=+EW+EW+EW+EW+EW+EW+EW+Dw+Bo+9i+7l+69+59+5A+6C+7p+9i+EW+EW+EW+EW+EW+EW+EW
        Day_1511=+EW+EW+EW+EW+EW+EW+EW+Dx+Bq+9j+7n+6B+5C+5D+6D+7r+9h+EW+EW+EW+EW+EW+EW+EW
        Day_1611=+EW+EW+EW+EW+EW+EW+EW+Dv+Br+9l+7p+6D+5E+5F+6F+7s+9i+EW+EW+EW+EW+EW+EW+EW
        Day_1711=+EW+EW+EW+EW+EW+EW+EW+Du+Bs+9m+7r+6F+5H+5H+6H+7t+9g+EW+EW+EW+EW+EW+EW+EW
        Day_1811=+EW+EW+EW+EW+EW+EW+EW+Dv+Bt+9o+7t+6I+5J+5K+6I+7u+9h+EW+EW+EW+EW+EW+EW+EW
        Day_1911=+EW+EW+EW+EW+EW+EW+EW+Du+Bv+9p+7v+6K+5M+5M+6K+7v+9i+EW+EW+EW+EW+EW+EW+EW
        Day_2011=+EW+EW+EW+EW+EW+EW+EW+Dv+Bw+9r+7w+6M+5O+5O+6M+7w+9g+EW+EW+EW+EW+EW+EW+EW
        Day_2111=+EW+EW+EW+EW+EW+EW+EW+Du+Bx+9t+7y+6O+5Q+5Q+6N+7x+9h+EW+EW+EW+EW+EW+EW+EW
        Day_2211=+EW+EW+EW+EW+EW+EW+EW+Dv+Bz+9u+80+6Q+5S+5S+6O+7y+9h+EW+EW+EW+EW+EW+EW+EW
        Day_2311=+EW+EW+EW+EW+EW+EW+EW+Du+C0+9w+82+6S+5V+5U+6Q+7z+9f+EW+EW+EW+EW+EW+EW+EW
        Day_2411=+EW+EW+EW+EW+EW+EW+EW+Dt+C1+9x+84+6U+5X+5V+6R+7z+9g+EW+EW+EW+EW+EW+EW+EW
        Day_2511=+EW+EW+EW+EW+EW+EW+EW+Du+C3+9z+86+6W+5Z+5X+6S+80+9g+EW+EW+EW+EW+EW+EW+EW
        Day_2611=+EW+EW+EW+EW+EW+EW+EW+Dt+C4+A0+87+6Y+5b+5Z+6T+81+9h+EW+EW+EW+EW+EW+EW+EW
        Day_2711=+EW+EW+EW+EW+EW+EW+EW+Dv+C5+A2+89+6a+5d+5b+6U+81+9h+EW+EW+EW+EW+EW+EW+EW
        Day_2811=+EW+EW+EW+EW+EW+EW+EW+Du+C7+A3+8B+6c+5f+5c+6W+82+9f+EW+EW+EW+EW+EW+EW+EW
        Day_2911=+EW+EW+EW+EW+EW+EW+EW+Dv+C8+A5+8C+6e+5h+5e+6W+82+9f+EW+EW+EW+EW+EW+EW+EW
        Day_3011=+EW+EW+EW+EW+EW+EW+EW+Du+C9+A6+8E+6g+5i+5f+6X+83+9f+EW+EW+EW+EW+EW+EW+EW
        Day_0112=+EW+EW+EW+EW+EW+EW+EW+Dv+CB+A8+8G+6i+5k+5h+6Y+83+9f+EW+EW+EW+EW+EW+EW+EW
        Day_0212=+EW+EW+EW+EW+EW+EW+EW+Du+CC+A9+8H+6j+5m+5i+6Z+83+9f+EW+EW+EW+EW+EW+EW+EW
        Day_0312=+EW+EW+EW+EW+EW+EW+EW+Dv+CD+AB+8J+6l+5n+5j+6a+84+9f+EW+EW+EW+EW+EW+EW+EW
        Day_0412=+EW+EW+EW+EW+EW+EW+EW+Du+CF+AC+8L+6n+5p+5k+6a+84+9f+EW+EW+EW+EW+EW+EW+EW
        Day_0512=+EW+EW+EW+EW+EW+EW+EW+Dw+CG+AE+8M+6o+5r+5l+6b+84+9d+EW+EW+EW+EW+EW+EW+EW
        Day_0612=+EW+EW+EW+EW+EW+EW+EW+Dv+CH+AF+8O+6q+5s+5m+6c+84+9d+EW+EW+EW+EW+EW+EW+EW
        Day_0712=+EW+EW+EW+EW+EW+EW+EW+Dw+CJ+AH+8P+6r+5t+5n+6c+84+9d+EW+EW+EW+EW+EW+EW+EW
        Day_0812=+EW+EW+EW+EW+EW+EW+EW+Dv+CK+AI+8R+6t+5v+5o+6d+84+9d+EW+EW+EW+EW+EW+EW+EW
        Day_0912=+EW+EW+EW+EW+EW+EW+EW+Dw+CL+AJ+8S+6u+5w+5p+6d+84+9c+EW+EW+EW+EW+EW+EW+EW
        Day_1012=+EW+EW+EW+EW+EW+EW+EW+Dx+CN+AL+8T+6w+5x+5q+6d+84+9c+EW+EW+EW+EW+EW+EW+EW
        Day_1112=+EW+EW+EW+EW+EW+EW+EW+Dw+CO+AM+8V+6x+5y+5r+6d+84+9c+EW+EW+EW+EW+EW+EW+EW
        Day_1212=+EW+EW+EW+EW+EW+EW+EW+Dx+CP+AN+8W+6y+5z+5r+6e+84+9b+EW+EW+EW+EW+EW+EW+EW
        Day_1312=+EW+EW+EW+EW+EW+EW+EW+Dw+CQ+AP+8X+6z+60+5s+6e+84+9b+EW+EW+EW+EW+EW+EW+EW
        Day_1412=+EW+EW+EW+EW+EW+EW+EW+Dy+CS+AQ+8Z+71+61+5s+6e+83+9c+EW+EW+EW+EW+EW+EW+EW
        Day_1512=+EW+EW+EW+EW+EW+EW+EW+Dz+CT+AR+8a+72+62+5t+6e+83+9c+EW+EW+EW+EW+EW+EW+EW
        Day_1612=+EW+EW+EW+EW+EW+EW+EW+Dy+CU+AS+8b+73+63+5t+6e+82+9b+EW+EW+EW+EW+EW+EW+EW
        Day_1712=+EW+EW+EW+EW+EW+EW+EW+Dz+CV+AT+8c+74+64+5u+6d+82+9a+EW+EW+EW+EW+EW+EW+EW
        Day_1812=+EW+EW+EW+EW+EW+EW+EW+E0+CW+AV+8d+75+64+5u+6d+81+9a+EW+EW+EW+EW+EW+EW+EW
        Day_1912=+EW+EW+EW+EW+EW+EW+EW+Dz+CX+AW+8e+76+65+5u+6d+81+9Z+EW+EW+EW+EW+EW+EW+EW
        Day_2012=+EW+EW+EW+EW+EW+EW+EW+E0+CZ+AX+8f+77+66+5u+6d+80+9Y+EW+EW+EW+EW+EW+EW+EW
        Day_2112=+EW+EW+EW+EW+EW+EW+EW+E1+Ca+AY+8g+77+66+5u+6c+80+9Z+EW+EW+EW+EW+EW+EW+EW
        Day_2212=+EW+EW+EW+EW+EW+EW+EW+E2+Cb+AZ+8h+78+66+5u+6c+7z+9Y+EW+EW+EW+EW+EW+EW+EW
        Day_2312=+EW+EW+EW+EW+EW+EW+EW+E1+Cc+Aa+8i+79+67+5u+6b+7y+9X+EW+EW+EW+EW+EW+EW+EW
        Day_2412=+EW+EW+EW+EW+EW+EW+EW+E2+Cd+Ab+8j+79+67+5u+6b+7x+9W+EW+EW+EW+EW+EW+EW+EW
        Day_2512=+EW+EW+EW+EW+EW+EW+EW+E3+Ce+Ac+8k+7A+67+5u+6a+7w+9X+EW+EW+EW+EW+EW+EW+EW
        Day_2612=+EW+EW+EW+EW+EW+EW+EW+E4+Cf+Ac+8k+7A+67+5t+6Z+7v+9W+EW+EW+EW+EW+EW+EW+EW
        Day_2712=+EW+EW+EW+EW+EW+EW+EW+E3+Cg+Ad+8l+7B+67+5t+6Z+7u+9V+EW+EW+EW+EW+EW+EW+EW
        Day_2812=+EW+EW+EW+EW+EW+EW+EW+E4+Ch+Ae+8m+7B+67+5s+6Y+7t+9W+EW+EW+EW+EW+EW+EW+EW
        Day_2912=+EW+EW+EW+EW+EW+EW+EW+E5+Ch+Af+8m+7C+67+5s+6X+7s+9V+EW+EW+EW+EW+EW+EW+EW
        Day_3012=+EW+EW+EW+EW+EW+EW+EW+E6+Ci+Ag+8n+7C+67+5r+6W+7r+9U+EW+EW+EW+EW+EW+EW+EW
        Day_3112=+EW+EW+EW+EW+EW+EW+EW+E7+Cj+Ag+8n+7C+67+5r+6V+7q+9V+EW+EW+EW+EW+EW+EW+EW
      End of Data
    End of VarSimul=viAngInc

    VarSimul_5=AngProf
      Varident=AngProf
      VarAcc=Hour
      VarType=Angle
      VarStore=Simul
      VarMode=Accum
      DateBeg=01/01/90 00:00
      DateEnd=31/12/90 23:00
      WRFactor=572.9579
        Day_0101=+0+0+0+0+0+0+0+6G+6m+6R+5y+5R+4p+47+3F+2A+n+0+0+0+0+0+0+0
        Day_0201=+0+0+0+0+0+0+0+6Z+6r+6T+60+5S+4q+48+3G+2B+p+0+0+0+0+0+0+0
        Day_0301=+0+0+0+0+0+0+0+6w+6x+6W+61+5U+4s+4A+3I+2C+q+0+0+0+0+0+0+0
        Day_0401=+0+0+0+0+0+0+0+7M+72+6Z+63+5V+4t+4B+3J+2E+q+0+0+0+0+0+0+0
        Day_0501=+0+0+0+0+0+0+0+7q+79+6c+66+5X+4v+4C+3L+2G+s+0+0+0+0+0+0+0
        Day_0601=+0+0+0+0+0+0+0+8O+7F+6f+68+5Z+4w+4E+3M+2H+s+0+0+0+0+0+0+0
        Day_0701=+0+0+0+0+0+0+0+91+7M+6i+6A+5b+4y+4G+3O+2J+u+2+0+0+0+0+0+0
        Day_0801=+0+0+0+0+0+0+0+A2+7U+6m+6C+5d+50+4H+3Q+2L+w+2+0+0+0+0+0+0
        Day_0901=+0+0+0+0+0+0+0+Av+7c+6p+6F+5f+52+4J+3R+2M+y+4+0+0+0+0+0+0
        Day_1001=+0+0+0+0+0+0+0+Br+7k+6t+6I+5h+54+4L+3T+2O+10+4+0+0+0+0+0+0
        Day_1101=+0+0+0+0+0+0+0+Cq+7t+6x+6K+5j+56+4N+3V+2Q+12+6+0+0+0+0+0+0
        Day_1201=+0+0+0+0+0+0+0+Do+83+71+6N+5m+58+4O+3X+2S+14+6+0+0+0+0+0+0
        Day_1301=+0+0+0+0+0+0+0+Em+8D+76+6Q+5o+5A+4Q+3Z+2U+16+8+0+0+0+0+0+0
        Day_1401=+0+0+0+0+0+0+0+Fg+8N+7A+6T+5q+5C+4S+3b+2W+18+9+0+0+0+0+0+0
        Day_1501=+0+0+0+0+0+0+0+HU+8Y+7F+6W+5t+5E+4U+3d+2Y+1A+B+0+0+0+0+0+0
        Day_1601=+0+0+0+0+0+0+0+IE+8j+7K+6a+5v+5G+4X+3f+2a+1C+B+0+0+0+0+0+0
        Day_1701=+0+0+0+0+0+0+0+Is+8u+7P+6d+5y+5J+4Z+3h+2c+1E+B+0+0+0+0+0+0
        Day_1801=+0+0+0+0+0+0+0+JQ+96+7U+6h+61+5L+4b+3j+2f+1H+E+0+0+0+0+0+0
        Day_1901=+0+0+0+0+0+0+0+Jt+9I+7Z+6k+64+5N+4d+3l+2h+1J+E+0+0+0+0+0+0
        Day_2001=+0+0+0+0+0+0+0+L5+9V+7f+6o+66+5Q+4f+3n+2j+1L+H+0+0+0+0+0+0
        Day_2101=+0+0+0+0+0+0+0+LN+9i+7k+6r+69+5S+4i+3q+2l+1O+H+0+0+0+0+0+0
        Day_2201=+0+0+0+0+0+0+0+Lc+9v+7q+6v+6C+5V+4k+3s+2o+1Q+H+0+0+0+0+0+0
        Day_2301=+0+0+0+0+0+0+0+MT+A8+7w+6z+6F+5Y+4n+3u+2q+1T+K+0+0+0+0+0+0
        Day_2401=+0+0+0+0+0+0+0+Mb+AM+82+73+6J+5a+4p+3x+2t+1V+K+0+0+0+0+0+0
        Day_2501=+0+0+0+0+0+0+0+Mh+AZ+88+77+6M+5d+4s+3z+2v+1Y+N+0+0+0+0+0+0
        Day_2601=+0+0+0+0+0+0+0+NJ+An+8E+7B+6P+5g+4u+42+2y+1a+O+0+0+0+0+0+0
        Day_2701=+0+0+0+0+0+0+0+NL+B1+8L+7G+6S+5j+4x+44+30+1d+O+0+0+0+0+0+0
        Day_2801=+0+0+0+0+0+0+0+NN+BE+8R+7K+6W+5m+4z+47+33+1f+R+0+0+0+0+0+0
        Day_2901=+0+0+0+0+0+0+0+Np+BS+8Y+7O+6Z+5o+52+4A+35+1i+R+0+0+0+0+0+0
        Day_3001=+0+0+0+0+0+0+0+No+Bg+8e+7T+6c+5r+55+4C+38+1l+U+0+0+0+0+0+0
        Day_3101=+0+0+0+0+0+0+0+OB+Bu+8l+7X+6g+5u+58+4F+3B+1o+V+0+0+0+0+0+0
        Day_0102=+0+0+0+0+0+0+0+O8+C7+8s+7c+6j+5x+5A+4I+3D+1q+V+0+0+0+0+0+0
        Day_0202=+0+0+0+0+0+0+0+OR+CK+8z+7g+6n+61+5D+4K+3G+1t+Y+0+0+0+0+0+0
        Day_0302=+0+0+0+0+0+0+0+OO+CX+96+7l+6r+64+5G+4N+3J+1w+Z+0+0+0+0+0+0
        Day_0402=+0+0+0+0+0+0+0+Od+Ck+9C+7p+6u+67+5J+4Q+3M+1z+c+0+0+0+0+0+0
        Day_0502=+0+0+0+0+0+0+0+OZ+Cx+9J+7u+6y+6A+5M+4T+3O+22+d+0+0+0+0+0+0
        Day_0602=+0+0+0+0+0+0+0+Om+D9+9Q+7z+72+6D+5P+4V+3R+24+d+0+0+0+0+0+0
        Day_0702=+0+0+0+0+0+0+0+Oh+DL+9X+84+76+6G+5S+4Y+3U+27+g+0+0+0+0+0+0
        Day_0802=+0+0+0+0+0+0+0+Os+DX+9e+89+79+6K+5V+4b+3X+2A+h+0+0+0+0+0+0
        Day_0902=+0+0+0+0+0+0+0+On+Dj+9l+8D+7D+6N+5Y+4e+3a+2D+k+0+0+0+0+0+0
        Day_1002=+0+0+0+0+0+0+0+Ox+Du+9s+8I+7H+6Q+5b+4h+3d+2G+l+0+0+0+0+0+0
        Day_1102=+0+0+0+0+0+0+0+Or+E5+9z+8N+7L+6U+5e+4k+3g+2J+m+0+0+0+0+0+0
        Day_1202=+0+0+0+0+0+0+0+Oz+EF+A6+8S+7P+6X+5h+4n+3j+2M+p+0+0+0+0+0+0
        Day_1302=+0+0+0+0+0+0+0+Ot+EP+AD+8X+7T+6a+5k+4q+3m+2P+p+0+0+0+0+0+0
        Day_1402=+0+0+0+0+0+0+0+P1+EZ+AK+8c+7X+6e+5n+4t+3p+2S+s+0+0+0+0+0+0
        Day_1502=+0+0+0+0+0+0+0+P8+Ei+AR+8h+7b+6h+5q+4w+3s+2W+t+0+0+0+0+0+0
        Day_1602=+0+0+0+0+0+0+0+P1+Er+AY+8m+7f+6l+5u+4z+3v+2Z+u+0+0+0+0+0+0
        Day_1702=+0+0+0+0+0+0+0+P7+F0+Af+8r+7j+6o+5x+52+3y+2c+x+0+0+0+0+0+0
        Day_1802=+0+0+0+0+0+0+0+PD+F9+Am+8w+7n+6s+60+55+41+2f+y+0+0+0+0+0+0
        Day_1902=+0+0+0+0+0+0+0+P6+FH+At+91+7r+6v+63+58+44+2i+11+0+0+0+0+0+0
        Day_2002=+0+0+0+0+0+0+0+PB+FO+Az+96+7v+6z+66+5C+47+2l+12+0+0+0+0+0+0
        Day_2102=+0+0+0+0+0+0+0+PF+FW+B6+9B+7z+72+6A+5F+4B+2p+16+0+0+0+0+0+0
        Day_2202=+0+0+0+0+0+0+0+P9+Fd+BC+9G+83+76+6D+5I+4E+2s+17+0+0+0+0+0+0
        Day_2302=+0+0+0+0+0+0+0+PD+Fk+BJ+9L+87+79+6G+5L+4H+2v+18+0+0+0+0+0+0
        Day_2402=+0+0+0+0+0+0+0+PG+Fq+BP+9P+8B+7D+6J+5O+4K+2y+1B+0+0+0+0+0+0
        Day_2502=+0+0+0+0+0+0+Sv+PA+Fx+BV+9U+8F+7G+6N+5R+4N+32+1C+0+0+0+0+0+0
        Day_2602=+0+0+0+0+0+0+St+P4+G3+Bc+9Z+8J+7K+6Q+5V+4R+35+1F+0+0+0+0+0+0
        Day_2702=+0+0+0+0+0+0+Sr+Oy+G8+Bi+9e+8N+7N+6T+5Y+4U+38+1G+0+0+0+0+0+0
        Day_2802=+0+0+0+0+0+0+Si+Os+GE+Bo+9j+8R+7R+6X+5b+4X+3C+1K+3+0+0+0+0+0
        Day_0103=+0+0+0+0+0+0+Sg+On+GJ+Bu+9o+8V+7U+6a+5e+4b+3F+1N+4+0+0+0+0+0
        Day_0203=+0+0+0+0+0+0+Se+Oh+GO+Bz+9s+8Z+7Y+6d+5i+4e+3J+1Q+7+0+0+0+0+0
        Day_0303=+0+0+0+0+0+0+Sc+Oc+GT+C5+9x+8d+7b+6h+5l+4h+3M+1U+7+0+0+0+0+0
        Day_0403=+0+0+0+0+0+0+SU+OX+GY+CB+A2+8h+7f+6k+5o+4k+3Q+1X+8+0+0+0+0+0
        Day_0503=+0+0+0+0+0+0+SS+OR+Gc+CG+A7+8l+7j+6n+5r+4o+3T+1b+B+0+0+0+0+0
        Day_0603=+0+0+0+0+0+0+SQ+OM+Gg+CM+AB+8p+7m+6r+5v+4r+3X+1f+B+0+0+0+0+0
        Day_0703=+0+0+0+0+0+0+SO+OH+Gk+CR+AG+8t+7q+6u+5y+4v+3a+1i+F+0+0+0+0+0
        Day_0803=+0+0+0+0+0+0+SG+OD+Go+CX+AK+8w+7t+6x+61+4y+3e+1m+F+0+0+0+0+0
        Day_0903=+0+0+0+0+0+0+SE+O8+Gs+Cc+AP+90+7x+71+65+51+3h+1p+J+0+0+0+0+0
        Day_1003=+0+0+0+0+0+0+SC+O3+Gw+Ch+AT+94+80+74+68+55+3l+1t+J+0+0+0+0+0
        Day_1103=+0+0+0+0+0+0+SA+Nz+Gz+Cm+AY+98+84+77+6B+58+3p+1x+M+0+0+0+0+0
        Day_1203=+0+0+0+0+0+0+S8+Nv+H2+Cr+Ac+9C+87+7B+6F+5C+3s+21+N+0+0+0+0+0
        Day_1303=+0+0+0+0+0+0+S2+Nq+H5+Cw+Ag+9G+8B+7E+6I+5F+3w+25+Q+0+0+0+0+0
        Day_1403=+0+0+0+0+0+0+S0+Nm+H9+D0+Al+9K+8E+7H+6L+5J+40+28+R+0+0+0+0+0
        Day_1503=+0+0+0+0+0+0+Ry+Ni+HB+D5+Ap+9N+8I+7L+6P+5M+43+2C+V+0+0+0+0+0
        Day_1603=+0+0+0+0+0+0+Rw+Ne+HE+DA+At+9R+8L+7O+6S+5Q+47+2G+V+0+0+0+0+0
        Day_1703=+0+0+0+0+0+0+Rv+Na+HH+DE+Ay+9V+8P+7R+6V+5T+4B+2K+Z+0+0+0+0+0
        Day_1803=+0+0+0+0+0+0+Ro+NX+HK+DI+B2+9Z+8S+7V+6Z+5X+4F+2O+Z+0+0+0+0+0
        Day_1903=+0+0+0+0+0+0+Rn+NT+HM+DN+B6+9c+8W+7Y+6c+5a+4I+2S+d+0+0+0+0+0
        Day_2003=+0+0+0+0+0+0+Rl+NQ+HP+DR+BA+9g+8Z+7b+6f+5e+4M+2X+e+0+0+0+0+0
        Day_2103=+0+0+0+0+0+0+Rk+NM+HR+DV+BE+9k+8c+7f+6j+5h+4Q+2b+i+0+0+0+0+0
        Day_2203=+0+0+0+0+0+0+Ri+NJ+HT+DZ+BI+9o+8g+7i+6m+5l+4U+2f+j+0+0+0+0+0
        Day_2303=+0+0+0+0+0+0+Rc+NF+HV+Dd+BM+9r+8j+7l+6p+5o+4Y+2j+n+0+0+0+0+0
        Day_2403=+0+0+0+0+0+0+Rb+NC+HY+Dh+BQ+9v+8n+7p+6t+5s+4c+2o+o+0+0+0+0+0
        Day_2503=+0+0+0+0+0+0+Ra+N9+Ha+Dl+BU+9y+8q+7s+6w+5v+4g+2s+s+0+0+0+0+0
        Day_2603=+0+0+0+0+0+0+RY+N6+Hc+Dp+BX+A2+8t+7v+70+5z+4k+2w+t+0+0+0+0+0
        Day_2703=+0+0+0+0+0+0+RX+N3+He+Dt+Bb+A5+8x+7z+73+63+4o+31+x+0+0+0+0+0
        Day_2803=+0+0+0+0+0+0+RW+N0+Hf+Dw+Bf+A9+90+82+76+66+4s+35+y+0+0+0+0+0
        Day_2903=+0+0+0+0+0+0+RR+My+Hh+E0+Bj+AC+94+85+7A+6A+4w+3A+13+0+0+0+0+0
        Day_3003=+0+0+0+0+0+0+RP+Mv+Hj+E3+Bm+AG+97+89+7D+6E+50+3F+14+0+0+0+0+0
        Day_3103=+0+0+0+0+0+0+RO+Ms+Hl+E7+Bq+AJ+9A+8C+7G+6H+54+3J+18+0+0+0+0+0
        Day_0104=+0+0+0+0+0+0+RN+Mq+Hn+EA+Bu+AN+9D+8F+7K+6L+58+3O+1A+0+0+0+0+0
        Day_0204=+0+0+0+0+0+0+RM+Mo+Ho+EE+Bx+AQ+9H+8I+7N+6O+5C+3T+1F+0+0+0+0+0
        Day_0304=+0+0+0+0+0+0+RI+Ml+Hq+EH+C1+AU+9K+8M+7R+6S+5G+3Y+1G+0+0+0+0+0
        Day_0404=+0+0+0+0+0+Sz+RH+Mj+Hr+EK+C4+AX+9N+8P+7U+6W+5L+3d+1L+0+0+0+0+0
        Day_0504=+0+0+0+0+0+Sx+RC+Mh+Ht+EO+C8+Aa+9Q+8S+7X+6Z+5P+3i+1M+0+0+0+0+0
        Day_0604=+0+0+0+0+0+Sv+R7+Mf+Hv+ER+CB+Ae+9U+8V+7b+6d+5T+3n+1S+0+0+0+0+0
        Day_0704=+0+0+0+0+0+Su+R3+Md+Hw+EU+CE+Ah+9X+8Y+7e+6h+5X+3s+1T+0+0+0+0+0
        Day_0804=+0+0+0+0+0+Sp+Qy+Mb+Hy+EX+CI+Ak+9a+8c+7h+6k+5b+3x+1Z+0+0+0+0+0
        Day_0904=+0+0+0+0+0+Sn+Qu+MZ+Hz+Ea+CL+An+9d+8f+7l+6o+5g+42+1b+0+0+0+0+0
        Day_1004=+0+0+0+0+0+Sm+Qq+MX+I1+Ed+CO+Ar+9g+8i+7o+6s+5k+47+1h+0+0+0+0+0
        Day_1104=+0+0+0+0+0+Sk+Qm+MV+I2+Eg+CS+Au+9k+8l+7r+6v+5o+4C+1j+0+0+0+0+0
        Day_1204=+0+0+0+0+0+Sj+Qi+MT+I3+Ej+CV+Ax+9n+8o+7v+6z+5s+4I+1p+0+0+0+0+0
        Day_1304=+0+0+0+0+0+Sf+Qe+MS+I5+Em+CY+B0+9q+8r+7y+73+5x+4N+1r+0+0+0+0+0
        Day_1404=+0+0+0+0+0+Sd+Qa+MQ+I6+Eo+Cb+B3+9t+8v+81+76+61+4S+1x+0+0+0+0+0
        Day_1504=+0+0+0+0+0+Sc+QW+MP+I8+Er+Ce+B6+9w+8y+85+7A+65+4Y+20+0+0+0+0+0
        Day_1604=+0+0+0+0+0+Sb+QT+MN+I9+Eu+Ch+B9+9z+91+88+7E+6A+4d+26+0+0+0+0+0
        Day_1704=+0+0+0+0+0+SX+QP+MM+IA+Ex+Ck+BC+A2+94+8B+7H+6E+4j+29+0+0+0+0+0
        Day_1804=+0+0+0+0+0+SW+QM+MK+IC+Ez+Cn+BF+A5+97+8E+7L+6I+4o+2G+0+0+0+0+0
        Day_1904=+0+0+0+0+0+SV+QI+MJ+ID+F2+Cq+BI+A8+9A+8I+7P+6N+4u+2J+0+0+0+0+0
        Day_2004=+0+0+0+0+0+SR+QF+MI+IE+F5+Ct+BL+AB+9D+8L+7S+6R+4z+2Q+0+0+0+0+0
        Day_2104=+0+0+0+0+0+SQ+QC+MH+IG+F7+Cw+BO+AE+9G+8O+7W+6V+55+2T+0+0+0+0+0
        Day_2204=+0+0+0+0+0+SQ+Q9+MG+IH+FA+Cz+BR+AH+9J+8R+7Z+6a+5A+2b+0+0+0+0+0
        Day_2304=+0+0+0+0+0+SP+Q6+MF+II+FC+D2+BU+AK+9M+8U+7d+6e+5G+2e+0+0+0+0+0
        Day_2404=+0+0+0+0+0+SL+Q3+ME+IK+FF+D5+BX+AM+9P+8X+7g+6i+5M+2m+0+0+0+0+0
        Day_2504=+0+0+0+0+0+SL+Q0+MD+IL+FH+D7+Ba+AP+9S+8b+7k+6m+5R+2q+0+0+0+0+0
        Day_2604=+0+0+0+0+0+SK+Py+MC+IM+FK+DA+Bd+AS+9V+8e+7n+6r+5X+2y+0+0+0+0+0
        Day_2704=+0+0+0+0+0+SH+Pv+MB+IN+FM+DD+Bf+AV+9Y+8h+7r+6v+5d+32+1+0+0+0+0
        Day_2804=+0+0+0+0+0+SH+Pt+MB+IP+FO+DF+Bi+AY+9a+8k+7u+6z+5i+3B+A+0+0+0+0
        Day_2904=+0+0+0+0+0+SG+Pq+MA+IQ+FR+DI+Bl+Aa+9d+8n+7y+73+5o+3J+B+0+0+0+0
        Day_3004=+0+0+0+0+0+SD+Po+M9+IR+FT+DL+Bn+Ad+9g+8q+81+77+5t+3S+L+0+0+0+0
        Day_0105=+0+0+0+0+0+SD+Pm+M9+IS+FV+DN+Bq+Ag+9j+8t+85+7B+5z+3b+M+0+0+0+0
        Day_0205=+0+0+0+0+0+SD+Pj+M8+IU+FX+DQ+Bt+Ai+9l+8w+88+7G+65+3k+W+0+0+0+0
        Day_0305=+0+0+0+0+0+SA+Ph+M8+IV+Fa+DS+Bv+Al+9o+8z+8B+7K+6A+3t+Y+0+0+0+0
        Day_0405=+0+0+0+0+0+SA+Pf+M7+IW+Fc+DV+By+Ao+9r+92+8F+7O+6G+42+j+0+0+0+0
        Day_0505=+0+0+0+0+0+S8+Pd+M7+IX+Fe+DX+C0+Aq+9u+94+8I+7S+6L+4B+l+0+0+0+0
        Day_0605=+0+0+0+0+0+S8+Pc+M6+IZ+Fg+Da+C3+At+9w+97+8L+7W+6R+4K+y+0+0+0+0
        Day_0705=+0+0+0+0+0+S5+Pa+M6+Ia+Fi+Dc+C5+Av+9z+9A+8O+7a+6W+4U+10+0+0+0+0
        Day_0805=+0+0+0+0+0+S6+PY+M6+Ib+Fk+De+C8+Ay+A1+9D+8R+7d+6c+4d+1D+0+0+0+0
        Day_0905=+0+0+0+0+0+S6+PW+M5+Ic+Fm+Dh+CA+B0+A4+9G+8U+7h+6h+4m+1G+0+0+0+0
        Day_1005=+0+0+0+0+0+S4+PV+M5+Ie+Fo+Dj+CC+B2+A6+9I+8Y+7l+6m+4v+1V+0+0+0+0
        Day_1105=+0+0+0+0+0+S4+PT+M5+If+Fq+Dl+CF+B5+A9+9L+8b+7p+6r+54+1Z+0+0+0+0
        Day_1205=+0+0+0+0+0+S2+PS+M5+Ig+Fs+Do+CH+B7+AB+9N+8e+7s+6x+5E+1o+0+0+0+0
        Day_1305=+0+0+0+0+0+S2+PR+M5+Ih+Fu+Dq+CJ+B9+AD+9Q+8g+7w+72+5N+1t+0+0+0+0
        Day_1405=+0+0+0+0+0+S0+PP+M5+Ii+Fw+Ds+CL+BC+AG+9S+8j+80+77+5W+2A+0+0+0+0
        Day_1505=+0+0+0+0+0+S1+PO+M5+Ik+Fy+Du+CO+BE+AI+9V+8m+83+7C+5f+2F+0+0+0+0
        Day_1605=+0+0+0+0+0+Rz+PN+M5+Il+G0+Dw+CQ+BG+AK+9X+8p+87+7G+5n+2X+0+0+0+0
        Day_1705=+0+0+0+0+0+Ry+PM+M5+Im+G2+Dy+CS+BI+AM+9a+8s+8A+7L+5w+2e+0+0+0+0
        Day_1805=+0+0+0+0+0+Ry+PL+M5+In+G3+E0+CU+BK+AP+9c+8u+8D+7Q+65+2x+0+0+0+0
        Day_1905=+0+0+0+0+0+Rx+PK+M5+Io+G5+E2+CW+BM+AR+9e+8x+8G+7U+6D+35+0+0+0+0
        Day_2005=+0+0+0+0+0+Ry+PJ+M5+Ip+G7+E4+CY+BO+AT+9g+8z+8K+7Z+6L+3O+0+0+0+0
        Day_2105=+0+0+0+0+T1+Rw+PI+M5+Ir+G9+E6+Ca+BQ+AV+9j+92+8N+7d+6U+3Y+0+0+0+0
        Day_2205=+0+0+0+0+Sz+Rv+PH+M5+Is+GA+E8+Cc+BS+AX+9l+94+8Q+7h+6b+3s+0+0+0+0
        Day_2305=+0+0+0+0+T0+Ru+PH+M6+It+GC+E9+Cd+BU+AZ+9n+97+8S+7l+6j+4D+0+0+0+0
        Day_2405=+0+0+0+0+Sy+Rs+PG+M6+Iu+GD+EB+Cf+BV+Aa+9p+99+8V+7p+6r+4O+0+0+0+0
        Day_2505=+0+0+0+0+Sx+Rr+PF+M6+Iv+GF+ED+Ch+BX+Ac+9r+9B+8Y+7t+6y+4j+0+0+0+0
        Day_2605=+0+0+0+0+Sy+Rq+PF+M6+Iw+GH+EF+Cj+BZ+Ae+9t+9D+8b+7x+75+4w+0+0+0+0
        Day_2705=+0+0+0+0+Sx+Rp+PE+M7+Ix+GI+EG+Ck+Bb+Ag+9u+9F+8d+81+7C+5H+0+0+0+0
        Day_2805=+0+0+0+0+Sw+Ro+PE+M7+Iy+GK+EI+Cm+Bc+Ah+9w+9H+8g+84+7I+5c+0+0+0+0
        Day_2905=+0+0+0+0+Sx+Rn+PE+M8+Iz+GL+EJ+Cn+Be+Aj+9y+9J+8i+87+7P+5q+0+0+0+0
        Day_3005=+0+0+0+0+Sw+Rn+PD+M8+J0+GM+EL+Cp+Bf+Ak+A0+9L+8k+8B+7V+6A+0+0+0+0
        Day_3105=+0+0+0+0+Sv+Rm+PD+M8+J1+GO+EM+Cq+Bh+Am+A1+9N+8n+8E+7a+6P+0+0+0+0
        Day_0106=+0+0+0+0+Su+Rl+PD+M9+J2+GP+EO+Cs+Bi+An+A3+9P+8p+8H+7g+6j+0+0+0+0
        Day_0206=+0+0+0+0+Sv+Rl+PC+M9+J3+GQ+EP+Ct+Bj+Ap+A4+9Q+8r+8J+7l+71+0+0+0+0
        Day_0306=+0+0+0+0+Su+Rk+PC+MA+J4+GS+EQ+Cu+Bl+Aq+A5+9S+8t+8M+7q+7H+0+0+0+0
        Day_0406=+0+0+0+0+Su+Rj+PC+MA+J5+GT+ER+Cw+Bm+Ar+A7+9T+8u+8P+7v+7Y+0+0+0+0
        Day_0506=+0+0+0+0+St+Rj+PC+MB+J6+GU+ET+Cx+Bn+As+A8+9V+8w+8R+7z+7n+0+0+0+0
        Day_0606=+0+0+0+0+St+Rj+PC+MB+J7+GV+EU+Cy+Bo+Au+A9+9W+8y+8T+83+83+0+0+0+0
        Day_0706=+0+0+0+0+Ss+Ri+PC+MC+J8+GW+EV+Cz+Bp+Av+AA+9X+8z+8V+87+8H+0+0+0+0
        Day_0806=+0+0+0+0+Ss+Ri+PC+MC+J9+GX+EW+D0+Bq+Aw+AB+9Y+91+8X+8A+8T+0+0+0+0
        Day_0906=+0+0+0+0+Ss+Ri+PD+MD+JA+GY+EX+D1+Br+Aw+AC+9Z+92+8Z+8E+8f+0+0+0+0
        Day_1006=+0+0+0+0+St+Ri+PD+MD+JB+GZ+EY+D2+Bs+Ax+AD+9a+93+8b+8H+8t+0+0+0+0
        Day_1106=+0+0+0+0+St+Ri+PD+ME+JC+Ga+EZ+D3+Bt+Ay+AE+9b+94+8c+8J+92+0+0+0+0
        Day_1206=+0+0+0+0+St+Ri+PD+ME+JC+Gb+Ea+D3+Bt+Az+AF+9c+95+8d+8L+9A+0+0+0+0
        Day_1306=+0+0+0+0+St+Ri+PE+MF+JD+Gc+Ea+D4+Bu+B0+AF+9d+96+8f+8O+9G+0+0+0+0
        Day_1406=+0+0+0+0+St+Ri+PE+MG+JE+Gc+Eb+D5+Bv+B0+AG+9e+97+8g+8P+9S+0+0+0+0
        Day_1506=+0+0+0+0+St+Ri+PE+MG+JF+Gd+Ec+D5+Bv+B1+AH+9e+97+8g+8R+9W+0+0+0+0
        Day_1606=+0+0+0+0+St+Ri+PF+MH+JF+Ge+Ec+D6+Bw+B1+AH+9f+98+8h+8S+9Z+0+0+0+0
        Day_1706=+0+0+0+0+St+Rj+PF+MI+JG+Gf+Ed+D6+Bw+B1+AH+9f+98+8i+8T+9b+0+0+0+0
        Day_1806=+0+0+0+0+Ss+Rj+PG+MI+JH+Gf+Ed+D7+Bx+B2+AI+9f+99+8i+8T+9c+0+0+0+0
        Day_1906=+0+0+0+0+Ss+Rj+PG+MJ+JH+Gg+Ee+D7+Bx+B2+AI+9g+99+8i+8U+9c+0+0+0+0
        Day_2006=+0+0+0+0+Ss+Rk+PH+MJ+JI+Gg+Ee+D7+Bx+B2+AI+9g+99+8j+8U+9b+0+0+0+0
        Day_2106=+0+0+0+0+St+Rk+PH+MK+JJ+Gh+Ef+D8+Bx+B2+AI+9g+99+8i+8U+9Z+0+0+0+0
        Day_2206=+0+0+0+0+St+Rl+PI+ML+JJ+Gh+Ef+D8+Bx+B2+AI+9g+99+8i+8T+9c+0+0+0+0
        Day_2306=+0+0+0+0+Su+Rl+PJ+ML+JK+Gi+Ef+D8+By+B3+AI+9g+99+8j+8T+9c+0+0+0+0
        Day_2406=+0+0+0+0+Su+Rm+PJ+MM+JK+Gi+Eg+D8+By+B3+AJ+9g+99+8j+8T+9a+0+0+0+0
        Day_2506=+0+0+0+0+Sv+Rm+PK+MN+JL+Gi+Eg+D9+By+B3+AJ+9g+99+8i+8T+9X+0+0+0+0
        Day_2606=+0+0+0+0+Sv+Rn+PK+MN+JM+Gj+Eg+D9+By+B3+AJ+9g+99+8i+8S+9U+0+0+0+0
        Day_2706=+0+0+0+0+Su+Rn+PL+MO+JM+Gj+Eg+D9+By+B3+AJ+9g+99+8i+8S+9Q+0+0+0+0
        Day_2806=+0+0+0+0+Su+Ro+PM+MP+JN+Gj+Eg+D9+By+B3+AI+9g+99+8h+8Q+9K+0+0+0+0
        Day_2906=+0+0+0+0+Sv+Rp+PN+MP+JN+Gk+Eh+D9+By+B3+AI+9f+98+8h+8P+9E+0+0+0+0
        Day_3006=+0+0+0+0+Sw+Rq+PN+MQ+JN+Gk+Eh+D9+By+B2+AI+9f+98+8g+8N+97+0+0+0+0
        Day_0107=+0+0+0+0+Sx+Rq+PO+MR+JO+Gk+Eg+D8+Bx+B2+AH+9e+97+8f+8M+8z+0+0+0+0
        Day_0207=+0+0+0+0+Sv+Rr+PP+MR+JO+Gk+Eg+D8+Bx+B2+AH+9e+96+8e+8J+8r+0+0+0+0
        Day_0307=+0+0+0+0+Sw+Rs+PQ+MS+JO+Gk+Eg+D8+Bx+B1+AG+9d+95+8c+8H+8i+0+0+0+0
        Day_0407=+0+0+0+0+Sx+Rt+PR+MS+JP+Gk+Eg+D8+Bw+B1+AG+9c+94+8b+8E+8X+0+0+0+0
        Day_0507=+0+0+0+0+Sy+Ru+PS+MT+JP+Gk+Ef+D7+Bw+B0+AF+9b+93+8Z+8C+8N+0+0+0+0
        Day_0607=+0+0+0+0+Sx+Rv+PS+MU+JP+Gk+Ef+D6+Bv+Az+AE+9a+92+8Y+88+8B+0+0+0+0
        Day_0707=+0+0+0+0+Sy+Rw+PT+MU+JP+Gj+Ef+D6+Bu+Ay+AD+9Z+91+8W+85+7z+0+0+0+0
        Day_0807=+0+0+0+0+T0+Rx+PU+MV+JP+Gj+Ee+D5+Bu+Ay+AC+9Y+8z+8U+81+7m+0+0+0+0
        Day_0907=+0+0+0+0+T1+Ry+PV+MW+JP+Gj+Ed+D5+Bt+Ax+AB+9X+8y+8S+7y+7Z+0+0+0+0
        Day_1007=+0+0+0+0+T0+S0+PW+MW+JP+Gi+Ed+D4+Bs+Aw+AA+9W+8w+8Q+7u+7L+0+0+0+0
        Day_1107=+0+0+0+0+0+S1+PX+MX+JP+Gi+Ec+D3+Br+Av+A9+9V+8v+8N+7p+77+0+0+0+0
        Day_1207=+0+0+0+0+0+S2+PY+MX+JP+Gh+Eb+D2+Bq+Au+A8+9T+8t+8L+7l+6s+0+0+0+0
        Day_1307=+0+0+0+0+0+S1+PZ+MY+JP+Gh+Ea+D1+Bp+At+A7+9S+8r+8I+7g+6g+0+0+0+0
        Day_1407=+0+0+0+0+0+S3+Pb+MY+JP+Gg+EZ+D0+Bo+Ar+A5+9Q+8p+8F+7b+6R+0+0+0+0
        Day_1507=+0+0+0+0+0+S4+Pc+MZ+JP+Gf+EY+Cz+Bm+Aq+A4+9O+8n+8D+7W+6B+0+0+0+0
        Day_1607=+0+0+0+0+0+S3+Pd+MZ+JO+Ge+EX+Cx+Bl+Ap+A2+9N+8l+8A+7R+5v+0+0+0+0
        Day_1707=+0+0+0+0+0+S5+Pe+Ma+JO+Gd+EW+Cw+Bk+An+A1+9L+8j+86+7L+5k+0+0+0+0
        Day_1807=+0+0+0+0+0+S4+Pf+Ma+JO+Gc+EV+Cv+Bi+Am+9z+9J+8g+83+7F+5U+0+0+0+0
        Day_1907=+0+0+0+0+0+S5+Pg+Mb+JN+Gb+EU+Ct+Bh+Ak+9x+9H+8e+80+79+5D+0+0+0+0
        Day_2007=+0+0+0+0+0+S7+Ph+Mb+JN+Ga+ES+Cs+Bf+Ai+9w+9F+8b+7w+73+53+0+0+0+0
        Day_2107=+0+0+0+0+0+S6+Pj+Mc+JM+GZ+ER+Cq+Be+Ah+9u+9D+8Z+7t+6x+4n+0+0+0+0
        Day_2207=+0+0+0+0+0+S8+Pk+Mc+JM+GY+EP+Cp+Bc+Af+9s+9B+8W+7p+6r+4W+0+0+0+0
        Day_2307=+0+0+0+0+0+S7+Pl+Mc+JL+GX+EO+Cn+Ba+Ad+9q+99+8T+7l+6k+4N+0+0+0+0
        Day_2407=+0+0+0+0+0+S9+Pm+Md+JK+GV+EM+Cl+BZ+Ab+9o+96+8R+7h+6d+47+0+0+0+0
        Day_2507=+0+0+0+0+0+S8+Po+Md+JK+GU+EK+Ck+BX+AZ+9m+94+8O+7d+6W+3q+0+0+0+0
        Day_2607=+0+0+0+0+0+SA+Pp+Md+JJ+GS+EI+Ci+BV+AX+9k+91+8L+7Z+6P+3i+0+0+0+0
        Day_2707=+0+0+0+0+0+SC+Pq+Me+JI+GR+EH+Cg+BT+AV+9h+8z+8I+7V+6H+3S+0+0+0+0
        Day_2807=+0+0+0+0+0+SB+Pr+Me+JH+GP+EF+Ce+BR+AT+9f+8w+8E+7R+6A+3L+0+0+0+0
        Day_2907=+0+0+0+0+0+SD+Pt+Me+JG+GN+ED+Cc+BP+AR+9d+8u+8B+7M+62+35+0+0+0+0
        Day_3007=+0+0+0+0+0+SC+Pu+Me+JF+GM+EB+CZ+BM+AP+9a+8r+88+7I+5u+2y+0+0+0+0
        Day_3107=+0+0+0+0+0+SE+Pv+Mf+JE+GK+E8+CX+BK+AM+9Y+8o+84+7D+5m+2i+0+0+0+0
        Day_0108=+0+0+0+0+0+SE+Px+Mf+JD+GI+E6+CV+BI+AK+9V+8l+81+78+5e+2c+0+0+0+0
        Day_0208=+0+0+0+0+0+SF+Py+Mf+JC+GG+E4+CT+BG+AI+9T+8i+7x+73+5W+2N+0+0+0+0
        Day_0308=+0+0+0+0+0+SF+Q0+Mf+JA+GE+E2+CQ+BD+AF+9Q+8f+7u+6y+5O+2H+0+0+0+0
        Day_0408=+0+0+0+0+0+SH+Q1+Mf+J9+GB+Dz+CO+BB+AD+9O+8c+7q+6t+5F+22+0+0+0+0
        Day_0508=+0+0+0+0+0+SG+Q2+Mf+J8+G9+Dx+CL+B8+AA+9L+8Z+7m+6o+57+1x+0+0+0+0
        Day_0608=+0+0+0+0+0+SI+Q4+Mf+J6+G7+Du+CJ+B6+A8+9I+8W+7j+6j+4y+1i+0+0+0+0
        Day_0708=+0+0+0+0+0+SI+Q5+Mf+J4+G4+Dr+CG+B3+A5+9F+8T+7f+6e+4p+1d+0+0+0+0
        Day_0808=+0+0+0+0+0+SK+Q7+Mf+J3+G2+Dp+CD+B0+A2+9C+8Q+7b+6Y+4h+1Y+0+0+0+0
        Day_0908=+0+0+0+0+0+SK+Q8+Mf+J1+Fz+Dm+CA+Ay+9z+99+8M+7X+6T+4Y+1L+0+0+0+0
        Day_1008=+0+0+0+0+0+SM+Q9+Mf+Iz+Fx+Dj+C8+Av+9w+96+8J+7T+6N+4P+1G+0+0+0+0
        Day_1108=+0+0+0+0+0+SL+QB+Mf+Ix+Fu+Dg+C5+As+9u+93+8G+7O+6I+4G+13+0+0+0+0
        Day_1208=+0+0+0+0+0+SN+QC+Me+Iv+Fr+Dd+C2+Ap+9r+90+8C+7K+6C+46+y+0+0+0+0
        Day_1308=+0+0+0+0+0+SP+QE+Me+It+Fo+Da+Bz+Am+9o+8x+89+7G+67+3x+u+0+0+0+0
        Day_1408=+0+0+0+0+0+SP+QF+Me+Ir+Fl+DX+Bw+Aj+9l+8u+85+7C+61+3o+h+0+0+0+0
        Day_1508=+0+0+0+0+0+SR+QH+Md+Ip+Fi+DU+Bt+Ag+9i+8r+81+77+5v+3f+d+0+0+0+0
        Day_1608=+0+0+0+0+0+SR+QI+Md+In+Ff+DQ+Bp+Ad+9e+8n+7y+73+5p+3V+Z+0+0+0+0
        Day_1708=+0+0+0+0+0+ST+QK+Md+Ik+Fc+DN+Bm+Aa+9b+8k+7u+6y+5j+3M+N+0+0+0+0
        Day_1808=+0+0+0+0+0+ST+QL+Mc+Ii+FY+DK+Bj+AX+9Y+8h+7q+6u+5d+3D+K+0+0+0+0
        Day_1908=+0+0+0+0+0+SV+QN+Mc+If+FV+DG+Bg+AT+9V+8d+7m+6p+5X+33+G+0+0+0+0
        Day_2008=+0+0+0+0+0+SV+QO+Mb+Id+FR+DC+Bc+AQ+9S+8a+7j+6l+5R+2u+5+0+0+0+0
        Day_2108=+0+0+0+0+0+SX+QQ+Mb+Ia+FO+D9+BZ+AN+9O+8W+7f+6g+5L+2l+1+0+0+0+0
        Day_2208=+0+0+0+0+0+SX+QR+Ma+IX+FK+D5+BV+AJ+9L+8T+7b+6b+5E+2g+0+0+0+0+0
        Day_2308=+0+0+0+0+0+SZ+QT+MZ+IU+FG+D1+BS+AG+9H+8P+7X+6X+58+2a+0+0+0+0+0
        Day_2408=+0+0+0+0+0+SY+QV+MZ+IR+FC+Cy+BO+AC+9E+8M+7T+6S+52+2R+0+0+0+0+0
        Day_2508=+0+0+0+0+0+Sb+QW+MY+IO+F9+Cu+BK+A9+9B+8I+7P+6N+4v+2M+0+0+0+0+0
        Day_2608=+0+0+0+0+0+Sb+QY+MX+IL+F4+Cq+BH+A5+97+8E+7L+6I+4p+2H+0+0+0+0+0
        Day_2708=+0+0+0+0+0+Sd+QZ+MW+IH+F0+Cm+BD+A2+94+8B+7H+6D+4j+2D+0+0+0+0+0
        Day_2808=+0+0+0+0+0+Sd+Qb+MV+IE+Ew+Ci+B9+9y+90+87+7D+68+4c+24+0+0+0+0+0
        Day_2908=+0+0+0+0+0+Sf+Qd+MU+IB+Es+Ce+B5+9v+8w+83+78+63+4W+1z+0+0+0+0+0
        Day_3008=+0+0+0+0+0+Sf+Qe+MT+I7+Eo+Ca+B2+9r+8t+7z+74+5y+4P+1u+0+0+0+0+0
        Day_3108=+0+0+0+0+0+Sh+Qg+MS+I3+Ej+CV+Ay+9n+8p+7v+70+5t+4J+1q+0+0+0+0+0
        Day_0109=+0+0+0+0+0+Sh+Qi+MR+Hz+Ef+CR+Au+9k+8l+7s+6w+5o+4C+1l+0+0+0+0+0
        Day_0209=+0+0+0+0+0+Sk+Qk+MQ+Hv+Ea+CN+Aq+9g+8i+7o+6r+5j+46+1d+0+0+0+0+0
        Day_0309=+0+0+0+0+0+Sj+Ql+MP+Hr+EV+CI+Am+9c+8e+7k+6n+5e+3z+1Z+0+0+0+0+0
        Day_0409=+0+0+0+0+0+Sm+Qn+MN+Hn+ER+CE+Ai+9Y+8a+7g+6j+5Z+3t+1V+0+0+0+0+0
        Day_0509=+0+0+0+0+0+Sm+Qp+MM+Hj+EM+C9+Ae+9U+8W+7c+6f+5U+3m+1Q+0+0+0+0+0
        Day_0609=+0+0+0+0+0+So+Qr+ML+Hf+EH+C5+Aa+9R+8T+7Y+6a+5P+3f+1M+0+0+0+0+0
        Day_0709=+0+0+0+0+0+So+Qt+MJ+Ha+EC+C0+AV+9N+8P+7U+6W+5K+3Z+1E+0+0+0+0+0
        Day_0809=+0+0+0+0+0+Sr+Qv+MI+HW+E7+Bw+AR+9J+8L+7Q+6R+5F+3S+1A+0+0+0+0+0
        Day_0909=+0+0+0+0+0+Su+Qx+MG+HR+E2+Br+AN+9F+8H+7M+6N+59+3M+17+0+0+0+0+0
        Day_1009=+0+0+0+0+0+St+Qz+ME+HM+Dx+Bm+AJ+9B+8D+7I+6J+54+3F+13+0+0+0+0+0
        Day_1109=+0+0+0+0+0+Sw+R1+MD+HH+Dr+Bi+AF+97+89+7E+6E+4z+39+z+0+0+0+0+0
        Day_1209=+0+0+0+0+0+Sw+R3+MB+HC+Dm+Bd+AA+93+85+7A+6A+4u+32+s+0+0+0+0+0
        Day_1309=+0+0+0+0+0+Sz+R5+M9+H7+Dh+BY+A6+8z+81+76+65+4p+2w+o+0+0+0+0+0
        Day_1409=+0+0+0+0+0+Sz+R7+M7+H2+Db+BT+A2+8v+7y+72+61+4j+2q+l+0+0+0+0+0
        Day_1509=+0+0+0+0+0+0+RA+M5+Gw+DW+BO+9x+8r+7u+6y+5w+4e+2j+h+0+0+0+0+0
        Day_1609=+0+0+0+0+0+0+R7+M3+Gr+DQ+BK+9t+8n+7q+6u+5s+4Z+2d+e+0+0+0+0+0
        Day_1709=+0+0+0+0+0+0+RA+M1+Gl+DK+BF+9p+8j+7m+6q+5n+4U+2W+b+0+0+0+0+0
        Day_1809=+0+0+0+0+0+0+R8+Lz+Gg+DF+BA+9k+8f+7i+6m+5j+4P+2Q+U+0+0+0+0+0
        Day_1909=+0+0+0+0+0+0+RA+Lx+Ga+D9+B5+9g+8b+7e+6h+5e+4K+2K+R+0+0+0+0+0
        Day_2009=+0+0+0+0+0+0+R8+Lv+GU+D3+B0+9c+8X+7a+6d+5a+4E+2E+O+0+0+0+0+0
        Day_2109=+0+0+0+0+0+0+RA+Ls+GO+Cx+Av+9X+8T+7W+6Z+5W+49+28+L+0+0+0+0+0
        Day_2209=+0+0+0+0+0+0+R8+Lq+GI+Cr+Aq+9T+8P+7S+6V+5R+44+22+I+0+0+0+0+0
        Day_2309=+0+0+0+0+0+0+RB+Ln+GB+Cl+Al+9O+8K+7O+6R+5N+3z+1w+G+0+0+0+0+0
        Day_2409=+0+0+0+0+0+0+R8+Ll+G5+Cf+Ag+9K+8G+7K+6N+5I+3u+1q+D+0+0+0+0+0
        Day_2509=+0+0+0+0+0+0+RB+Li+Fy+CZ+Aa+9F+8C+7G+6J+5E+3p+1k+7+0+0+0+0+0
        Day_2609=+0+0+0+0+0+0+RE+Lf+Fs+CT+AV+9B+88+7C+6F+59+3k+1e+4+0+0+0+0+0
        Day_2709=+0+0+0+0+0+0+RB+Ld+Fl+CN+AQ+97+84+78+6B+55+3f+1Y+2+0+0+0+0+0
        Day_2809=+0+0+0+0+0+0+RE+La+Fe+CH+AL+92+80+74+67+51+3a+1V+0+0+0+0+0+0
        Day_2909=+0+0+0+0+0+0+RC+LX+FX+CB+AG+8y+7w+70+63+4w+3V+1S+0+0+0+0+0+0
        Day_3009=+0+0+0+0+0+0+RF+LU+FQ+C4+AB+8t+7s+6w+5z+4s+3Q+1P+0+0+0+0+0+0
        Day_0110=+0+0+0+0+0+0+RD+LR+FJ+By+A6+8p+7o+6s+5v+4o+3L+1K+0+0+0+0+0+0
        Day_0210=+0+0+0+0+0+0+RG+LO+FC+Bs+A1+8k+7k+6o+5r+4j+3G+1H+0+0+0+0+0+0
        Day_0310=+0+0+0+0+0+0+RD+LL+F4+Bm+9w+8g+7g+6k+5n+4f+3C+1E+0+0+0+0+0+0
        Day_0410=+0+0+0+0+0+0+RH+LH+Ex+Bf+9q+8c+7c+6h+5j+4b+37+1C+0+0+0+0+0+0
        Day_0510=+0+0+0+0+0+0+RE+LE+Ep+BZ+9l+8X+7Y+6d+5f+4W+32+19+0+0+0+0+0+0
        Day_0610=+0+0+0+0+0+0+RI+LA+Ei+BT+9g+8T+7U+6Z+5b+4S+2x+14+0+0+0+0+0+0
        Day_0710=+0+0+0+0+0+0+RG+L7+Ea+BM+9b+8P+7Q+6V+5X+4O+2t+12+0+0+0+0+0+0
        Day_0810=+0+0+0+0+0+0+RK+L3+ES+BG+9W+8K+7M+6R+5T+4K+2o+10+0+0+0+0+0+0
        Day_0910=+0+0+0+0+0+0+RH+L0+EK+BA+9R+8G+7I+6N+5P+4G+2k+x+0+0+0+0+0+0
        Day_1010=+0+0+0+0+0+0+RL+Kw+EC+B3+9M+8C+7E+6K+5L+4C+2f+v+0+0+0+0+0+0
        Day_1110=+0+0+0+0+0+0+RJ+Ks+E4+Ax+9H+87+7A+6G+5I+48+2b+r+0+0+0+0+0+0
        Day_1210=+0+0+0+0+0+0+RN+Ko+Dw+Aq+9C+83+76+6C+5E+44+2X+p+0+0+0+0+0+0
        Day_1310=+0+0+0+0+0+0+RL+Kk+Do+Ak+97+7z+72+68+5A+40+2S+n+0+0+0+0+0+0
        Day_1410=+0+0+0+0+0+0+RQ+Kg+Df+Ae+92+7v+6z+65+56+3w+2O+l+0+0+0+0+0+0
        Day_1510=+0+0+0+0+0+0+RO+Kc+DX+AX+8x+7q+6v+61+53+3s+2K+g+0+0+0+0+0+0
        Day_1610=+0+0+0+0+0+0+RL+KX+DO+AR+8s+7m+6r+5y+4z+3o+2G+f+0+0+0+0+0+0
        Day_1710=+0+0+0+0+0+0+RQ+KT+DG+AL+8n+7i+6n+5u+4v+3l+2C+d+0+0+0+0+0+0
        Day_1810=+0+0+0+0+0+0+RO+KO+D7+AF+8i+7e+6k+5q+4s+3h+28+c+0+0+0+0+0+0
        Day_1910=+0+0+0+0+0+0+RU+KK+Cz+A8+8d+7a+6g+5n+4o+3d+24+Y+0+0+0+0+0+0
        Day_2010=+0+0+0+0+0+0+RS+KF+Cq+A2+8Z+7W+6c+5j+4l+3Z+20+W+0+0+0+0+0+0
        Day_2110=+0+0+0+0+0+0+RY+KA+Ch+9w+8U+7S+6Z+5g+4h+3W+1w+V+0+0+0+0+0+0
        Day_2210=+0+0+0+0+0+0+RW+K6+CY+9q+8P+7O+6V+5d+4e+3S+1t+R+0+0+0+0+0+0
        Day_2310=+0+0+0+0+0+0+Rd+K1+CQ+9k+8L+7K+6S+5Z+4b+3P+1p+Q+0+0+0+0+0+0
        Day_2410=+0+0+0+0+0+0+Rb+Jv+CH+9d+8G+7G+6O+5W+4X+3L+1l+P+0+0+0+0+0+0
        Day_2510=+0+0+0+0+0+0+Ri+Jq+C8+9X+8B+7C+6L+5T+4U+3I+1i+L+0+0+0+0+0+0
        Day_2610=+0+0+0+0+0+0+Rh+Jl+Bz+9R+87+79+6H+5P+4R+3F+1e+K+0+0+0+0+0+0
        Day_2710=+0+0+0+0+0+0+Rf+Jf+Bq+9L+82+75+6E+5M+4O+3C+1b+J+0+0+0+0+0+0
        Day_2810=+0+0+0+0+0+0+Ro+Ja+Bh+9F+7y+71+6B+5J+4L+38+1Y+G+0+0+0+0+0+0
        Day_2910=+0+0+0+0+0+0+Rm+JU+BZ+9A+7t+6x+67+5G+4H+35+1V+F+0+0+0+0+0+0
        Day_3010=+0+0+0+0+0+0+Rv+JO+BQ+94+7p+6u+64+5D+4E+32+1R+F+0+0+0+0+0+0
        Day_3110=+0+0+0+0+0+0+Ru+JI+BH+8y+7l+6q+61+5A+4B+2z+1O+C+0+0+0+0+0+0
        Day_0111=+0+0+0+0+0+0+S4+JC+B8+8s+7g+6n+5y+57+49+2w+1L+B+0+0+0+0+0+0
        Day_0211=+0+0+0+0+0+0+S4+J6+Az+8n+7c+6j+5v+54+46+2t+1J+8+0+0+0+0+0+0
        Day_0311=+0+0+0+0+0+0+SF+Iz+Aq+8h+7Y+6g+5r+51+43+2q+1G+8+0+0+0+0+0+0
        Day_0411=+0+0+0+0+0+0+SF+It+Ai+8b+7U+6c+5o+4y+40+2o+1D+8+0+0+0+0+0+0
        Day_0511=+0+0+0+0+0+0+SF+Im+AZ+8W+7Q+6Z+5m+4v+3x+2l+1A+5+0+0+0+0+0+0
        Day_0611=+0+0+0+0+0+0+SR+If+AQ+8R+7M+6W+5j+4t+3v+2i+18+5+0+0+0+0+0+0
        Day_0711=+0+0+0+0+0+0+SS+IY+AI+8L+7I+6S+5g+4q+3s+2g+15+3+0+0+0+0+0+0
        Day_0811=+0+0+0+0+0+0+Sg+IQ+A9+8G+7E+6P+5d+4n+3q+2d+13+3+0+0+0+0+0+0
        Day_0911=+0+0+0+0+0+0+Sh+IJ+A0+8B+7A+6M+5a+4l+3n+2b+10+0+0+0+0+0+0+0
        Day_1011=+0+0+0+0+0+0+Sj+IB+9s+86+76+6J+5X+4i+3l+2Y+10+0+0+0+0+0+0+0
        Day_1111=+0+0+0+0+0+0+0+I3+9k+81+73+6G+5V+4g+3i+2W+y+0+0+0+0+0+0+0
        Day_1211=+0+0+0+0+0+0+0+HY+9b+7w+6z+6D+5S+4e+3g+2U+y+0+0+0+0+0+0+0
        Day_1311=+0+0+0+0+0+0+0+HO+9T+7r+6w+6A+5Q+4b+3e+2S+w+0+0+0+0+0+0+0
        Day_1411=+0+0+0+0+0+0+0+Gr+9L+7m+6s+67+5N+4Z+3c+2Q+u+0+0+0+0+0+0+0
        Day_1511=+0+0+0+0+0+0+0+Gg+9D+7h+6p+65+5L+4X+3a+2O+u+0+0+0+0+0+0+0
        Day_1611=+0+0+0+0+0+0+0+G6+95+7d+6l+62+5J+4V+3Y+2M+s+0+0+0+0+0+0+0
        Day_1711=+0+0+0+0+0+0+0+FW+8x+7Y+6i+5z+5G+4S+3W+2K+s+0+0+0+0+0+0+0
        Day_1811=+0+0+0+0+0+0+0+FI+8q+7U+6f+5x+5E+4Q+3U+2I+q+0+0+0+0+0+0+0
        Day_1911=+0+0+0+0+0+0+0+Eg+8i+7Q+6c+5u+5C+4O+3S+2G+p+0+0+0+0+0+0+0
        Day_2011=+0+0+0+0+0+0+0+EQ+8b+7L+6Z+5s+5A+4N+3Q+2F+p+0+0+0+0+0+0+0
        Day_2111=+0+0+0+0+0+0+0+Dn+8T+7H+6W+5p+58+4L+3O+2D+o+0+0+0+0+0+0+0
        Day_2211=+0+0+0+0+0+0+0+DW+8M+7D+6T+5n+56+4J+3N+2B+m+0+0+0+0+0+0+0
        Day_2311=+0+0+0+0+0+0+0+Ct+8F+79+6Q+5l+54+4H+3L+2A+n+0+0+0+0+0+0+0
        Day_2411=+0+0+0+0+0+0+0+CI+88+75+6O+5j+52+4G+3K+29+m+0+0+0+0+0+0+0
        Day_2511=+0+0+0+0+0+0+0+By+82+72+6L+5h+50+4E+3I+27+k+0+0+0+0+0+0+0
        Day_2611=+0+0+0+0+0+0+0+BP+7v+6y+6I+5f+4z+4C+3H+26+j+0+0+0+0+0+0+0
        Day_2711=+0+0+0+0+0+0+0+B4+7p+6v+6G+5d+4x+4B+3F+25+i+0+0+0+0+0+0+0
        Day_2811=+0+0+0+0+0+0+0+AX+7i+6r+6E+5b+4v+4A+3E+24+j+0+0+0+0+0+0+0
        Day_2911=+0+0+0+0+0+0+0+AC+7c+6o+6B+5Z+4u+48+3D+23+i+0+0+0+0+0+0+0
        Day_3011=+0+0+0+0+0+0+0+9i+7W+6l+69+5X+4s+47+3C+22+i+0+0+0+0+0+0+0
        Day_0112=+0+0+0+0+0+0+0+9O+7R+6i+67+5W+4r+46+3B+21+h+0+0+0+0+0+0+0
        Day_0212=+0+0+0+0+0+0+0+8w+7L+6f+65+5U+4q+45+3A+20+g+0+0+0+0+0+0+0
        Day_0312=+0+0+0+0+0+0+0+8d+7G+6c+63+5T+4p+44+39+1z+g+0+0+0+0+0+0+0
        Day_0412=+0+0+0+0+0+0+0+8F+7B+6a+61+5R+4n+43+38+1z+f+0+0+0+0+0+0+0
        Day_0512=+0+0+0+0+0+0+0+7w+76+6X+60+5Q+4m+42+37+1y+h+0+0+0+0+0+0+0
        Day_0612=+0+0+0+0+0+0+0+7c+71+6V+5y+5P+4l+41+37+1y+g+0+0+0+0+0+0+0
        Day_0712=+0+0+0+0+0+0+0+7L+6x+6S+5x+5O+4k+40+36+1x+g+0+0+0+0+0+0+0
        Day_0812=+0+0+0+0+0+0+0+74+6s+6Q+5v+5N+4k+40+36+1x+g+0+0+0+0+0+0+0
        Day_0912=+0+0+0+0+0+0+0+6o+6o+6O+5u+5M+4j+3z+35+1w+g+0+0+0+0+0+0+0
        Day_1012=+0+0+0+0+0+0+0+6Z+6k+6M+5t+5L+4i+3y+35+1w+g+0+0+0+0+0+0+0
        Day_1112=+0+0+0+0+0+0+0+6M+6h+6L+5s+5K+4i+3y+34+1w+g+0+0+0+0+0+0+0
        Day_1212=+0+0+0+0+0+0+0+68+6d+6J+5r+5J+4h+3y+34+1w+g+0+0+0+0+0+0+0
        Day_1312=+0+0+0+0+0+0+0+5z+6a+6I+5q+5J+4h+3x+34+1w+g+0+0+0+0+0+0+0
        Day_1412=+0+0+0+0+0+0+0+5n+6Y+6G+5p+5I+4g+3x+34+1w+e+0+0+0+0+0+0+0
        Day_1512=+0+0+0+0+0+0+0+5b+6V+6F+5o+5I+4g+3x+34+1w+f+0+0+0+0+0+0+0
        Day_1612=+0+0+0+0+0+0+0+5X+6T+6E+5o+5H+4g+3x+34+1w+f+0+0+0+0+0+0+0
        Day_1712=+0+0+0+0+0+0+0+5N+6R+6D+5n+5H+4f+3x+34+1w+f+0+0+0+0+0+0+0
        Day_1812=+0+0+0+0+0+0+0+5D+6P+6D+5n+5H+4f+3x+34+1x+g+0+0+0+0+0+0+0
        Day_1912=+0+0+0+0+0+0+0+5C+6N+6C+5n+5H+4f+3x+34+1x+g+0+0+0+0+0+0+0
        Day_2012=+0+0+0+0+0+0+0+55+6M+6C+5m+5H+4f+3x+34+1x+h+0+0+0+0+0+0+0
        Day_2112=+0+0+0+0+0+0+0+4y+6M+6C+5m+5H+4g+3x+35+1y+g+0+0+0+0+0+0+0
        Day_2212=+0+0+0+0+0+0+0+4t+6L+6C+5m+5H+4g+3x+35+1y+h+0+0+0+0+0+0+0
        Day_2312=+0+0+0+0+0+0+0+4x+6L+6C+5n+5H+4g+3y+35+1z+i+0+0+0+0+0+0+0
        Day_2412=+0+0+0+0+0+0+0+4u+6L+6C+5n+5I+4g+3y+36+20+i+0+0+0+0+0+0+0
        Day_2512=+0+0+0+0+0+0+0+4r+6L+6D+5n+5I+4h+3z+37+20+i+0+0+0+0+0+0+0
        Day_2612=+0+0+0+0+0+0+0+4q+6M+6D+5o+5J+4h+3z+37+21+j+0+0+0+0+0+0+0
        Day_2712=+0+0+0+0+0+0+0+4z+6N+6E+5p+5J+4i+40+38+22+k+0+0+0+0+0+0+0
        Day_2812=+0+0+0+0+0+0+0+51+6P+6F+5p+5K+4j+41+39+23+j+0+0+0+0+0+0+0
        Day_2912=+0+0+0+0+0+0+0+54+6R+6G+5q+5L+4k+41+3A+24+k+0+0+0+0+0+0+0
        Day_3012=+0+0+0+0+0+0+0+58+6T+6H+5r+5M+4k+42+3B+25+l+0+0+0+0+0+0+0
        Day_3112=+0+0+0+0+0+0+0+5E+6W+6J+5s+5M+4l+43+3C+26+l+0+0+0+0+0+0+0
      End of Data
    End of VarSimul=viAngProf

    VarSimul_6=GlobHor
      Varident=GlobHor
      VarAcc=Hour
      VarType=Irrad
      VarStore=Simul
      VarMode=Accum
      VarModeSS=Aver
      DateBeg=01/01/90 00:00
      DateEnd=31/12/90 23:00
      WRFactor=2777.778
        Day_0101=+0+0+0+0+0+0+0+4+14+T1+hg+qf+dt+fj+Rv+GN+1Q+0+0+0+0+0+0+0
        Day_0201=+0+0+0+0+0+0+0+5+DE+VA+kc+tI+y1+u2+hB+M4+2m+0+0+0+0+0+0+0
        Day_0301=+0+0+0+0+0+0+0+6+Fa+bL+tf+14B+18Z+12J+mN+U5+3G+0+0+0+0+0+0+0
        Day_0401=+0+0+0+0+0+0+0+8+F5+aw+v7+17W+1Ah+tC+bm+HL+2I+0+0+0+0+0+0+0
        Day_0501=+0+0+0+0+0+0+0+6+84+JX+c3+d6+ga+fD+YK+Qu+38+0+0+0+0+0+0+0
        Day_0601=+0+0+0+0+0+0+0+8+EC+ZJ+py+14S+16Q+to+e6+Mv+2K+0+0+0+0+0+0+0
        Day_0701=+0+0+0+0+0+0+0+5+ED+aY+sT+104+16K+yw+pD+SI+35+0+0+0+0+0+0+0
        Day_0801=+0+0+0+0+0+0+0+6+DF+Op+kF+13O+13t+13f+ow+Tw+9V+0+0+0+0+0+0+0
        Day_0901=+0+0+0+0+0+0+0+B+Eq+Xv+so+zp+pX+lL+ir+Px+4n+0+0+0+0+0+0+0
        Day_1001=+0+0+0+0+0+0+0+5+Cg+Vo+sw+140+15m+11g+on+VJ+AN+0+0+0+0+0+0+0
        Day_1101=+0+0+0+0+0+0+0+5+El+XI+jq+yq+13e+wq+po+V3+A9+0+0+0+0+0+0+0
        Day_1201=+0+0+0+0+0+0+0+C+FH+bi+p1+fO+Qr+j2+n9+WO+6r+0+0+0+0+0+0+0
        Day_1301=+0+0+0+0+0+0+0+C+DW+Zd+ix+t4+sg+12M+mF+Ur+AN+0+0+0+0+0+0+0
        Day_1401=+0+0+0+0+0+0+0+5+AW+DG+a2+pH+111+190+ts+O9+7R+0+0+0+0+0+0+0
        Day_1501=+0+0+0+0+0+0+0+F+FV+gU+12P+om+17c+fz+a5+Jz+55+1+0+0+0+0+0+0
        Day_1601=+0+0+0+0+0+0+0+9+9J+CT+Hd+Ip+Xr+Uw+nn+U4+Du+1+0+0+0+0+0+0
        Day_1701=+0+0+0+0+0+0+0+6+Ch+W8+ld+vB+wl+tj+lr+Tz+BF+2+0+0+0+0+0+0
        Day_1801=+0+0+0+0+0+0+0+E+FZ+eT+zS+17Q+13h+10u+hx+OE+9W+2+0+0+0+0+0+0
        Day_1901=+0+0+0+0+0+0+0+9+5u+Hd+Wp+l9+vc+13X+xl+Ym+Du+4+0+0+0+0+0+0
        Day_2001=+0+0+0+0+0+0+0+D+Bf+QK+dq+np+ij+jp+fS+TJ+Di+7+0+0+0+0+0+0
        Day_2101=+0+0+0+0+0+0+0+D+Em+ZB+sG+14j+18t+13W+pO+Vc+Bt+3+0+0+0+0+0+0
        Day_2201=+0+0+0+0+0+0+0+E+Fz+be+v8+17O+1CF+16s+su+ZD+DM+4+0+0+0+0+0+0
        Day_2301=+0+0+0+0+0+0+0+F+Fr+aq+xk+12n+1Ak+159+tw+f3+GA+8+0+0+0+0+0+0
        Day_2401=+0+0+0+0+0+0+0+H+HF+dY+wa+18r+1Ee+18m+ur+al+Ea+5+0+0+0+0+0+0
        Day_2501=+0+0+0+0+0+0+0+J+G5+bO+ua+17I+1Am+14P+rc+YI+Db+5+0+0+0+0+0+0
        Day_2601=+0+0+0+0+0+0+0+D+FW+dK+zM+1Cw+1Dc+14F+mb+UC+Fo+L+0+0+0+0+0+0
        Day_2701=+0+0+0+0+0+0+0+d+Go+bI+rv+17n+17f+15D+ow+Sc+9w+5+0+0+0+0+0+0
        Day_2801=+0+0+0+0+0+0+0+I+8F+ZT+jM+vH+vC+18Z+wW+c5+Fs+D+0+0+0+0+0+0
        Day_2901=+0+0+0+0+0+0+0+K+EL+Wf+oB+zy+185+15G+uN+bh+GE+L+0+0+0+0+0+0
        Day_3001=+0+0+0+0+0+0+0+R+Gt+Zh+wL+13H+1FV+15q+po+Y9+EB+G+0+0+0+0+0+0
        Day_3101=+0+0+0+0+0+0+0+1Q+Cd+fy+cR+KV+Li+1Dw+SO+Yl+DK+V+0+0+0+0+0+0
        Day_0102=+0+0+0+0+0+0+0+Z+GR+aZ+zM+1FG+1FS+w3+mv+R3+EW+A+0+0+0+0+0+0
        Day_0202=+0+0+0+0+0+0+0+X+JI+Yz+nM+z1+18g+1BK+10a+fg+IU+12+0+0+0+0+0+0
        Day_0302=+0+0+0+0+0+0+0+v+JJ+Uz+pe+132+1Fa+1An+sH+YK+Gy+X+0+0+0+0+0+0
        Day_0402=+0+0+0+0+0+0+0+j+HK+bo+wX+16B+14b+1A4+pC+UQ+Ek+C+0+0+0+0+0+0
        Day_0502=+0+0+0+0+0+0+0+D+5j+TY+tx+1DG+1Jv+nw+WC+QQ+5m+M+0+0+0+0+0+0
        Day_0602=+0+0+0+0+0+0+0+c+GE+ZY+po+wO+vP+uZ+xG+e6+Km+1B+0+0+0+0+0+0
        Day_0702=+0+0+0+0+0+0+0+o+LY+Zx+vs+172+18n+13h+lR+Ns+AN+G+0+0+0+0+0+0
        Day_0802=+0+0+0+0+0+0+0+1B+LO+hF+10y+11f+1A0+148+sW+YG+EN+e+0+0+0+0+0+0
        Day_0902=+0+0+0+0+0+0+0+1X+M5+j5+sD+qA+yI+1GD+13M+iq+Lr+3X+0+0+0+0+0+0
        Day_1002=+0+0+0+0+0+0+0+1W+N8+Zt+vV+18w+1GN+13v+jz+T8+ES+U+0+0+0+0+0+0
        Day_1102=+0+0+0+0+0+0+0+1O+MU+j7+11B+zH+1Fa+1Gb+wt+hv+Mg+1t+0+0+0+0+0+0
        Day_1202=+0+0+0+0+0+0+0+1K+Lc+gt+yH+19R+1GE+1CV+129+kF+Nd+1g+0+0+0+0+0+0
        Day_1302=+0+0+0+0+0+0+0+1b+FX+lX+rJ+16P+15Q+1FU+168+js+O2+2G+0+0+0+0+0+0
        Day_1402=+0+0+0+0+0+0+0+1b+Nd+jE+xn+16l+1FZ+18p+z8+kK+Pf+1t+0+0+0+0+0+0
        Day_1502=+0+0+0+0+0+0+0+1w+Pw+l1+12v+1Ag+142+1PO+1Ay+kb+OQ+21+0+0+0+0+0+0
        Day_1602=+0+0+0+0+0+0+0+1e+Lh+m4+1CH+1S5+1Zr+1Um+1C3+nB+PX+1I+0+0+0+0+0+0
        Day_1702=+0+0+0+0+0+0+0+1x+M3+iw+1Bb+1MS+1Zt+1Ow+19R+p9+OR+1x+0+0+0+0+0+0
        Day_1802=+0+0+0+0+0+0+0+1k+Qo+pF+1Ee+1AW+1N8+1BD+16J+my+S8+1m+0+0+0+0+0+0
        Day_1902=+0+0+0+0+0+0+0+2F+NZ+oW+1EL+1Tw+1Tk+1Lp+1JI+ua+Q6+1u+0+0+0+0+0+0
        Day_2002=+0+0+0+0+0+0+0+2b+Um+zU+1GF+1NQ+1GH+1Eu+pC+aR+Gb+u+0+0+0+0+0+0
        Day_2102=+0+0+0+0+0+0+0+1m+AI+ZE+xs+1CI+1QF+1Jo+1A4+pG+Rp+5I+0+0+0+0+0+0
        Day_2202=+0+0+0+0+0+0+0+36+KV+e6+176+1Ml+1Ro+190+vK+cR+JH+2U+0+0+0+0+0+0
        Day_2302=+0+0+0+0+0+0+0+2d+SJ+r5+1Bz+yH+1Jc+15R+zC+qc+Su+5f+0+0+0+0+0+0
        Day_2402=+0+0+0+0+0+0+0+3W+T0+qA+1Df+1Rk+1Im+1E1+169+rq+Tj+3N+0+0+0+0+0+0
        Day_2502=+0+0+0+0+0+0+0+4l+V2+tv+114+1Bd+19Q+1U0+19M+ts+SC+3A+0+0+0+0+0+0
        Day_2602=+0+0+0+0+0+0+0+7s+RH+pQ+1Bc+1MA+1Ef+1SL+1Dy+sD+Rf+3S+0+0+0+0+0+0
        Day_2702=+0+0+0+0+0+0+0+7U+Hm+ZF+p4+13I+zJ+1BU+191+qh+Vy+4l+0+0+0+0+0+0
        Day_2802=+0+0+0+0+0+0+0+91+R8+lQ+15X+1IL+1LE+1JL+14x+mO+Sm+9o+0+0+0+0+0+0
        Day_0103=+0+0+0+0+0+0+0+96+Q9+k0+12b+1Ih+1MU+1Gi+16x+pt+Vn+A6+0+0+0+0+0+0
        Day_0203=+0+0+0+0+0+0+0+5o+Ma+VV+tZ+183+1Kq+1Jt+12I+wL+XG+An+0+0+0+0+0+0
        Day_0303=+0+0+0+0+0+0+1+5Y+55+4x+Z6+my+1l3+1G9+rA+no+VR+9m+0+0+0+0+0+0
        Day_0403=+0+0+0+0+0+0+2+80+R6+Ti+KT+Uw+TQ+sj+Xg+Eb+98+2K+0+0+0+0+0+0
        Day_0503=+0+0+0+0+0+0+1+89+LZ+Ye+pG+15J+1JA+15a+ye+p5+bC+CM+0+0+0+0+0+0
        Day_0603=+0+0+0+0+0+0+2+B2+VZ+rY+1Ik+1O6+1am+1ZT+1Kh+yf+ZD+C5+1+0+0+0+0+0
        Day_0703=+0+0+0+0+0+0+2+Ab+Ub+11j+1BY+1Vi+1Xk+1LV+1M7+tt+Xt+4v+1+0+0+0+0+0
        Day_0803=+0+0+0+0+0+0+4+D4+a9+106+1Iu+1W7+1eI+1cY+1Qi+18c+WJ+Ak+1+0+0+0+0+0
        Day_0903=+0+0+0+0+0+0+4+Bz+OJ+db+oj+17I+16d+15P+149+oi+RF+Ak+2+0+0+0+0+0
        Day_1003=+0+0+0+0+0+0+9+Fb+eJ+194+1UN+1kc+1l7+1h3+1NV+10u+Zx+BF+2+0+0+0+0+0
        Day_1103=+0+0+0+0+0+0+5+9X+Sm+qh+11s+1BG+1Lr+1QC+1Hp+ws+XB+Cc+8+0+0+0+0+0
        Day_1203=+0+0+0+0+0+0+6+Bj+YQ+fe+sO+xR+16t+10B+qm+qr+e5+GO+8+0+0+0+0+0
        Day_1303=+0+0+0+0+0+0+Y+AN+EH+mj+1HG+UO+1Tm+1ye+8Z+pY+m0+HF+5+0+0+0+0+0
        Day_1403=+0+0+0+0+0+0+K+Hl+gg+14x+1P8+1dc+1gx+1bI+1MJ+11r+c8+Dn+3+0+0+0+0+0
        Day_1503=+0+0+0+0+0+0+M+G9+dX+zv+1LR+1Wi+1am+1SX+1GY+w9+Xu+CS+4+0+0+0+0+0
        Day_1603=+0+0+0+0+0+0+D+Bj+ZR+x3+1V0+1c6+1iv+1bv+1Iq+17U+fz+Fy+8+0+0+0+0+0
        Day_1703=+0+0+0+0+0+0+S+Gx+e2+12C+1Kr+1Ug+1Va+1PQ+1De+tC+Y0+CE+5+0+0+0+0+0
        Day_1803=+0+0+0+0+0+0+i+Ij+m4+1Gx+1dv+1l4+1SY+16K+w5+hh+PN+Bj+9+0+0+0+0+0
        Day_1903=+0+0+0+0+0+0+e+Lh+l1+1Em+1Wu+1l6+1ln+1iU+1Ss+15j+c7+EB+6+0+0+0+0+0
        Day_2003=+0+0+0+0+0+0+E+Dq+ef+zR+1Ka+1Nf+1SK+1L0+18a+128+ZH+DZ+G+0+0+0+0+0
        Day_2103=+0+0+0+0+0+0+x+LH+oP+1Io+1fJ+1rW+1wN+1kK+1U4+19B+g6+GC+F+0+0+0+0+0
        Day_2203=+0+0+0+0+0+0+12+N4+pn+1Fv+1c4+1oa+1r7+1hk+1Qw+12d+dJ+FS+7+0+0+0+0+0
        Day_2303=+0+0+0+0+0+0+1T+RB+wG+1MJ+1hY+1uK+1rr+1jG+1Rc+17E+gn+Gm+9+0+0+0+0+0
        Day_2403=+0+0+0+0+0+0+1S+PW+ka+1AP+1Tm+1lO+1i9+1Uw+1b0+1Bt+Zf+Gk+M+0+0+0+0+0
        Day_2503=+0+0+0+0+0+0+1N+Sm+ei+sg+up+yl+yT+uF+pV+Zo+Qb+2R+9+0+0+0+0+0
        Day_2603=+0+0+0+0+0+0+1b+Oa+qC+1KX+1YQ+1o5+1v0+1k9+1XS+17P+jt+JS+Q+0+0+0+0+0
        Day_2703=+0+0+0+0+0+0+2B+Q0+oK+1Cb+1e2+1ps+1pN+1lA+1Ze+1DX+iQ+HX+C+0+0+0+0+0
        Day_2803=+0+0+0+0+0+0+2A+Q4+kP+1EY+1fB+1n9+1tg+1h6+1ci+1Eo+mP+Kt+n+0+0+0+0+0
        Day_2903=+0+0+0+0+0+0+2I+Qc+lY+1IP+1Zo+1sG+1sU+1ib+1V3+zu+XF+Ev+F+0+0+0+0+0
        Day_3003=+0+0+0+0+0+0+2N+I9+fk+zz+1I6+1RL+1R4+1KE+19C+oH+Xi+EO+E+0+0+0+0+0
        Day_3103=+0+0+0+0+0+0+1f+As+Vg+mM+1AG+1R5+1wJ+1yS+1ik+1Jr+q5+Mr+1d+0+0+0+0+0
        Day_0104=+0+0+0+0+0+0+3J+Vg+zO+1RR+1fG+1sV+1ss+1mq+1TN+175+cd+Hk+S+0+0+0+0+0
        Day_0204=+0+0+0+0+0+0+3e+ZS+Jr+8R+m8+1GQ+1dH+1TU+FN+WQ+Og+Mb+26+0+0+0+0+0
        Day_0304=+0+0+0+0+0+0+k+Du+p4+yR+1wo+1oV+1mL+12F+1DS+pa+Pj+Fm+1L+0+0+0+0+0
        Day_0404=+0+0+0+0+0+0+48+UI+u3+1Ep+1Zn+1sM+1yG+1wm+1kb+1J1+ua+Pi+1L+0+0+0+0+0
        Day_0504=+0+0+0+0+0+0+8N+Tk+161+1St+1fp+1qJ+1sl+1YE+1Gg+sH+Ud+BN+J+0+0+0+0+0
        Day_0604=+0+0+0+0+0+0+AE+Ve+zy+1Sh+1gC+1ql+1uD+1q2+1dj+1ES+ei+IV+y+0+0+0+0+0
        Day_0704=+0+0+0+0+0+0+Al+ZL+123+1P2+1ia+1pw+1yf+1yI+1hD+1K2+rD+Oq+1Y+0+0+0+0+0
        Day_0804=+0+0+0+0+0+0+A8+Om+10G+1CA+1b1+1LI+1aH+1UC+qU+kP+pd+Iz+K+0+0+0+0+0
        Day_0904=+0+0+0+0+0+1+Bt+dq+15u+1UE+1kq+1sY+24Z+1xm+1j9+1OX+v4+Rk+1n+0+0+0+0+0
        Day_1004=+0+0+0+0+0+1+Bh+a2+146+1UD+1g4+1rB+1wz+1nq+1U3+x5+dV+IH+s+0+0+0+0+0
        Day_1104=+0+0+0+0+0+1+94+Yi+xA+1Qr+1h5+1sX+1fW+1bs+1Y4+y2+Yr+Fb+O+0+0+0+0+0
        Day_1204=+0+0+0+0+0+2+BI+Xm+yB+1KN+1d9+1nD+1r4+1ks+1WO+1DC+nz+Nj+1b+0+0+0+0+0
        Day_1304=+0+0+0+0+0+2+Bx+bX+11g+1Qc+1fv+1tg+1u8+1sB+1d8+1G7+xm+Qo+1w+0+0+0+0+0
        Day_1404=+0+0+0+0+0+4+ER+eO+184+1SL+1pu+1sb+21v+1zb+1lN+1Ko+nP+Mk+1l+0+0+0+0+0
        Day_1504=+0+0+0+0+0+4+DH+Zv+10E+1Qn+1pj+1zQ+23J+1zc+1la+1OX+vK+S8+2T+0+0+0+0+0
        Day_1604=+0+0+0+0+0+5+FR+en+12y+1T5+1qi+20l+1ob+1kj+1SE+147+ok+Iy+1k+0+0+0+0+0
        Day_1704=+0+0+0+0+0+4+8o+Or+kY+yh+14S+1Ln+1H8+1BM+162+oJ+Vn+BJ+U+0+0+0+0+0
        Day_1804=+0+0+0+0+0+5+8j+MY+g5+zv+1BW+1Ig+1LK+1Dt+13Y+qj+Zu+G3+1a+0+0+0+0+0
        Day_1904=+0+0+0+0+0+7+77+Tf+bj+1GM+zT+p0+aT+hU+wI+w4+Og+6I+X+0+0+0+0+0
        Day_2004=+0+0+0+0+0+E+Hb+io+18W+1eE+1z3+22L+1wR+1rW+1Xm+1Bu+oA+RO+2m+0+0+0+0+0
        Day_2104=+0+0+0+0+0+X+Hh+gy+19k+1Va+1vr+1mt+1ug+1hB+1g5+1J9+qo+MD+2G+0+0+0+0+0
        Day_2204=+0+0+0+0+0+L+9d+av+19M+1WI+1lo+1bk+1yT+20l+1GR+1Mk+gb+Da+1N+0+0+0+0+0
        Day_2304=+0+0+0+0+0+N+AT+Ka+YR+kx+jK+ka+iE+13j+cg+iB+Kd+Cs+c+0+0+0+0+0
        Day_2404=+0+0+0+0+0+J+8l+TN+gW+11m+1DT+1o0+23D+1om+1gE+z5+SM+Ku+d+0+0+0+0+0
        Day_2504=+0+0+0+0+0+T+7a+IC+cW+kG+102+iB+rz+hL+ap+Yf+MV+65+g+0+0+0+0+0
        Day_2604=+0+0+0+0+0+R+93+DD+hD+uj+1X5+1Nz+1WX+1lQ+1Ys+1TC+ze+WP+5v+0+0+0+0+0
        Day_2704=+0+0+0+0+0+Z+FE+cZ+14n+1Ub+1wN+27F+2AU+1uj+1Wz+1DL+uZ+RL+4V+0+0+0+0+0
        Day_2804=+0+0+0+0+0+n+HV+Yx+19N+1aO+1xU+2An+1qM+1tz+1OE+135+Yv+DU+2I+0+0+0+0+0
        Day_2904=+0+0+0+0+0+y+Hi+dS+16g+1bo+1t0+1xd+2BK+20W+1cJ+1CE+rk+Rk+8h+0+0+0+0+0
        Day_3004=+0+0+0+0+0+V+F6+T8+eS+y8+1LP+1EJ+1EV+1bR+1Vx+108+iv+Wl+8M+0+0+0+0+0
        Day_0105=+0+0+0+0+0+16+KV+kB+19q+1Wo+1ve+2Ai+2BU+25M+1po+1OQ+w6+Wq+AI+0+0+0+0+0
        Day_0205=+0+0+0+0+0+r+2P+Nu+SM+zi+1P6+1Nr+1k2+1q5+1HG+1Pf+nX+Py+1X+0+0+0+0+0
        Day_0305=+0+0+0+0+0+K+1x+MG+ZA+sp+1Fb+1UK+1f1+1gs+1FS+16D+wQ+bn+9f+0+0+0+0+0
        Day_0405=+0+0+0+0+0+M+Gn+Zg+17R+1GM+11T+1I8+1JP+1UD+1Cf+ni+QE+AM+4O+0+0+0+0+0
        Day_0505=+0+0+0+0+0+1C+J2+c8+13R+1R5+1er+1er+1n8+1qb+1mZ+1Rx+12j+aN+Bm+2+0+0+0+0
        Day_0605=+0+0+0+0+0+1L+Jw+dv+15D+1K9+1l9+1xC+276+2HJ+1sH+1VM+sI+UO+95+1+0+0+0+0
        Day_0705=+0+0+0+0+0+1X+Ji+eJ+104+1Ij+1ZJ+1m9+1p7+1jo+1Xt+1En+sR+VK+Bm+2+0+0+0+0
        Day_0805=+0+0+0+0+0+1K+Dr+Q2+X7+fn+fn+f8+mF+kJ+ZG+I9+C8+2c+u+1+0+0+0+0
        Day_0905=+0+0+0+0+0+10+2w+Ny+hF+1Ni+1TB+28B+1lh+1kH+1ta+1Yg+15B+bR+Cy+7+0+0+0+0
        Day_1005=+0+0+0+0+0+28+Cn+G4+r2+1RE+1Xe+1b5+1Qz+2HV+1F4+uL+V5+2x+8h+2+0+0+0+0
        Day_1105=+0+0+0+0+0+2B+N3+mT+15k+1U2+1sl+27P+29F+27Z+1t2+1UU+11x+Zp+Cx+4+0+0+0+0
        Day_1205=+0+0+0+0+0+2L+Ni+v0+1Ps+1bw+2DY+1D2+1Gm+1KI+vl+pf+OL+8U+1l+2+0+0+0+0
        Day_1305=+0+0+0+0+0+2V+DH+gA+cH+1Hb+9J+10V+1fW+1HM+1eg+186+m2+Ge+4J+3+0+0+0+0
        Day_1405=+0+0+0+0+0+h+5q+4G+Tj+fY+1Bm+qG+1Ch+1Xf+1VF+19v+Ve+7l+45+3+0+0+0+0
        Day_1505=+0+0+0+0+0+3b+P8+hN+1DT+1HX+1YH+1RA+1gd+26a+1j3+1Uw+14D+bU+EC+G+0+0+0+0
        Day_1605=+0+0+0+0+0+2E+HM+X6+se+1Bz+1a3+1gj+1kT+1ex+1YZ+1JA+wt+Yn+Cw+8+0+0+0+0
        Day_1705=+0+0+0+0+0+1b+KN+dC+Wi+o9+1s6+1Sp+1LC+B5+1HD+1CJ+nE+2v+EZ+Y+0+0+0+0
        Day_1805=+0+0+0+0+0+3X+TU+vP+1OG+1kj+20a+2Dc+2GK+25q+1qW+1TO+110+YW+Co+4+0+0+0+0
        Day_1905=+0+0+0+0+0+3c+ST+uJ+1Nd+1n3+21z+26I+23O+1vl+1gZ+1O6+zU+Z8+Em+D+0+0+0+0
        Day_2005=+0+0+0+0+0+3p+XJ+13S+1JY+1R3+1dU+21J+1TJ+1Xv+145+ho+Xp+EQ+2J+5+0+0+0+0
        Day_2105=+0+0+0+0+0+3v+Sp+sj+1K2+1hn+22Z+29i+2AY+21r+1oe+1Pb+zI+Vs+CH+6+0+0+0+0
        Day_2205=+0+0+0+0+0+85+QV+no+18g+1VX+1oR+1vV+23c+2Dd+1sz+1Z0+16i+e5+G2+S+0+0+0+0
        Day_2305=+0+0+0+0+0+84+Sq+qW+1DO+1dm+1yu+27g+2Bo+20D+1q9+1Wq+16z+bm+Fi+I+0+0+0+0
        Day_2405=+0+0+0+0+0+6i+Q1+rf+1BK+1V4+1q4+20W+1vj+1nj+1bH+1Ij+uM+Uu+Bk+7+0+0+0+0
        Day_2505=+0+0+0+0+0+6C+2c+9r+11Z+1TF+1b0+12n+1V5+1wU+1Im+yd+uT+XM+I8+p+0+0+0+0
        Day_2605=+0+0+0+0+0+7Y+Qy+mU+1EB+1YT+1pN+1yF+1uW+1oD+1Wn+1Jl+t1+UL+BC+8+0+0+0+0
        Day_2705=+0+0+0+0+0+8P+TE+tN+1M7+1jB+22v+2Cd+28H+28k+1sC+1XK+17v+fc+HB+R+0+0+0+0
        Day_2805=+0+0+0+0+0+52+FB+RU+iC+rm+10q+1Dl+1GI+1C7+14T+w6+cu+LX+6b+9+0+0+0+0
        Day_2905=+0+0+0+0+0+8y+QF+nR+1GQ+1dM+1ir+23b+2JP+2FJ+1fw+1Lc+uL+WK+Ei+N+0+0+0+0
        Day_3005=+0+0+0+0+0+9V+Te+ro+1DO+1lo+26c+207+2Ge+1uP+1de+1GD+ng+Tc+Dr+L+0+0+0+0
        Day_3105=+0+0+0+0+0+7n+Ll+kb+1Jp+1iP+2Ao+2A3+1w9+1lA+1VL+1KJ+15p+hs+FI+S+0+0+0+0
        Day_0106=+0+0+0+0+0+8x+Nn+iO+1Em+1lg+1uz+24f+2JC+2BY+1pg+1TO+10l+ae+GK+P+0+0+0+0
        Day_0206=+0+0+0+0+0+4T+IY+fd+xH+18I+1Ak+1TG+1bc+1OD+1Aj+p8+aK+aA+JW+11+0+0+0+0
        Day_0306=+0+0+0+0+1+Am+XX+xm+1Sy+1vh+26R+1GS+1I6+1B1+13U+oE+WK+H2+89+I+0+0+0+0
        Day_0406=+0+0+0+0+0+4Z+Eu+TF+es+sK+z7+12j+11K+10W+sg+eL+Rt+ID+6p+C+0+0+0+0
        Day_0506=+0+0+0+0+1+57+EV+UC+ef+v1+15V+1AP+1Bk+vY+me+el+Qg+FF+7M+D+0+0+0+0
        Day_0606=+0+0+0+0+1+76+Nx+ci+14y+1aj+1wh+2JA+28e+25d+1pX+1Xh+16X+fr+IS+11+0+0+0+0
        Day_0706=+0+0+0+0+1+o+7q+Gh+bs+ps+hP+lF+uH+16k+1Ph+1gq+145+NB+Ba+l+0+0+0+0
        Day_0806=+0+0+0+0+1+3N+Ab+K0+UA+bf+fh+jF+kV+hU+cu+VZ+MB+Cr+5d+E+0+0+0+0
        Day_0906=+0+0+0+0+1+AK+XO+kF+10P+1nb+1xd+26F+2Qa+1to+1UI+wR+rF+Oc+C7+m+0+0+0+0
        Day_1006=+0+0+0+0+1+9w+SM+rn+1HH+1k6+21R+2HT+2I8+2Dr+1zO+1f1+1DB+k3+KP+1F+0+0+0+0
        Day_1106=+0+0+0+0+1+3J+9p+Ji+U2+cc+j7+ne+nf+jJ+c4+VG+Lq+Cy+5S+F+0+0+0+0
        Day_1206=+0+0+0+0+1+BO+Xp+10X+1TT+1m3+2Ee+16d+1CW+15C+xQ+hE+V9+GJ+7G+H+0+0+0+0
        Day_1306=+0+0+0+0+1+9J+Po+qj+1LP+15D+1dw+2AO+1CB+1KP+20I+1WL+1CT+jq+KY+1b+0+0+0+0
        Day_1406=+0+0+0+0+1+A5+WS+121+1W6+1t3+27y+1LS+1I9+1DC+1CQ+vZ+f1+RF+CC+c+0+0+0+0
        Day_1506=+0+0+0+0+1+6i+GY+b4+oz+11E+1HZ+1TX+1Ts+1Q7+1Av+y3+a4+KD+8X+I+0+0+0+0
        Day_1606=+0+0+0+0+1+3S+Cj+Vx+108+17A+1HB+1Nl+1Rz+1KQ+1EP+mF+gR+T4+B6+H+0+0+0+0
        Day_1706=+0+0+0+0+1+7E+OQ+np+14D+1M8+1Uk+1hl+1Xt+1Lh+1DO+10j+fz+Re+CH+J+0+0+0+0
        Day_1806=+0+0+0+0+1+3v+CU+P4+ZX+kZ+wf+12E+11B+s4+jK+Wm+M4+FP+60+F+0+0+0+0
        Day_1906=+0+0+0+0+1+4v+4H+Lp+Xo+Uh+1Nn+Vt+18i+1No+1Vc+pQ+EV+7M+1N+F+0+0+0+0
        Day_2006=+0+0+0+0+1+9u+Qp+oh+1Dq+1bT+21y+2L5+2Ns+2Gl+20Y+1d7+1BK+j6+KW+1O+0+0+0+0
        Day_2106=+0+0+0+0+1+6T+S0+em+WI+jj+jm+Ua+JA+ix+k8+tL+Vp+RM+AR+a+0+0+0+0
        Day_2206=+0+0+0+0+1+2m+9P+He+Rh+ay+gD+mS+nt+j5+d0+V7+Lr+BT+4B+F+0+0+0+0
        Day_2306=+0+0+0+0+4+87+MN+aR+109+1Vu+1EP+1s2+29V+2LF+1YU+13w+Cq+36+1M+F+0+0+0+0
        Day_2406=+0+0+0+0+1+7U+Qa+pQ+19X+1Ug+1eL+1b9+1mJ+1TI+1MS+1Hx+dM+PP+87+I+0+0+0+0
        Day_2506=+0+0+0+0+1+n+2Q+4Z+IH+Xt+1Wj+1DR+1jz+1Wl+1Ym+1k2+YR+an+Aq+1N+0+0+0+0
        Day_2606=+0+0+0+0+1+7I+Ls+m6+19q+1UR+1o7+2KY+2Hj+2G5+20Q+1UK+18v+dX+LE+1i+0+0+0+0
        Day_2706=+0+0+0+0+1+9A+Ru+rJ+1K0+1lS+202+1sV+1vw+1Xh+1UN+1J6+11g+aj+FP+1N+0+0+0+0
        Day_2806=+0+0+0+0+0+8x+VN+wj+1PT+1pO+1xI+24Z+2B0+1xj+1rK+1T3+yq+Un+EV+l+0+0+0+0
        Day_2906=+0+0+0+0+0+8Z+QS+og+1MG+1mq+27p+2Kc+2Kq+28h+1tz+1YZ+13p+fN+Je+1I+0+0+0+0
        Day_3006=+0+0+0+0+0+9Y+FX+W0+15F+1NR+1vg+1Fr+1jA+27S+1pb+1PE+qq+jE+Dr+g+0+0+0+0
        Day_0107=+0+0+0+0+0+7Z+TU+uR+1Ek+1W3+1bZ+1vZ+1xh+1gW+1di+12v+hg+Ac+1c+J+0+0+0+0
        Day_0207=+0+0+0+0+0+2L+6I+A8+FC+LS+S1+do+f9+gD+ak+SL+IG+9M+5Q+U+0+0+0+0
        Day_0307=+0+0+0+0+0+5c+As+a6+ve+1II+1z1+2Mx+22g+1vw+1EO+13j+dh+WA+82+g+0+0+0+0
        Day_0407=+0+0+0+0+0+7q+RS+vT+1Ca+1GB+1vi+23e+1fq+1KV+1HI+19A+wl+Yh+M2+2m+0+0+0+0
        Day_0507=+0+0+0+0+0+3Z+CJ+SH+mW+11z+1EQ+1Q0+1V8+1Vo+1DG+10I+bp+NR+9i+J+0+0+0+0
        Day_0607=+0+0+0+0+0+6x+R1+12S+1Aq+1Ff+1SW+1B1+14F+fN+gY+lY+Ul+RG+DQ+1A+0+0+0+0
        Day_0707=+0+0+0+0+0+1Z+Bx+kv+Ew+Ij+1Io+1vm+1Pk+yS+iP+RX+13D+eJ+Ig+2j+0+0+0+0
        Day_0807=+0+0+0+0+0+6k+Q6+hG+14P+10t+1S6+1VG+1Tu+1i7+1oN+1H1+16h+QL+Cz+I+0+0+0+0
        Day_0907=+0+0+0+0+0+8T+Th+vJ+1N4+1n7+1vN+1yE+23N+26P+1oE+1OY+16B+fz+Jw+x+0+0+0+0
        Day_1007=+0+0+0+0+0+7c+N2+kS+10l+171+1Wp+1xj+1mJ+1gb+1s8+1jg+1IQ+mV+LT+1o+0+0+0+0
        Day_1107=+0+0+0+0+0+60+MH+eE+1P2+1q2+26R+1mI+1T9+1ZI+1j6+1NR+jP+dd+Ev+P+0+0+0+0
        Day_1207=+0+0+0+0+0+31+RI+lD+1N3+1o3+1sb+1JC+16m+17g+sf+r4+oX+QZ+Ac+1E+0+0+0+0
        Day_1307=+0+0+0+0+0+1P+CF+Oi+bL+jE+pI+vG+zN+yd+qx+ci+R7+I6+83+H+0+0+0+0
        Day_1407=+0+0+0+0+0+1I+9k+KP+Sk+gW+pf+rV+tD+hm+g3+bv+PJ+FF+6g+H+0+0+0+0
        Day_1507=+0+0+0+0+0+3F+Ol+nQ+1EG+1X0+1oe+23u+24R+23e+208+1dB+1Ba+jB+KY+1b+0+0+0+0
        Day_1607=+0+0+0+0+0+2t+DU+Yc+pa+vI+1eV+1oA+1vO+1sd+21I+1g1+1Dc+ik+Kg+1F+0+0+0+0
        Day_1707=+0+0+0+0+0+X+7a+Jl+Zl+jo+yX+12J+vN+q1+l1+aZ+PB+ET+6P+F+0+0+0+0
        Day_1807=+0+0+0+0+0+1I+2G+Fz+Jk+bf+X6+16D+1kQ+1hi+1Na+11u+cw+RG+AC+N+0+0+0+0
        Day_1907=+0+0+0+0+0+15+AG+MY+WW+pu+15v+1G4+1L2+1Iw+1Dl+10A+tI+da+GS+14+0+0+0+0
        Day_2007=+0+0+0+0+0+2L+Oj+ob+1E0+1gN+1zI+26v+2Ak+25R+1ka+1Ke+tP+Ue+Cs+F+0+0+0+0
        Day_2107=+0+0+0+0+0+2Y+QP+pn+1KE+1hr+21W+2DR+26S+1st+1ev+1Cj+sj+cN+FA+E+0+0+0+0
        Day_2207=+0+0+0+0+0+1a+Fs+Uw+iR+14v+1CJ+1Iv+1MK+1Ih+1Ai+ox+bS+IV+7O+D+0+0+0+0
        Day_2307=+0+0+0+0+0+o+8k+H9+Qo+Zk+fb+io+kW+gG+bI+UK+ME+EG+5s+C+0+0+0+0
        Day_2407=+0+0+0+0+0+1x+Ou+eR+18F+1Sp+1aU+1kJ+1Zp+1qa+1Sl+1CT+kt+Pl+9d+B+0+0+0+0
        Day_2507=+0+0+0+0+0+1V+EV+ch+yx+1Ea+1Qi+1gQ+1Vw+1JK+1I4+152+hV+Mt+90+C+0+0+0+0
        Day_2607=+0+0+0+0+0+V+1k+La+ih+1PF+252+2H9+2EF+1gy+1Yp+1M3+xC+Ow+9V+F+0+0+0+0
        Day_2707=+0+0+0+0+0+1W+HF+br+vn+1KS+1RY+1YN+1m5+1pH+1i9+1KD+z5+e0+Gv+d+0+0+0+0
        Day_2807=+0+0+0+0+0+r+AW+Fc+K4+lU+pB+1N6+1Ax+aS+ZD+gG+WQ+J1+D0+e+0+0+0+0
        Day_2907=+0+0+0+0+0+d+8p+Hf+TO+eg+mE+r2+ss+nR+gd+Yc+R9+Ex+6S+9+0+0+0+0
        Day_3007=+0+0+0+0+0+L+Bo+Qg+NK+fw+pf+1PW+1da+1KZ+1Wb+1Jj+yr+PQ+Ag+G+0+0+0+0
        Day_3107=+0+0+0+0+0+d+9W+J3+SJ+bE+kQ+qH+s2+sR+jv+bW+S7+Fv+6G+8+0+0+0+0
        Day_0108=+0+0+0+0+0+i+Au+Nu+c7+m2+uA+yV+11C+11f+rj+ev+Td+Gk+6Z+8+0+0+0+0
        Day_0208=+0+0+0+0+0+K+5s+BE+I0+Pe+Tc+VW+ZA+YA+Wf+Ql+Jf+C7+4y+7+0+0+0+0
        Day_0308=+0+0+0+0+0+J+HZ+aU+Q7+158+1C7+1Ns+1IQ+19E+zO+18r+fQ+Y2+DN+R+0+0+0+0
        Day_0408=+0+0+0+0+0+h+Cj+RW+iT+10T+1DV+1AJ+15Z+16p+z5+qi+dH+Ih+80+6+0+0+0+0
        Day_0508=+0+0+0+0+0+H+Eu+WP+cr+yt+hN+10q+1XF+1Yn+13d+gh+TW+Sc+Ag+5+0+0+0+0
        Day_0608=+0+0+0+0+0+i+BY+c6+xM+1As+1C5+sb+C2+QR+cz+r6+c1+Ce+7E+B+0+0+0+0
        Day_0708=+0+0+0+0+0+1B+HX+bc+1AC+1cb+1t2+2Ga+1ll+1qg+W8+QT+4u+2j+13+4+0+0+0+0
        Day_0808=+0+0+0+0+0+b+D6+WN+u9+1Ey+1Zm+1nk+1jO+1Rc+1PX+12R+zT+d2+Eq+C+0+0+0+0
        Day_0908=+0+0+0+0+0+o+JL+iz+128+1Jz+1WJ+1bj+1DD+1h9+1Wc+ys+iY+WC+Dt+D+0+0+0+0
        Day_1008=+0+0+0+0+0+o+1k+hP+rQ+18p+1nr+1i6+1Ia+ki+h2+uP+17Y+So+Bf+7+0+0+0+0
        Day_1108=+0+0+0+0+0+a+Dj+Xi+vn+1C4+1Jj+1V5+1bx+1eE+1bR+1NV+xl+Zj+D7+8+0+0+0+0
        Day_1208=+0+0+0+0+0+Y+FE+Z5+zP+1PL+1kA+20p+24c+1yf+1hG+1He+qh+Rz+9o+2+0+0+0+0
        Day_1308=+0+0+0+0+0+Z+H5+dX+14q+1TE+1mN+1z3+21p+1v5+1fs+1JG+uO+Ui+Al+2+0+0+0+0
        Day_1408=+0+0+0+0+0+Y+HR+es+16x+1Hb+1dr+1t9+1xh+1QI+1Ll+1DA+n4+WT+BK+4+0+0+0+0
        Day_1508=+0+0+0+0+0+Y+IU+eC+14o+1Qp+1Ye+1kJ+1qD+1r0+1qB+1SC+102+YH+Bp+3+0+0+0+0
        Day_1608=+0+0+0+0+0+m+Fu+TD+tw+16u+1DZ+1Eb+1YY+1e8+1Ki+1JB+10Z+O6+8m+1+0+0+0+0
        Day_1708=+0+0+0+0+0+9+5a+Jq+eT+us+1Aa+16X+12l+18L+r3+be+Rn+6K+r+0+0+0+0+0
        Day_1808=+0+0+0+0+0+8+8o+Pd+yd+1WW+27U+1mD+1Xm+ZX+cv+Ay+54+2k+q+0+0+0+0+0
        Day_1908=+0+0+0+0+0+Q+I3+eJ+sH+10o+1Py+1tD+2EQ+1l0+18F+ZB+LF+DI+1I+0+0+0+0+0
        Day_2008=+0+0+0+0+0+8+3T+9y+Ii+Rp+bD+Yg+bp+We+Vs+QU+DE+72+1z+0+0+0+0+0
        Day_2108=+0+0+0+0+0+E+BD+U2+nu+1bJ+1p3+24a+15D+1UH+1q5+1O9+QB+CD+2g+0+0+0+0+0
        Day_2208=+0+0+0+0+0+6+5R+Dm+Oj+aD+iY+tT+t6+pw+kO+b2+N8+C1+1p+0+0+0+0+0
        Day_2308=+0+0+0+0+0+A+CM+So+oY+18R+1Kb+1RM+1YA+1cW+1Pm+1FT+rV+Tp+4A+0+0+0+0+0
        Day_2408=+0+0+0+0+0+D+Ep+e5+16G+1Tt+1sv+1uv+27Q+21w+1Vs+1Au+hb+Kx+2L+0+0+0+0+0
        Day_2508=+0+0+0+0+0+B+Fv+ep+17O+1YL+1qi+1ta+1ws+1je+1XL+17U+iO+O5+2i+0+0+0+0+0
        Day_2608=+0+0+0+0+0+7+BQ+Ww+rf+1HL+1b0+1uT+26J+21j+1lA+1N9+uw+TG+4J+0+0+0+0+0
        Day_2708=+0+0+0+0+0+6+F8+e2+14Z+1Ov+1nc+22i+22I+1zl+1iI+1IL+mI+NS+2D+0+0+0+0+0
        Day_2808=+0+0+0+0+0+3+8M+Rc+np+1UL+1tB+1hE+1SA+14t+bO+MK+7V+3Y+U+0+0+0+0+0
        Day_2908=+0+0+0+0+0+3+Bq+W6+uK+1Ep+1ZR+1jX+1sR+1lp+1U2+16h+jd+MQ+2R+0+0+0+0+0
        Day_3008=+0+0+0+0+0+5+9r+Q1+h8+16E+1MB+1Yj+1TO+1O7+127+iT+Sp+C2+U+0+0+0+0+0
        Day_3108=+0+0+0+0+0+4+Cq+XZ+te+1Jy+1a1+1pb+1lE+1kj+1Y4+1EN+qN+Pi+2J+0+0+0+0+0
        Day_0109=+0+0+0+0+0+2+CC+Z7+xN+1Kf+1cG+1kF+1lV+1dX+1Rb+18h+mT+NA+1d+0+0+0+0+0
        Day_0209=+0+0+0+0+0+2+BN+Wm+uI+1IH+1bB+1nF+1ul+1nK+1WY+1Ah+m8+MT+1Y+0+0+0+0+0
        Day_0309=+0+0+0+0+0+2+Ai+Tz+r6+1Bh+1T4+1d4+1fO+1WJ+1IK+11h+fs+Jh+1F+0+0+0+0+0
        Day_0409=+0+0+0+0+0+2+9H+RU+l9+15L+1LR+1aA+1dR+1R7+1J0+189+j3+OY+1f+0+0+0+0+0
        Day_0509=+0+0+0+0+0+1+9x+T5+qM+1Ct+1UB+1eZ+1to+1kH+1UD+16p+am+EO+I+0+0+0+0+0
        Day_0609=+0+0+0+0+0+1+CH+WA+132+1OA+1hM+1e2+1lJ+1us+1b4+10e+Uh+D9+o+0+0+0+0+0
        Day_0709=+0+0+0+0+0+1+Bw+Wj+x4+1NZ+1f7+21w+20s+1ka+1Vv+14Y+bZ+EG+F+0+0+0+0+0
        Day_0809=+0+0+0+0+0+1+4O+Ch+NC+WH+cl+i6+k1+gb+aj+QR+GU+79+E+0+0+0+0+0
        Day_0909=+0+0+0+0+0+0+8g+Pd+gD+11x+15L+1J6+1Ql+1Ic+18M+10J+cv+MA+o+0+0+0+0+0
        Day_1009=+0+0+0+0+0+0+AX+aO+ws+1DW+1WJ+1wp+1sT+1jO+1QC+13h+ij+FJ+T+0+0+0+0+0
        Day_1109=+0+0+0+0+0+0+8S+Sf+rw+13y+1Rf+1a6+1aU+1S3+1FS+12m+aW+DK+A+0+0+0+0+0
        Day_1209=+0+0+0+0+0+0+A2+aC+125+1ON+1ga+1Yy+1je+1jE+1VE+11O+gO+Ib+P+0+0+0+0+0
        Day_1309=+0+0+0+0+0+0+3l+EA+QI+Zq+i1+r7+pU+oG+ge+U7+IH+79+8+0+0+0+0+0
        Day_1409=+0+0+0+0+0+0+6T+KR+aK+qA+12f+107+11K+rh+kQ+WJ+Lr+7o+7+0+0+0+0+0
        Day_1509=+0+0+0+0+0+0+8V+Ww+wP+1HJ+1Ws+1gn+1fz+1Xb+1KM+zP+aF+Dj+6+0+0+0+0+0
        Day_1609=+0+0+0+0+0+0+4b+Ix+XA+h7+qM+tX+y7+zQ+nz+a4+KP+6p+5+0+0+0+0+0
        Day_1709=+0+0+0+0+0+0+2o+JH+Zs+j1+nl+10t+s6+mk+az+PE+8J+1M+5+0+0+0+0+0
        Day_1809=+0+0+0+0+0+0+20+B1+4d+eT+Vi+ny+zB+xy+xS+Rn+Ne+Al+8+0+0+0+0+0
        Day_1909=+0+0+0+0+0+0+36+Mg+is+q9+10M+17V+1Yz+1IH+vb+jg+V1+GU+A+0+0+0+0+0
        Day_2009=+0+0+0+0+0+0+3K+S4+ry+1Du+1Vg+1dX+1dX+1Vj+1Hx+wN+Xg+Bx+3+0+0+0+0+0
        Day_2109=+0+0+0+0+0+0+38+PW+ml+1AC+1N2+1cG+1Vk+1Kx+1F3+xt+Zz+EK+5+0+0+0+0+0
        Day_2209=+0+0+0+0+0+0+3H+MZ+cW+13m+1U0+1ht+21I+1nF+16R+dm+ND+5P+1+0+0+0+0+0
        Day_2309=+0+0+0+0+0+0+b+3V+6l+97+AT+CS+D7+C7+AX+7V+4U+1S+1+0+0+0+0+0
        Day_2409=+0+0+0+0+0+0+Z+37+6R+9R+BY+CW+Dl+D4+AQ+7E+3z+1E+1+0+0+0+0+0
        Day_2509=+0+0+0+0+0+0+2M+Iw+dI+15s+1c7+1RD+1kW+1kE+1Lx+ty+aQ+B9+0+0+0+0+0+0
        Day_2609=+0+0+0+0+0+0+X+7S+Pb+Y9+18k+1I6+qf+jn+sn+yy+dP+Bg+0+0+0+0+0+0
        Day_2709=+0+0+0+0+0+0+2U+Pd+ox+17O+1Om+1Xh+1bw+1NO+1DZ+xW+X3+A8+0+0+0+0+0+0
        Day_2809=+0+0+0+0+0+0+1b+L0+Ym+1CU+1a4+1WR+1mk+1c0+1B2+lZ+Qu+2y+0+0+0+0+0+0
        Day_2909=+0+0+0+0+0+0+2O+RV+s9+1HM+1ae+1ZU+1aQ+1PY+1CX+w2+W6+3o+0+0+0+0+0+0
        Day_3009=+0+0+0+0+0+0+2W+TQ+kr+xI+yg+pX+16J+18M+id+Il+Gs+u+0+0+0+0+0+0
        Day_0110=+0+0+0+0+0+0+1g+Ne+ne+13n+1BH+1IJ+19X+19g+vj+ti+Rz+2f+0+0+0+0+0+0
        Day_0210=+0+0+0+0+0+0+1N+Eu+XU+yS+mU+jR+Pe+Db+M8+NN+Cv+1A+0+0+0+0+0+0
        Day_0310=+0+0+0+0+0+0+N+CU+Q1+gN+12e+1A2+19i+wm+Rl+QB+GJ+2Z+0+0+0+0+0+0
        Day_0410=+0+0+0+0+0+0+N+9q+G3+ra+1BX+1CA+13M+uK+hJ+XF+O7+2H+0+0+0+0+0+0
        Day_0510=+0+0+0+0+0+0+t+DP+Qs+c9+j5+pE+sL+jq+i1+QN+AV+T+0+0+0+0+0+0
        Day_0610=+0+0+0+0+0+0+K+C9+a3+cP+lz+eX+pp+eH+h3+PW+NN+1l+0+0+0+0+0+0
        Day_0710=+0+0+0+0+0+0+1F+O0+os+1FU+1Y2+1g7+1jQ+1aF+1IL+ss+QZ+25+0+0+0+0+0+0
        Day_0810=+0+0+0+0+0+0+1K+LP+jV+1BJ+1Sv+1RZ+1dT+1Zn+11r+hm+NA+1i+0+0+0+0+0+0
        Day_0910=+0+0+0+0+0+0+10+Lp+jx+185+1Rx+1T0+1en+1Rk+1Fs+pp+PX+1p+0+0+0+0+0+0
        Day_1010=+0+0+0+0+0+0+X+Er+Ma+bN+x5+1LR+1bu+1HZ+12b+qP+PF+21+0+0+0+0+0+0
        Day_1110=+0+0+0+0+0+0+t+LU+kI+192+1Nl+1RK+1Dk+14d+se+Rc+Cp+J+0+0+0+0+0+0
        Day_1210=+0+0+0+0+0+0+m+Fb+VE+rY+179+1Le+1Qt+1GD+12y+kM+MQ+1D+0+0+0+0+0+0
        Day_1310=+0+0+0+0+0+0+q+Ia+ay+zs+1EF+1SZ+1U0+1JH+14c+fY+Jd+1M+0+0+0+0+0+0
        Day_1410=+0+0+0+0+0+0+c+Im+W2+vW+196+1KM+1ab+1Oy+13c+j8+Ij+F+0+0+0+0+0+0
        Day_1510=+0+0+0+0+0+0+l+L5+eK+ts+13p+1Ff+1Dz+166+pF+Ws+Dv+Q+0+0+0+0+0+0
        Day_1610=+0+0+0+0+0+0+i+GI+c7+sd+18v+14Y+1Ex+1Cv+ul+fn+JO+1X+0+0+0+0+0+0
        Day_1710=+0+0+0+0+0+0+R+GN+Wq+mU+10r+19S+1L0+1FC+xv+fN+Jr+c+0+0+0+0+0+0
        Day_1810=+0+0+0+0+0+0+L+B6+Sw+gK+v4+zh+zc+qn+fk+Qc+Cr+B+0+0+0+0+0+0
        Day_1910=+0+0+0+0+0+0+K+G8+YD+tU+14u+16s+1BO+18h+oK+Yr+Ce+A+0+0+0+0+0+0
        Day_2010=+0+0+0+0+0+0+I+D7+U3+n4+14U+1Fz+1G5+17j+tz+cP+H0+U+0+0+0+0+0+0
        Day_2110=+0+0+0+0+0+0+H+Cu+TX+n1+16n+1Fk+1Er+13i+mc+TE+Ai+8+0+0+0+0+0+0
        Day_2210=+0+0+0+0+0+0+H+DM+Vo+hz+wB+13w+12N+w2+kk+Ts+Ay+7+0+0+0+0+0+0
        Day_2310=+0+0+0+0+0+0+F+EY+Xq+pK+12y+19x+1DG+1AV+uz+ai+GH+K+0+0+0+0+0+0
        Day_2410=+0+0+0+0+0+0+B+Dt+ZQ+x0+1Cu+1Ne+1KQ+1Di+vP+YM+DM+5+0+0+0+0+0+0
        Day_2510=+0+0+0+0+0+0+B+Fv+bf+w6+1Bs+1N4+1Q5+18P+vp+aT+Cx+4+0+0+0+0+0+0
        Day_2610=+0+0+0+0+0+0+5+BO+cT+uE+1H4+1S3+1Qq+1BA+u9+Ye+Dj+9+0+0+0+0+0+0
        Day_2710=+0+0+0+0+0+0+6+9b+VX+jU+xV+10a+x4+13Q+tN+cl+Ek+9+0+0+0+0+0+0
        Day_2810=+0+0+0+0+0+0+6+C8+U1+mN+14y+1BW+18k+yJ+l2+S0+9B+3+0+0+0+0+0+0
        Day_2910=+0+0+0+0+0+0+3+3j+75+E9+Hr+M7+Rd+TG+Nm+E9+6V+2+0+0+0+0+0+0
        Day_3010=+0+0+0+0+0+0+3+CR+Sr+lV+101+19d+17S+yS+lf+Sn+BF+2+0+0+0+0+0+0
        Day_3110=+0+0+0+0+0+0+2+9R+RF+om+11r+1A8+14M+11q+nl+US+Cl+3+0+0+0+0+0+0
        Day_0111=+0+0+0+0+0+0+2+Bs+WH+pa+13X+1Co+1CB+15e+pm+VK+BW+1+0+0+0+0+0+0
        Day_0211=+0+0+0+0+0+0+1+AD+Uy+q3+13y+1Cw+1Hg+19O+uu+Xy+Bd+1+0+0+0+0+0+0
        Day_0311=+0+0+0+0+0+0+2+Ba+Xz+sc+1CR+1Ib+1I3+17S+wE+VD+A4+0+0+0+0+0+0+0
        Day_0411=+0+0+0+0+0+0+1+Ar+Wo+qN+14E+16d+1KW+192+qG+V1+9E+0+0+0+0+0+0+0
        Day_0511=+0+0+0+0+0+0+1+8x+Qp+jJ+1CI+1Kb+168+13o+fr+NT+40+0+0+0+0+0+0+0
        Day_0611=+0+0+0+0+0+0+3+7M+CS+hz+jj+tC+1IZ+rO+ra+XZ+AI+0+0+0+0+0+0+0
        Day_0711=+0+0+0+0+0+0+0+8X+SM+kH+wY+12G+sZ+l2+T9+Cc+k+0+0+0+0+0+0+0
        Day_0811=+0+0+0+0+0+0+0+73+Mb+W8+la+tD+x8+15X+jQ+LJ+7e+0+0+0+0+0+0+0
        Day_0911=+0+0+0+0+0+0+0+4y+DA+H6+WK+bg+St+RO+GO+4m+4H+0+0+0+0+0+0+0
        Day_1011=+0+0+0+0+0+0+0+6N+OJ+tF+sf+xC+tH+YJ+Mr+9o+o+0+0+0+0+0+0+0
        Day_1111=+0+0+0+0+0+0+0+4T+M3+ZS+jZ+la+e7+Ms+BB+8Y+e+0+0+0+0+0+0+0
        Day_1211=+0+0+0+0+0+0+0+3j+Tc+mt+17e+1Dj+19Z+ui+bn+N2+3B+0+0+0+0+0+0+0
        Day_1311=+0+0+0+0+0+0+0+k+4y+JK+Lr+FT+EG+l7+XF+MY+2B+0+0+0+0+0+0+0
        Day_1411=+0+0+0+0+0+0+0+m+Bf+uL+aj+yu+16c+nm+ta+GO+46+0+0+0+0+0+0+0
        Day_1511=+0+0+0+0+0+0+0+37+RU+q1+17z+1IM+15r+xe+iM+Oe+1M+0+0+0+0+0+0+0
        Day_1611=+0+0+0+0+0+0+0+30+R2+oK+15z+1HF+1Ih+1At+sl+Ul+3X+0+0+0+0+0+0+0
        Day_1711=+0+0+0+0+0+0+0+32+Q1+lv+110+1Ao+1AO+10i+fE+Iv+Z+0+0+0+0+0+0+0
        Day_1811=+0+0+0+0+0+0+0+2S+Md+gF+wu+173+170+zQ+lE+Q3+2y+0+0+0+0+0+0+0
        Day_1911=+0+0+0+0+0+0+0+2P+OB+iq+zV+17b+192+12W+mJ+QX+2v+0+0+0+0+0+0+0
        Day_2011=+0+0+0+0+0+0+0+1s+95+hX+bm+10Y+12G+xt+Tl+Oh+2y+0+0+0+0+0+0+0
        Day_2111=+0+0+0+0+0+0+0+1k+FV+Na+mZ+19O+hc+U5+Mg+Bm+13+0+0+0+0+0+0+0
        Day_2211=+0+0+0+0+0+0+0+10+1m+KE+S5+jA+e0+jD+dW+I2+1i+0+0+0+0+0+0+0
        Day_2311=+0+0+0+0+0+0+0+1a+NB+hX+lO+pt+zE+ho+YF+FS+1m+0+0+0+0+0+0+0
        Day_2411=+0+0+0+0+0+0+0+w+GQ+jf+lb+jY+nu+17o+pj+Pk+2G+0+0+0+0+0+0+0
        Day_2511=+0+0+0+0+0+0+0+u+FC+Oh+gp+pb+oR+ZC+Ly+9H+V+0+0+0+0+0+0+0
        Day_2611=+0+0+0+0+0+0+0+16+EX+Sb+bV+ik+bh+aR+Mm+AB+X+0+0+0+0+0+0+0
        Day_2711=+0+0+0+0+0+0+0+1i+Ml+bW+ww+17l+10G+x4+Xm+M9+v+0+0+0+0+0+0+0
        Day_2811=+0+0+0+0+0+0+0+K+7W+G0+R5+Uc+St+Q5+Ju+BD+t+0+0+0+0+0+0+0
        Day_2911=+0+0+0+0+0+0+0+16+JB+XH+jV+wQ+113+zD+iq+NC+2I+0+0+0+0+0+0+0
        Day_3011=+0+0+0+0+0+0+0+i+F0+Lm+jn+q3+1Al+vk+he+IM+1W+0+0+0+0+0+0+0
        Day_0112=+0+0+0+0+0+0+0+q+IG+cz+xs+1Bw+18x+zO+fo+Nl+1O+0+0+0+0+0+0+0
        Day_0212=+0+0+0+0+0+0+0+s+KB+hQ+qb+na+r2+hS+cv+LC+2H+0+0+0+0+0+0+0
        Day_0312=+0+0+0+0+0+0+0+1B+Dh+Op+bs+qt+13E+113+Ui+Dx+2D+0+0+0+0+0+0+0
        Day_0412=+0+0+0+0+0+0+0+R+Ap+Mg+U6+ai+ag+TU+OE+9Y+N+0+0+0+0+0+0+0
        Day_0512=+0+0+0+0+0+0+0+b+I2+bp+up+11b+18Y+10B+hq+NJ+1U+0+0+0+0+0+0+0
        Day_0612=+0+0+0+0+0+0+0+10+M2+k4+13S+13V+13c+hd+Pa+AO+g+0+0+0+0+0+0+0
        Day_0712=+0+0+0+0+0+0+0+d+K1+gl+wK+175+195+12s+kk+On+1V+0+0+0+0+0+0+0
        Day_0812=+0+0+0+0+0+0+0+O+FU+UY+UU+YT+Yb+e4+S9+Dn+R+0+0+0+0+0+0+0
        Day_0912=+0+0+0+0+0+0+0+H+HC+au+e7+iu+12d+mF+UT+O2+2w+0+0+0+0+0+0+0
        Day_1012=+0+0+0+0+0+0+0+e+Hd+Xz+pd+xY+vJ+cM+NT+Be+M+0+0+0+0+0+0+0
        Day_1112=+0+0+0+0+0+0+0+8+5B+By+QE+hZ+sq+kz+ee+Ii+1d+0+0+0+0+0+0+0
        Day_1212=+0+0+0+0+0+0+0+D+9v+PD+Y5+Zj+ZD+Pm+Lt+9W+N+0+0+0+0+0+0+0
        Day_1312=+0+0+0+0+0+0+0+K+Dp+U6+jP+ra+ul+om+eC+Lq+1u+0+0+0+0+0+0+0
        Day_1412=+0+0+0+0+0+0+0+9+7v+HB+RA+Xn+ZH+U7+Kg+Ca+13+0+0+0+0+0+0+0
        Day_1512=+0+0+0+0+0+0+0+7+2G+6Z+9e+Cr+4z+l6+br+MY+22+0+0+0+0+0+0+0
        Day_1612=+0+0+0+0+0+0+0+A+8N+M6+YN+VB+HG+DS+Ku+A6+M+0+0+0+0+0+0+0
        Day_1712=+0+0+0+0+0+0+0+c+EO+ZC+Z3+li+aF+Ts+Rm+BY+10+0+0+0+0+0+0+0
        Day_1812=+0+0+0+0+0+0+0+8+44+UP+iK+lu+jJ+pQ+bd+Fp+N+0+0+0+0+0+0+0
        Day_1912=+0+0+0+0+0+0+0+6+A5+U1+aA+xm+12F+wA+gy+NB+2b+0+0+0+0+0+0+0
        Day_2012=+0+0+0+0+0+0+0+A+F1+J1+Yx+vN+11r+wO+hK+NN+3D+0+0+0+0+0+0+0
        Day_2112=+0+0+0+0+0+0+0+N+EI+Xo+kt+mC+rm+r3+Up+L2+2r+0+0+0+0+0+0+0
        Day_2212=+0+0+0+0+0+0+0+D+By+Uu+nK+lI+sq+t3+hr+IV+1T+0+0+0+0+0+0+0
        Day_2312=+0+0+0+0+0+0+0+6+DC+YJ+od+yI+13o+r1+c4+I0+1T+0+0+0+0+0+0+0
        Day_2412=+0+0+0+0+0+0+0+5+8F+L5+k9+12u+zf+ZA+Jm+F0+1p+0+0+0+0+0+0+0
        Day_2512=+0+0+0+0+0+0+0+9+C0+S5+i5+oo+nZ+jS+gG+OU+2Q+0+0+0+0+0+0+0
        Day_2612=+0+0+0+0+0+0+0+6+AA+Rq+kN+v4+rX+l0+fM+OH+2h+0+0+0+0+0+0+0
        Day_2712=+0+0+0+0+0+0+0+D+Cj+ZK+ri+12q+10P+vt+aa+OU+1t+0+0+0+0+0+0+0
        Day_2812=+0+0+0+0+0+0+0+8+Bk+Rh+eg+nr+rD+oZ+d9+NF+2X+0+0+0+0+0+0+0
        Day_2912=+0+0+0+0+0+0+0+7+CA+S1+ir+tD+uv+s7+fF+N6+2l+0+0+0+0+0+0+0
        Day_3012=+0+0+0+0+0+0+0+4+81+Kh+TI+bq+e1+a9+Sm+Em+1U+0+0+0+0+0+0+0
        Day_3112=+0+0+0+0+0+0+0+6+BR+S2+ez+s6+ok+rJ+Yi+Ci+W+0+0+0+0+0+0+0
      End of Data
    End of VarSimul=viGlobHor

    VarSimul_7=DiffHor
      Varident=DiffHor
      VarAcc=Hour
      VarType=Irrad
      VarStore=Simul
      VarMode=Accum
      VarModeSS=Aver
      DateBeg=01/01/90 00:00
      DateEnd=31/12/90 23:00
      WRFactor=2777.778
        Day_0101=+0+0+0+0+0+0+0+4+14+JC+OX+V5+Yp+YL+Rv+GN+1Q+0+0+0+0+0+0+0
        Day_0201=+0+0+0+0+0+0+0+5+73+Ev+Md+Q1+On+NI+Go+E6+2m+0+0+0+0+0+0+0
        Day_0301=+0+0+0+0+0+0+0+6+78+92+Bi+Dg+C2+Be+CH+95+3G+0+0+0+0+0+0+0
        Day_0401=+0+0+0+0+0+0+0+8+78+9q+BM+BX+FW+Qz+O1+FO+2I+0+0+0+0+0+0+0
        Day_0501=+0+0+0+0+0+0+0+6+84+JX+Sw+Z3+be+ZD+Q1+EW+38+0+0+0+0+0+0+0
        Day_0601=+0+0+0+0+0+0+0+8+8N+DJ+GN+GN+JR+OT+Ly+E3+2K+0+0+0+0+0+0+0
        Day_0701=+0+0+0+0+0+0+0+5+73+B8+EA+M5+H8+JD+Cv+AR+35+0+0+0+0+0+0+0
        Day_0801=+0+0+0+0+0+0+0+6+9B+Jm+PX+Jg+Lm+Ck+Bp+9k+6C+0+0+0+0+0+0+0
        Day_0901=+0+0+0+0+0+0+0+B+7D+D5+GV+Qi+dc+aN+Jj+EW+4n+0+0+0+0+0+0+0
        Day_1001=+0+0+0+0+0+0+0+5+8b+F6+Gj+Gi+JC+GK+Df+AN+6Z+0+0+0+0+0+0+0
        Day_1101=+0+0+0+0+0+0+0+5+8J+E5+OW+P6+MW+OB+Ek+C5+6d+0+0+0+0+0+0+0
        Day_1201=+0+0+0+0+0+0+0+C+8q+EA+NK+YX+Qr+Xb+KD+EU+5z+0+0+0+0+0+0+0
        Day_1301=+0+0+0+0+0+0+0+C+86+Em+Pe+Tb+bU+Or+Hi+Dp+7E+0+0+0+0+0+0+0
        Day_1401=+0+0+0+0+0+0+0+5+8t+DG+Tv+a8+Vo+Jt+Hw+Hr+7R+0+0+0+0+0+0+0
        Day_1501=+0+0+0+0+0+0+0+F+9V+AT+Hx+Yi+VF+ZG+Tw+Hn+55+1+0+0+0+0+0+0
        Day_1601=+0+0+0+0+0+0+0+9+9J+CT+Hd+Ip+Xr+Uw+OB+FC+94+1+0+0+0+0+0+0
        Day_1701=+0+0+0+0+0+0+0+6+8o+IP+Pn+VW+Y3+TC+Kk+E6+5y+2+0+0+0+0+0+0
        Day_1801=+0+0+0+0+0+0+0+E+7C+AZ+BV+KU+Si+Oo+Qx+J1+6q+2+0+0+0+0+0+0
        Day_1901=+0+0+0+0+0+0+0+9+5u+Hd+Ur+bf+bF+Q4+Hw+GI+8I+4+0+0+0+0+0+0
        Day_2001=+0+0+0+0+0+0+0+D+AE+MG+XW+eE+e8+cn+Vy+Ha+9n+7+0+0+0+0+0+0
        Day_2101=+0+0+0+0+0+0+0+D+9X+Fw+KO+PX+PY+PA+KG+FP+80+3+0+0+0+0+0+0
        Day_2201=+0+0+0+0+0+0+0+E+9P+GW+K6+MI+JR+J8+JT+FD+81+4+0+0+0+0+0+0
        Day_2301=+0+0+0+0+0+0+0+F+9f+F4+I3+SI+Li+Op+IQ+AM+6a+8+0+0+0+0+0+0
        Day_2401=+0+0+0+0+0+0+0+H+9R+Fu+Jg+K0+I2+IP+HX+FJ+8N+5+0+0+0+0+0+0
        Day_2501=+0+0+0+0+0+0+0+J+A2+I3+KW+PO+Qr+Rn+LH+Hi+8x+5+0+0+0+0+0+0
        Day_2601=+0+0+0+0+0+0+0+D+9A+ED+HV+IM+PH+S0+RD+LE+BH+L+0+0+0+0+0+0
        Day_2701=+0+0+0+0+0+0+0+d+Cv+L7+OY+TD+UH+R8+SZ+Lo+9I+5+0+0+0+0+0+0
        Day_2801=+0+0+0+0+0+0+0+I+8F+MZ+Zj+iA+gq+ST+LQ+Hj+Af+D+0+0+0+0+0+0
        Day_2901=+0+0+0+0+0+0+0+K+CB+Oq+Sb+XW+Vb+UU+OT+Kn+CF+L+0+0+0+0+0+0
        Day_3001=+0+0+0+0+0+0+0+R+BV+JR+Np+X1+Qp+U3+Qt+JA+BU+F+0+0+0+0+0+0
        Day_3101=+0+0+0+0+0+0+0+1Q+BD+P3+Wu+KU+Li+b4+Po+Mr+Ag+V+0+0+0+0+0+0
        Day_0102=+0+0+0+0+0+0+0+X+9u+IX+Kx+Lh+TS+cT+Xy+LW+A8+A+0+0+0+0+0+0
        Day_0202=+0+0+0+0+0+0+0+W+B9+OS+Zc+fv+XY+Oo+KD+H3+Ar+z+0+0+0+0+0+0
        Day_0302=+0+0+0+0+0+0+0+s+ES+N1+ZC+Xf+X9+WC+RB+OA+CS+W+0+0+0+0+0+0
        Day_0402=+0+0+0+0+0+0+0+h+CT+Ko+Rj+V4+bP+WC+WV+Nx+Bd+B+0+0+0+0+0+0
        Day_0502=+0+0+0+0+0+0+0+C+5U+Mn+UM+QI+SW+cU+TF+MC+5Y+L+0+0+0+0+0+0
        Day_0602=+0+0+0+0+0+0+0+a+Ch+Py+b5+i1+jU+eh+Sb+Lw+FM+18+0+0+0+0+0+0
        Day_0702=+0+0+0+0+0+0+0+m+GE+OA+SL+Yg+bs+Zk+YB+Lh+9x+F+0+0+0+0+0+0
        Day_0802=+0+0+0+0+0+0+0+18+Fx+PN+VF+iP+a6+al+UQ+Pe+CM+c+0+0+0+0+0+0
        Day_0902=+0+0+0+0+0+0+0+1T+Eb+MK+Yk+fA+g3+Ub+Qh+MG+EU+3K+0+0+0+0+0+0
        Day_1002=+0+0+0+0+0+0+0+1S+GW+PG+Uc+Xs+YV+ds+Z5+Ot+Cr+T+0+0+0+0+0+0
        Day_1102=+0+0+0+0+0+0+0+1L+GS+Q7+U3+gu+bs+Z1+U9+P3+Gh+1o+0+0+0+0+0+0
        Day_1202=+0+0+0+0+0+0+0+1H+Cv+MB+Ux+b2+a5+Yo+Ru+LB+Eu+1c+0+0+0+0+0+0
        Day_1302=+0+0+0+0+0+0+0+1X+DJ+OA+aj+cn+gw+Wb+Sq+Me+G3+2A+0+0+0+0+0+0
        Day_1402=+0+0+0+0+0+0+0+1X+D3+M7+VB+cJ+bN+az+Tz+KQ+F4+1o+0+0+0+0+0+0
        Day_1502=+0+0+0+0+0+0+0+1r+DS+Le+SO+c2+iJ+Sj+MO+Kz+Cd+1v+0+0+0+0+0+0
        Day_1602=+0+0+0+0+0+0+0+1a+Ez+NI+MV+KB+G1+Ge+MF+Jl+Cb+1F+0+0+0+0+0+0
        Day_1702=+0+0+0+0+0+0+0+1s+GN+PW+MG+SS+Mc+P2+NC+Iv+CR+1s+0+0+0+0+0+0
        Day_1802=+0+0+0+0+0+0+0+1g+CF+KJ+Pr+fq+am+dt+Rp+KX+DS+1i+0+0+0+0+0+0
        Day_1902=+0+0+0+0+0+0+0+2A+Fu+O0+NZ+Ll+Qd+Vn+He+Kf+Dk+1p+0+0+0+0+0+0
        Day_2002=+0+0+0+0+0+0+0+2V+CD+FQ+MY+VC+h9+f0+d7+TN+F4+s+0+0+0+0+0+0
        Day_2102=+0+0+0+0+0+0+0+1i+9s+Rx+dz+fp+bY+ZE+Zn+Td+K1+4b+0+0+0+0+0+0
        Day_2202=+0+0+0+0+0+0+0+2y+HF+Tj+Za+bE+cT+hu+gg+UR+GY+2O+0+0+0+0+0+0
        Day_2302=+0+0+0+0+0+0+0+2W+Jp+UK+aP+iq+jP+ko+hO+UA+Kb+4r+0+0+0+0+0+0
        Day_2402=+0+0+0+0+0+0+0+3N+JM+RF+Z3+bz+j0+fr+XD+TD+KL+3E+0+0+0+0+0+0
        Day_2502=+0+0+0+0+0+0+0+4Z+J6+Qe+ij+kn+mo+Xs+X1+R5+HI+32+0+0+0+0+0+0
        Day_2602=+0+0+0+0+0+0+0+6k+Jm+RN+YR+e8+mM+eU+b6+UW+Ih+3K+0+0+0+0+0+0
        Day_2702=+0+0+0+0+0+0+0+6I+Gc+VW+gZ+mh+mh+kE+Yv+Sg+Mb+4a+0+0+0+0+0+0
        Day_2802=+0+0+0+0+0+0+0+7h+KS+Z0+bZ+hy+kZ+fw+aw+YO+JH+8a+0+0+0+0+0+0
        Day_0103=+0+0+0+0+0+0+0+7v+Kx+Zl+lP+hv+ky+jK+cR+SH+Mg+93+0+0+0+0+0+0
        Day_0203=+0+0+0+0+0+0+0+5j+K0+TO+gW+p3+mw+ig+i7+YE+Ns+9g+0+0+0+0+0+0
        Day_0303=+0+0+0+0+0+0+1+5T+50+4s+XS+gd+b5+oT+fz+Wm+GG+7X+0+0+0+0+0+0
        Day_0403=+0+0+0+0+0+0+2+7T+L3+Rq+K9+UJ+Sf+it+WH+EN+8z+2I+0+0+0+0+0+0
        Day_0503=+0+0+0+0+0+0+1+7g+KQ+WO+hC+q9+q3+po+iO+XT+NR+AK+0+0+0+0+0+0
        Day_0603=+0+0+0+0+0+0+2+8z+NE+bs+Zh+kI+cY+dM+ac+VQ+Mw+AJ+1+0+0+0+0+0
        Day_0703=+0+0+0+0+0+0+2+94+MM+Sw+fM+dx+gY+nK+VB+T4+KK+4r+1+0+0+0+0+0
        Day_0803=+0+0+0+0+0+0+4+8w+Iy+Qy+as+cw+Yv+TH+Nu+LA+Kl+7D+1+0+0+0+0+0
        Day_0903=+0+0+0+0+0+0+4+9C+Mg+Zg+jp+ry+tF+r9+jO+cK+LO+7R+2+0+0+0+0+0
        Day_1003=+0+0+0+0+0+0+8+9M+IM+MX+PE+Pw+WL+So+SE+OZ+H2+7N+2+0+0+0+0+0
        Day_1103=+0+0+0+0+0+0+5+9F+Nc+e7+lj+su+vC+m4+au+Tp+Nk+7F+7+0+0+0+0+0
        Day_1203=+0+0+0+0+0+0+6+A5+OT+aj+ks+s1+uB+qC+ij+aH+HI+9D+8+0+0+0+0+0
        Day_1303=+0+0+0+0+0+0+Y+9p+E3+bM+kt+SW+u1+oF+8R+Yc+FO+8y+5+0+0+0+0+0
        Day_1403=+0+0+0+0+0+0+K+DG+N8+V1+Zx+cU+ea+cr+ag+RO+LH+Ad+3+0+0+0+0+0
        Day_1503=+0+0+0+0+0+0+L+CC+M7+Xa+eq+mK+no+nM+fv+Vn+Oh+A2+4+0+0+0+0+0
        Day_1603=+0+0+0+0+0+0+D+B7+QF+dy+Z6+fK+d9+cn+fU+S5+M0+Bn+8+0+0+0+0+0
        Day_1703=+0+0+0+0+0+0+S+Cy+T2+Xt+i8+pO+se+qP+i0+fP+Pq+AD+4+0+0+0+0+0
        Day_1803=+0+0+0+0+0+0+h+Bs+Lu+SB+Un+e3+vM+tt+mr+c6+NY+9i+9+0+0+0+0+0
        Day_1903=+0+0+0+0+0+0+d+Cd+KO+Mq+XD+ZF+fQ+an+Ur+Se+LG+B1+5+0+0+0+0+0
        Day_2003=+0+0+0+0+0+0+E+Cq+Rr+jk+l8+wh+yR+vg+o3+Yn+QI+BB+F+0+0+0+0+0
        Day_2103=+0+0+0+0+0+0+w+Bm+KV+Ow+Oy+UF+Vn+ZB+Wt+Ou+Jr+9I+E+0+0+0+0+0
        Day_2203=+0+0+0+0+0+0+11+Ct+K7+PW+VL+b8+Xf+cU+bL+X4+LR+BW+7+0+0+0+0+0
        Day_2303=+0+0+0+0+0+0+1R+BA+F5+J8+Od+Uv+bw+c1+bL+Sn+Je+9k+9+0+0+0+0+0
        Day_2403=+0+0+0+0+0+0+1R+Fk+Pm+YR+gz+ga+mZ+uO+Yk+TM+Ps+AZ+M+0+0+0+0+0
        Day_2503=+0+0+0+0+0+0+1M+Es+UD+gu+pk+tf+t5+q7+lc+Y7+NY+2P+9+0+0+0+0+0
        Day_2603=+0+0+0+0+0+0+1Z+DO+Nn+QP+cg+da+bv+dq+Vy+Uj+KL+CQ+Q+0+0+0+0+0
        Day_2703=+0+0+0+0+0+0+29+Gi+QQ+aw+XJ+ZH+e7+fY+XC+VL+M1+Cu+C+0+0+0+0+0
        Day_2803=+0+0+0+0+0+0+28+FV+Xa+cH+Ze+gB+fK+ky+Xn+Tk+O2+ET+n+0+0+0+0+0
        Day_2903=+0+0+0+0+0+0+2G+KK+Vd+fp+hA+ox+mK+jX+gk+ff+Rm+D2+F+0+0+0+0+0
        Day_3003=+0+0+0+0+0+0+2L+Ge+Xf+jD+uF+10m+12l+zE+r8+gs+SO+Cf+D+0+0+0+0+0
        Day_3103=+0+0+0+0+0+0+1d+Ah+TJ+hz+ue+xN+hn+WU+WK+TW+O1+Eo+1b+0+0+0+0+0
        Day_0104=+0+0+0+0+0+0+3J+Hk+OQ+Rk+dE+dn+hg+i6+jb+bo+VG+FF+S+0+0+0+0+0
        Day_0204=+0+0+0+0+0+0+3e+JR+Jr+8R+m8+126+12X+ut+FN+WQ+Og+FK+26+0+0+0+0+0
        Day_0304=+0+0+0+0+0+0+k+Du+Xc+lb+af+oV+wN+ud+u1+ia+Pj+E5+1L+0+0+0+0+0
        Day_0404=+0+0+0+0+0+0+48+IM+Un+h3+qS+kb+jz+cc+Rf+QB+GC+Bu+1L+0+0+0+0+0
        Day_0504=+0+0+0+0+0+0+5g+KQ+OS+RI+gq+jG+o6+z9+wF+ht+Ud+BN+J+0+0+0+0+0
        Day_0604=+0+0+0+0+0+0+8v+J2+S5+Y8+hT+jj+ka+fT+Zl+b0+Ut+Fh+y+0+0+0+0+0
        Day_0704=+0+0+0+0+0+0+9E+LV+Sr+ai+hk+ox+mE+db+Yf+Wg+Qw+HL+1Y+0+0+0+0+0
        Day_0804=+0+0+0+0+0+0+8F+L7+Vx+ms+v8+14Y+14A+10l+qU+kP+S1+F1+K+0+0+0+0+0
        Day_0904=+0+0+0+0+0+1+7M+G2+O8+Vx+hc+np+jV+eL+WW+Mm+JD+Cm+1n+0+0+0+0+0
        Day_1004=+0+0+0+0+0+1+9O+JQ+Qh+VN+m5+mn+pM+nx+sO+ka+Xm+GI+s+0+0+0+0+0
        Day_1104=+0+0+0+0+0+1+7z+J9+We+dW+i6+pL+15A+10i+qT+jY+Yr+Fb+N+0+0+0+0+0
        Day_1204=+0+0+0+0+0+2+8W+Oz+Wi+ka+pb+vn+tJ+rJ+pK+d4+Pu+EE+1b+0+0+0+0+0
        Day_1304=+0+0+0+0+0+2+8Q+It+Un+eo+ph+qP+tJ+iT+h7+bb+NQ+Dv+1w+0+0+0+0+0
        Day_1404=+0+0+0+0+0+4+Bk+NI+Ud+cq+el+rb+p4+gT+ZY+VZ+S9+I3+1l+0+0+0+0+0
        Day_1504=+0+0+0+0+0+4+A0+LC+XX+j0+gL+kD+kV+hI+Y9+Vk+Qn+IA+2T+0+0+0+0+0
        Day_1604=+0+0+0+0+0+5+DH+Q8+WB+fx+gJ+nV+12b+yk+uH+lr+UG+Gc+1k+0+0+0+0+0
        Day_1704=+0+0+0+0+0+4+8o+Or+kY+rB+14S+176+17B+12l+xM+nc+Um+BJ+U+0+0+0+0+0
        Day_1804=+0+0+0+0+0+5+8j+MY+ev+rp+12H+18k+1AU+15K+xi+lW+XM+G3+1a+0+0+0+0+0
        Day_1904=+0+0+0+0+0+7+77+Pi+ay+pw+x6+ox+aT+hU+tX+lL+Og+6I+X+0+0+0+0+0
        Day_2004=+0+0+0+0+0+E+D9+NL+Vy+Zi+by+p9+vi+qm+rA+gq+TJ+Fq+2m+0+0+0+0+0
        Day_2104=+0+0+0+0+0+X+FS+Sw+cv+fR+o1+13t+y5+128+jV+cG+VC+IO+2G+0+0+0+0+0
        Day_2204=+0+0+0+0+0+L+9d+Px+em+iJ+on+17k+wy+qz+yC+is+Xd+Da+1N+0+0+0+0+0
        Day_2304=+0+0+0+0+0+N+AT+KZ+YR+kw+jK+ka+iE+11D+cg+gs+Kd+Cs+c+0+0+0+0+0
        Day_2404=+0+0+0+0+0+J+8l+Qe+fh+tc+124+16J+tK+wz+o1+lo+SM+IG+d+0+0+0+0+0
        Day_2504=+0+0+0+0+0+T+7a+IC+cW+kG+xt+iB+rz+hL+ap+Yf+MV+65+g+0+0+0+0+0
        Day_2604=+0+0+0+0+0+R+93+DD+fL+rV+11c+19O+1BB+11a+ue+gR+Yf+NR+5S+0+0+0+0+0
        Day_2704=+0+0+0+0+0+Z+Df+Ug+dQ+nn+ru+sz+uR+r6+u7+im+ZK+Kp+4V+0+0+0+0+0
        Day_2804=+0+0+0+0+0+n+Fh+T1+in+sk+11O+15l+18m+uO+x4+nU+XV+DU+2I+0+0+0+0+0
        Day_2904=+0+0+0+0+0+x+Fp+VL+fl+ty+wV+wN+14O+zO+r5+k6+a9+Ml+8b+0+0+0+0+0
        Day_3004=+0+0+0+0+0+V+E7+Sc+du+vV+14c+1Af+1A9+16D+x7+p0+aT+NX+7c+0+0+0+0+0
        Day_0105=+0+0+0+0+0+14+FX+Qe+Zr+jr+jC+nG+kb+k3+iy+bO+UJ+Mj+98+0+0+0+0+0
        Day_0205=+0+0+0+0+0+q+2M+Mo+Ra+qH+11N+16M+15q+yV+ty+hb+Yx+Iw+1V+0+0+0+0+0
        Day_0305=+0+0+0+0+0+J+1v+Ll+Xc+oj+10R+17P+14V+12k+vy+n3+Us+JS+6r+0+0+0+0+0
        Day_0405=+0+0+0+0+0+L+Eo+Sl+eS+te+vx+158+14b+14b+vr+ib+PV+AB+4J+0+0+0+0+0
        Day_0505=+0+0+0+0+0+1B+FE+Uf+hE+pR+zo+16o+14d+xd+fB+Wb+TK+MA+9l+2+0+0+0+0
        Day_0605=+0+0+0+0+0+1K+GG+VF+h6+vb+wD+xX+oe+by+cd+Wp+ZC+N1+7P+1+0+0+0+0
        Day_0705=+0+0+0+0+0+1V+GL+W0+k1+yE+11f+16m+11b+10f+s0+jY+dF+M7+A4+2+0+0+0+0
        Day_0805=+0+0+0+0+0+1J+DV+P1+Vx+e4+ek+dZ+k2+iC+YO+Hp+Bv+2Z+t+1+0+0+0+0
        Day_0905=+0+0+0+0+0+z+2t+NG+dM+ta+12Y+mN+127+14A+fq+dT+X6+Ne+As+6+0+0+0+0
        Day_1005=+0+0+0+0+0+25+CZ+Fn+gK+tq+12m+15p+13s+zt+vQ+l1+T0+2u+7O+2+0+0+0+0
        Day_1105=+0+0+0+0+0+29+H3+RO+hy+rE+ov+n2+kl+mf+mG+gz+ZD+Og+BM+4+0+0+0+0
        Day_1205=+0+0+0+0+0+2J+Fx+TV+b1+nV+jg+wz+19d+14U+rW+kA+Nv+8L+1j+2+0+0+0+0
        Day_1305=+0+0+0+0+0+2T+D3+U7+Yw+tQ+99+rl+10n+13e+sm+op+at+GM+4E+2+0+0+0+0
        Day_1405=+0+0+0+0+0+g+5k+4B+Sn+dV+10B+m2+11m+160+v8+nF+TV+7d+41+3+0+0+0+0
        Day_1505=+0+0+0+0+0+3X+J2+Vc+fF+xL+12k+16P+15h+qL+mF+jH+cW+Qf+CY+G+0+0+0+0
        Day_1605=+0+0+0+0+0+2C+GP+UX+ih+wh+12S+14D+140+15j+vv+jt+ac+QZ+Bn+8+0+0+0+0
        Day_1705=+0+0+0+0+0+1Z+GN+VR+VS+j9+wJ+16k+13u+At+wN+pD+aR+2s+D7+Y+0+0+0+0
        Day_1805=+0+0+0+0+0+3T+IA+Pj+U5+di+j8+gx+pd+lq+d6+ZU+Ub+Ob+9E+4+0+0+0+0
        Day_1905=+0+0+0+0+0+3Y+Gl+Mm+S1+a5+mL+pG+pN+sX+pL+he+Ur+Jz+9h+D+0+0+0+0
        Day_2005=+0+0+0+0+0+3l+GU+Mc+cn+rX+11y+sa+17r+16m+ww+fR+WB+EA+2H+5+0+0+0+0
        Day_2105=+0+0+0+0+0+3r+Hp+Ok+Yg+en+mQ+lA+mf+oN+il+fz+Wf+OR+A4+6+0+0+0+0
        Day_2205=+0+0+0+0+0+7D+Hd+Zg+jV+rU+yi+111+tp+m8+g6+eF+Y7+PA+DC+R+0+0+0+0
        Day_2305=+0+0+0+0+0+72+Iy+SG+eS+k6+oj+mL+pq+sx+ek+Z2+W2+LV+CT+I+0+0+0+0
        Day_2405=+0+0+0+0+0+5f+JH+RI+fp+s4+xe+u9+136+12H+uG+lD+fP+Oy+AB+7+0+0+0+0
        Day_2505=+0+0+0+0+0+55+2Z+9g+is+sq+13S+tM+15L+10a+z0+nh+fZ+Nj+BU+o+0+0+0+0
        Day_2605=+0+0+0+0+0+5A+JJ+a0+eV+oD+x5+w8+12A+14b+xm+mI+fZ+Oj+A4+8+0+0+0+0
        Day_2705=+0+0+0+0+0+5l+F1+Pg+X2+ep+jT+nu+rR+q3+eI+ZQ+QJ+HP+9x+R+0+0+0+0
        Day_2805=+0+0+0+0+0+4w+Ev+QV+fL+nf+wd+17b+15T+11u+xL+nU+aI+Kj+6U+9+0+0+0+0
        Day_2905=+0+0+0+0+0+7k+IT+Zc+el+mW+12U+sx+tO+lm+uF+m0+g6+PX+BF+N+0+0+0+0
        Day_3005=+0+0+0+0+0+8l+MS+WA+gg+nu+t5+wD+s4+xT+w8+qk+en+Ot+BU+L+0+0+0+0
        Day_3105=+0+0+0+0+0+6C+IF+XZ+eX+fb+iq+r3+14Z+13K+yy+n2+Ux+NO+An+R+0+0+0+0
        Day_0106=+0+0+0+0+0+8S+Iu+Zd+iM+tt+st+sM+127+10N+r0+lb+b2+Qj+ET+P+0+0+0+0
        Day_0206=+0+0+0+0+0+4R+HY+Ys+mp+vS+14b+19B+1AL+16E+ye+ly+YI+Nv+GJ+10+0+0+0+0
        Day_0306=+0+0+0+0+1+9V+Mk+UR+cx+je+rk+zb+17M+12F+xZ+lJ+VT+Gw+86+I+0+0+0+0
        Day_0406=+0+0+0+0+0+4X+Eo+SJ+cz+oi+vI+xO+wR+vN+q4+d6+RX+I6+6m+C+0+0+0+0
        Day_0506=+0+0+0+0+1+55+EQ+T5+d1+rS+109+12j+178+sB+kR+dT+QR+F9+7J+D+0+0+0+0
        Day_0606=+0+0+0+0+1+6R+Js+Xn+kr+qM+rQ+tt+uE+nl+iu+iJ+b9+S6+Fc+11+0+0+0+0
        Day_0706=+0+0+0+0+1+o+7o+Gb+ab+nD+gh+js+rE+yj+yf+qC+d5+Lr+BC+l+0+0+0+0
        Day_0806=+0+0+0+0+1+3M+AX+Jt+Tb+bH+fF+iK+jY+gd+cV+Ur+M3+Cn+5b+E+0+0+0+0
        Day_0906=+0+0+0+0+1+8z+MW+YN+l7+ex+rT+tI+mw+101+10H+po+fJ+NF+Bd+l+0+0+0+0
        Day_1006=+0+0+0+0+1+8K+Kn+SY+fb+fr+q0+sI+ke+mf+fD+aE+W1+P6+F3+1E+0+0+0+0
        Day_1106=+0+0+0+0+1+3I+9l+Jb+TT+cD+hI+kh+ki+iO+bg+UZ+Li+Ct+5Q+F+0+0+0+0
        Day_1206=+0+0+0+0+1+AH+OJ+a4+ho+fY+rD+wI+17m+ym+u4+fg+UU+GD+7E+G+0+0+0+0
        Day_1306=+0+0+0+0+1+7g+JO+Vw+ef+tG+14J+zJ+zA+13H+rW+gm+Uf+OP+Ex+1b+0+0+0+0
        Day_1406=+0+0+0+0+1+7o+HE+QR+Uk+Wr+vE+15A+1C0+17e+zh+r2+ca+PE+Bq+b+0+0+0+0
        Day_1506=+0+0+0+0+1+6C+GI+X0+kK+vy+14Q+1Dy+19q+1BM+zW+pu+Yj+K6+8U+I+0+0+0+0
        Day_1606=+0+0+0+0+1+3R+Ce+U0+l1+vA+15h+17k+1E7+194+10L+jC+dj+Pv+B2+H+0+0+0+0
        Day_1706=+0+0+0+0+1+6a+KA+aW+m0+z4+16f+188+1Ar+19f+11r+qu+dM+PY+Bw+J+0+0+0+0
        Day_1806=+0+0+0+0+1+3u+CQ+Ol+YU+il+tr+x2+yK+pz+hl+W4+Lx+FK+5y+F+0+0+0+0
        Day_1906=+0+0+0+0+1+4t+4F+Li+X1+UW+13v+Vi+10v+16J+10d+jO+EQ+7J+1N+F+0+0+0+0
        Day_2006=+0+0+0+0+1+92+JB+bB+g4+pR+p0+to+uM+t5+pw+kj+dG+TN+Go+1N+0+0+0+0
        Day_2106=+0+0+0+0+1+63+MY+XP+VU+i0+i7+UP+J3+hm+iD+oD+Uu+PD+AN+a+0+0+0+0
        Day_2206=+0+0+0+0+1+2l+9M+HY+RO+ac+fk+jc+ku+iB+cb+UQ+Lj+BP+49+F+0+0+0+0
        Day_2306=+0+0+0+0+4+7m+Ij+Xg+kj+u0+11k+167+12A+1If+zt+ql+Cl+34+1L+F+0+0+0+0
        Day_2406=+0+0+0+0+1+6w+Kb+WZ+ki+tY+13h+19N+18G+17U+11p+rZ+ao+ON+84+I+0+0+0+0
        Day_2506=+0+0+0+0+1+n+2P+4X+IB+Wi+134+13C+18H+17U+zq+oM+UA+QG+Am+1N+0+0+0+0
        Day_2606=+0+0+0+0+1+6V+IT+Zw+kQ+tT+11z+tP+pE+sD+pV+lF+aV+R7+HO+1i+0+0+0+0
        Day_2706=+0+0+0+0+1+8f+MK+ZM+l1+uj+uU+168+16e+17Q+11y+t1+cC+So+DP+1M+0+0+0+0
        Day_2806=+0+0+0+0+0+7l+L5+UM+ak+ex+qn+sW+t5+vj+my+mD+gb+R0+DG+l+0+0+0+0
        Day_2906=+0+0+0+0+0+7u+Jy+Tg+hv+pD+uD+x1+uo+oA+m0+iE+bC+To+G8+1I+0+0+0+0
        Day_3006=+0+0+0+0+0+8z+FP+Tq+jj+uA+w1+zO+18P+r3+nv+qJ+gD+VZ+CQ+f+0+0+0+0
        Day_0107=+0+0+0+0+0+6t+Md+ZY+dT+rI+13D+12A+13Z+14Q+zo+qa+dE+AR+1a+J+0+0+0+0
        Day_0207=+0+0+0+0+0+2I+6B+9w+Ev+L4+RW+cE+dp+es+Zu+RZ+Hv+9C+5K+T+0+0+0+0
        Day_0307=+0+0+0+0+0+5H+Ag+Uu+jv+uG+qf+11X+xN+xI+zl+ri+ac+QO+7t+g+0+0+0+0
        Day_0407=+0+0+0+0+0+72+Jb+Y2+h0+uM+rs+sr+18H+14y+10r+sf+ig+Qs+Hi+2j+0+0+0+0
        Day_0507=+0+0+0+0+0+3V+C5+R4+i7+vR+11w+1BP+1E6+16V+zk+qS+Zn+MY+9Y+J+0+0+0+0
        Day_0607=+0+0+0+0+0+5m+GL+OL+hS+uB+14D+10y+x7+do+ec+il+Te+PR+Cf+19+0+0+0+0
        Day_0707=+0+0+0+0+0+1X+Bj+Tx+Ef+IO+11c+16n+181+sU+gJ+QQ+ew+TL+ES+2g+0+0+0+0
        Day_0807=+0+0+0+0+0+53+In+Xn+iI+ta+143+1D0+19B+12Y+q8+r5+dc+OK+CL+I+0+0+0+0
        Day_0907=+0+0+0+0+0+7J+J4+Rb+Vu+Yx+pA+xk+un+od+oF+o0+Xp+Mb+Dh+w+0+0+0+0
        Day_1007=+0+0+0+0+0+6D+HH+Xx+jt+t2+13T+ym+16V+13x+n5+Wr+UV+Ms+E4+1m+0+0+0+0
        Day_1107=+0+0+0+0+0+5C+Hz+VU+cq+hv+o6+12n+18V+15G+ur+q0+cU+QU+CV+P+0+0+0+0
        Day_1207=+0+0+0+0+0+2y+JH+VI+dW+jD+sn+14v+10l+12b+pL+n3+eu+Ot+AQ+1C+0+0+0+0
        Day_1307=+0+0+0+0+0+1N+C1+O0+ZS+gv+mG+qh+u8+tF+o0+bC+QU+Hm+7u+H+0+0+0+0
        Day_1407=+0+0+0+0+0+1H+9Z+K2+Rz+eg+mb+nW+qQ+g2+ey+aT+Or+Ey+6Z+G+0+0+0+0
        Day_1507=+0+0+0+0+0+3B+Hr+RO+ad+pT+wD+qE+t2+nm+mn+iK+bb+SM+GU+1Z+0+0+0+0
        Day_1607=+0+0+0+0+0+2p+DF+UE+h2+pk+135+14q+13a+101+nR+kj+dN+Rq+Gd+1E+0+0+0+0
        Day_1707=+0+0+0+0+0+X+7S+JO+YE+hb+uY+yN+sO+mC+iQ+ZF+Oj+ED+6I+F+0+0+0+0
        Day_1807=+0+0+0+0+0+1H+2D+Fh+JO+aE+Vs+uq+15W+1Bl+10M+qh+aa+PG+A0+M+0+0+0+0
        Day_1907=+0+0+0+0+0+14+A4+M7+VN+mc+10D+18y+163+13a+10u+q0+hM+Tw+Eb+13+0+0+0+0
        Day_2007=+0+0+0+0+0+2J+JR+W6+d3+m2+og+ly+n2+mh+re+oW+hI+Q4+Bc+F+0+0+0+0
        Day_2107=+0+0+0+0+0+2V+IZ+Qz+ZH+cM+fd+jO+sM+y9+w8+sG+hf+RV+CL+E+0+0+0+0
        Day_2207=+0+0+0+0+0+1Y+F3+SJ+eq+td+11V+14F+16I+13M+yH+lK+ZM+IA+7G+D+0+0+0+0
        Day_2307=+0+0+0+0+0+n+8b+Gq+QE+YE+ed+hN+j0+ew+aS+TL+Lp+E0+5l+C+0+0+0+0
        Day_2407=+0+0+0+0+0+1u+GX+Tq+dK+oo+11R+12n+17b+zU+z1+ru+d4+O3+9S+B+0+0+0+0
        Day_2507=+0+0+0+0+0+1T+Dm+Ta+hU+xO+12v+14M+18C+13l+zw+qo+dl+Lu+8p+C+0+0+0+0
        Day_2607=+0+0+0+0+0+V+1i+LC+dy+un+14I+16g+11A+15J+xb+lU+e9+Mz+9K+F+0+0+0+0
        Day_2707=+0+0+0+0+0+1V+Ew+Ur+hB+v2+12d+1CF+14D+13P+u2+mC+aK+TD+Eu+c+0+0+0+0
        Day_2807=+0+0+0+0+0+q+AL+FK+Ji+iK+m9+151+10q+Yz+YI+eC+Uy+Ig+Ax+d+0+0+0+0
        Day_2907=+0+0+0+0+0+c+8f+HM+Sa+cr+jX+n4+oh+kh+eU+XN+QV+Eh+6K+9+0+0+0+0
        Day_3007=+0+0+0+0+0+L+Bb+P0+Mu+e4+mY+15C+163+155+wg+mU+bD+N3+A9+F+0+0+0+0
        Day_3107=+0+0+0+0+0+d+9M+Ih+RW+Zl+hv+mQ+ny+pY+hQ+Zx+RJ+Fe+6A+8+0+0+0+0
        Day_0108=+0+0+0+0+0+i+Au+Nu+c7+m2+uA+yV+11C+10J+qD+eM+Td+Gk+6Z+8+0+0+0+0
        Day_0208=+0+0+0+0+0+K+5s+BE+I0+Pe+Tc+VW+ZA+YA+Wf+Ql+Jf+C7+4y+7+0+0+0+0
        Day_0308=+0+0+0+0+0+J+FC+T2+Q7+td+11X+1BT+19r+15P+vg+qh+c9+OQ+Az+R+0+0+0+0
        Day_0408=+0+0+0+0+0+h+Cj+QP+fv+sZ+11w+16D+137+12Z+vL+na+bd+Ih+80+6+0+0+0+0
        Day_0508=+0+0+0+0+0+H+Dr+Sg+b3+rG+gZ+yB+18f+17x+yT+fp+TL+Nk+9o+5+0+0+0+0
        Day_0608=+0+0+0+0+0+i+BY+Sc+gy+vW+10w+pM+C2+QR+cj+mu+Zo+Ce+7E+B+0+0+0+0
        Day_0708=+0+0+0+0+0+1B+FX+Tz+kI+vt+xX+1Bf+13D+16d+W8+QT+4u+2j+12+4+0+0+0+0
        Day_0808=+0+0+0+0+0+b+Cn+SN+gz+uy+10p+16J+15F+17d+yt+pN+ZD+Pz+Ct+C+0+0+0+0
        Day_0908=+0+0+0+0+0+o+Gs+W7+cN+xP+15P+18V+yi+17M+xc+pN+cx+NF+Cs+D+0+0+0+0
        Day_1008=+0+0+0+0+0+o+1k+Ui+j2+tL+qa+16I+142+ji+gD+mQ+ds+Mk+A4+7+0+0+0+0
        Day_1108=+0+0+0+0+0+a+CX+SV+kh+uR+12W+19P+1Ei+14x+uB+i9+aW+RQ+CF+8+0+0+0+0
        Day_1208=+0+0+0+0+0+Y+Da+T7+kC+oe+tk+xc+ys+xm+rg+l2+eV+NK+9D+2+0+0+0+0
        Day_1308=+0+0+0+0+0+Z+El+Te+b8+k7+pN+pq+ra+p6+pR+iI+WV+NX+9t+2+0+0+0+0
        Day_1408=+0+0+0+0+0+Y+Ff+U2+gj+tp+xa+zE+zL+16P+xu+oi+dT+PU+Aj+4+0+0+0+0
        Day_1508=+0+0+0+0+0+Y+Fx+QM+Z2+lA+zJ+15o+15e+vt+pO+jN+aj+PD+Au+3+0+0+0+0
        Day_1608=+0+0+0+0+0+m+DU+Pb+ip+t7+10e+14R+19N+13F+xU+jw+by+KD+7v+1+0+0+0+0
        Day_1708=+0+0+0+0+0+9+5a+Jq+cw+rQ+zH+12w+10B+13s+pC+bG+Rd+6K+r+0+0+0+0+0
        Day_1808=+0+0+0+0+0+8+8o+OH+fl+hE+c4+14w+16V+Yj+cg+Ay+54+2k+q+0+0+0+0+0
        Day_1908=+0+0+0+0+0+Q+F7+OX+fu+qX+103+xS+oG+11h+uo+Yk+LF+DI+1I+0+0+0+0+0
        Day_2008=+0+0+0+0+0+8+3T+9y+Ii+Rp+bD+Yg+bp+We+Vs+QU+DE+72+1z+0+0+0+0+0
        Day_2108=+0+0+0+0+0+E+AV+QJ+ev+nm+kt+se+y6+11r+ri+hk+Q1+CD+2g+0+0+0+0+0
        Day_2208=+0+0+0+0+0+6+5R+Dm+Oj+a3+hu+s6+rN+oP+jQ+ae+N8+C1+1p+0+0+0+0+0
        Day_2308=+0+0+0+0+0+A+B2+PM+gv+uA+12k+16s+17T+127+yO+f1+XC+Ne+4A+0+0+0+0+0
        Day_2408=+0+0+0+0+0+D+Cy+Rv+ch+h4+pi+qm+rJ+rf+sz+iJ+Zl+I9+2L+0+0+0+0+0
        Day_2508=+0+0+0+0+0+B+Dc+Qf+a6+gQ+hL+rp+sV+y8+pv+lQ+aC+IE+2i+0+0+0+0+0
        Day_2608=+0+0+0+0+0+7+AK+QS+hM+no+ue+q4+lw+l6+iU+dl+WH+LP+4J+0+0+0+0+0
        Day_2708=+0+0+0+0+0+6+D2+QU+YA+hP+gc+ki+ol+kg+h4+bD+ZJ+If+2D+0+0+0+0+0
        Day_2808=+0+0+0+0+0+3+8M+OK+dk+e1+jg+13N+16T+zy+ax+MK+7V+3Y+U+0+0+0+0+0
        Day_2908=+0+0+0+0+0+3+Ac+Pm+hC+pl+ua+10W+u7+sM+r0+jB+Z8+Hk+2R+0+0+0+0+0
        Day_3008=+0+0+0+0+0+5+97+Nc+cb+qj+yO+13z+16U+11y+tw+gK+SD+C2+U+0+0+0+0+0
        Day_3108=+0+0+0+0+0+4+BM+Pb+gh+jB+tI+rx+10z+s7+mM+bf+We+KL+2J+0+0+0+0+0
        Day_0109=+0+0+0+0+0+2+8S+Kn+Vm+go+my+u2+vk+tj+oT+ct+Q1+DK+1d+0+0+0+0+0
        Day_0209=+0+0+0+0+0+2+90+Nt+fD+hx+pk+s2+nV+hJ+jC+Zu+OC+E1+1Y+0+0+0+0+0
        Day_0309=+0+0+0+0+0+2+8w+NS+ei+nW+sC+xf+yY+xT+wP+jD+W7+G7+1E+0+0+0+0+0
        Day_0409=+0+0+0+0+0+2+89+NX+d7+nt+vM+zc+110+yb+tG+bM+PS+IT+1e+0+0+0+0+0
        Day_0509=+0+0+0+0+0+1+8F+My+eB+mX+tl+xd+lg+lH+iY+cv+Si+DO+I+0+0+0+0+0
        Day_0609=+0+0+0+0+0+1+AK+LN+Vd+bw+hX+xO+vQ+g8+dO+dy+RY+Ck+n+0+0+0+0+0
        Day_0709=+0+0+0+0+0+1+9F+IH+UQ+as+j9+ek+jr+j3+da+dj+S2+Ch+F+0+0+0+0+0
        Day_0809=+0+0+0+0+0+1+4M+Cc+N3+Vb+bc+gL+i6+ex+Zi+QC+GN+76+E+0+0+0+0+0
        Day_0909=+0+0+0+0+0+0+7W+Lf+aX+mq+uy+zt+11Q+zs+rL+iw+R5+Ge+o+0+0+0+0+0
        Day_1009=+0+0+0+0+0+0+7V+HB+T9+h6+qX+iZ+jb+hU+hW+YO+N9+C5+T+0+0+0+0+0
        Day_1109=+0+0+0+0+0+0+74+Lm+Vd+mP+rD+v3+wZ+yP+ps+ZJ+QM+BU+A+0+0+0+0+0
        Day_1209=+0+0+0+0+0+0+6S+Fy+OE+WR+eG+y0+r3+fn+aP+ZL+KN+97+P+0+0+0+0+0
        Day_1309=+0+0+0+0+0+0+3j+E5+Pp+Yj+gV+oZ+mn+lq+ey+TU+I9+76+8+0+0+0+0+0
        Day_1409=+0+0+0+0+0+0+64+JM+XI+ik+sx+vd+wh+ox+i3+VN+LI+7l+7+0+0+0+0+0
        Day_1509=+0+0+0+0+0+0+60+Gn+RY+cu+mp+n7+q7+rG+iW+X7+Qq+B8+6+0+0+0+0+0
        Day_1609=+0+0+0+0+0+0+4Z+IH+V4+eZ+n8+qT+uB+uk+ke+YM+K2+6m+5+0+0+0+0+0
        Day_1709=+0+0+0+0+0+0+2n+I2+XH+gF+lF+vk+pL+kh+Zx+P3+8F+1L+4+0+0+0+0+0
        Day_1809=+0+0+0+0+0+0+1z+Ax+4b+an+Ut+lN+ud+tK+lr+RG+Lt+8x+8+0+0+0+0+0
        Day_1909=+0+0+0+0+0+0+35+Ib+ZN+iA+sJ+vG+vD+uv+lu+cm+M3+AZ+A+0+0+0+0+0
        Day_2009=+0+0+0+0+0+0+3I+IX+QW+cS+kM+nJ+ny+oU+fs+Uu+Nt+7z+3+0+0+0+0+0
        Day_2109=+0+0+0+0+0+0+36+IK+a0+dR+oD+os+uE+vV+fy+Ug+HO+8k+5+0+0+0+0+0
        Day_2209=+0+0+0+0+0+0+3G+I2+Wy+h5+ke+lt+Vk+ZR+j0+ZA+Lg+5N+1+0+0+0+0+0
        Day_2309=+0+0+0+0+0+0+b+3T+6j+93+AO+CN+D2+C3+AT+7S+4S+1S+1+0+0+0+0+0
        Day_2409=+0+0+0+0+0+0+Y+35+6O+9N+BT+CR+Df+Cz+AM+7B+3y+1D+1+0+0+0+0+0
        Day_2509=+0+0+0+0+0+0+2L+H5+VZ+fw+bF+um+if+WW+WC+TD+Hb+88+0+0+0+0+0+0
        Day_2609=+0+0+0+0+0+0+W+7P+Ov+Wt+qb+w7+nD+hJ+hl+RN+Gp+7o+0+0+0+0+0+0
        Day_2709=+0+0+0+0+0+0+2T+HB+Ph+bi+kP+pK+n4+o6+bd+UM+Lh+8p+0+0+0+0+0+0
        Day_2809=+0+0+0+0+0+0+1b+HP+Tl+aX+Zj+ro+d4+ZG+fH+Zg+J7+2x+0+0+0+0+0+0
        Day_2909=+0+0+0+0+0+0+2N+IR+RL+Wh+ZY+lN+mO+jm+aV+Rf+KL+3m+0+0+0+0+0+0
        Day_3009=+0+0+0+0+0+0+2V+Gf+SM+kE+nw+m3+tn+qI+eT+Ie+G3+u+0+0+0+0+0+0
        Day_0110=+0+0+0+0+0+0+1d+Gq+O5+bp+os+uJ+uL+q3+g0+Q4+HN+2b+0+0+0+0+0+0
        Day_0210=+0+0+0+0+0+0+1L+ED+SA+gL+hx+gO+Ow+DG+La+Mk+Cb+18+0+0+0+0+0+0
        Day_0310=+0+0+0+0+0+0+M+CA+Oj+cC+o9+v7+tS+mK+Qt+P3+FV+2V+0+0+0+0+0+0
        Day_0410=+0+0+0+0+0+0+M+9a+Fe+eA+nv+tS+rk+le+dr+TG+GI+2E+0+0+0+0+0+0
        Day_0510=+0+0+0+0+0+0+s+Cz+P6+ZQ+fp+lX+nx+gf+eK+Os+AF+S+0+0+0+0+0+0
        Day_0610=+0+0+0+0+0+0+K+Bq+S1+Zv+i8+cE+lr+c6+cc+Ns+Ea+1i+0+0+0+0+0+0
        Day_0710=+0+0+0+0+0+0+1D+B6+JI+LS+Oc+Tf+Pq+NQ+KM+GZ+B7+22+0+0+0+0+0+0
        Day_0810=+0+0+0+0+0+0+1I+C9+Mo+Qb+Up+mG+Xd+Uu+cF+V4+Ck+1f+0+0+0+0+0+0
        Day_0910=+0+0+0+0+0+0+z+CR+L2+S4+Ut+iP+YN+UK+Nh+Ix+Dj+1m+0+0+0+0+0+0
        Day_1010=+0+0+0+0+0+0+W+Cx+Lg+YL+k8+ns+Zz+g1+Y1+NY+FV+1y+0+0+0+0+0+0
        Day_1110=+0+0+0+0+0+0+s+Dr+LH+QC+WV+ht+qX+nd+fq+P7+CN+J+0+0+0+0+0+0
        Day_1210=+0+0+0+0+0+0+l+DA+QR+ez+kn+ki+fv+dr+We+S1+HG+1B+0+0+0+0+0+0
        Day_1310=+0+0+0+0+0+0+p+E1+Rd+Wf+dx+cn+ai+bf+WQ+NV+Eg+1K+0+0+0+0+0+0
        Day_1410=+0+0+0+0+0+0+b+CB+PR+eb+is+lY+Wt+TL+SO+LS+CX+E+0+0+0+0+0+0
        Day_1510=+0+0+0+0+0+0+k+ET+Lv+f0+jR+nO+qr+jA+eK+Qn+CF+Q+0+0+0+0+0+0
        Day_1610=+0+0+0+0+0+0+h+DF+RK+eX+fp+n2+nU+dk+dp+SF+G9+1U+0+0+0+0+0+0
        Day_1710=+0+0+0+0+0+0+Q+CR+QG+d2+im+nt+h7+Zx+U0+N1+F5+b+0+0+0+0+0+0
        Day_1810=+0+0+0+0+0+0+K+Ac+Ol+aQ+i5+o0+ny+h2+a6+OC+BG+A+0+0+0+0+0+0
        Day_1910=+0+0+0+0+0+0+K+Bw+Pb+dT+hE+ml+m4+di+c9+PR+Ai+9+0+0+0+0+0+0
        Day_2010=+0+0+0+0+0+0+H+BN+Oo+bm+hD+gY+hG+dB+WB+R7+Ed+U+0+0+0+0+0+0
        Day_2110=+0+0+0+0+0+0+G+B8+OR+bT+dV+gm+gI+ga+b9+Nx+9x+7+0+0+0+0+0+0
        Day_2210=+0+0+0+0+0+0+H+B3+OM+Zy+gm+nb+nK+iI+b1+Ng+9x+7+0+0+0+0+0+0
        Day_2310=+0+0+0+0+0+0+F+BV+Ph+bn+lh+n8+fd+Xx+Sc+Mn+DJ+J+0+0+0+0+0+0
        Day_2410=+0+0+0+0+0+0+A+Ag+It+PT+Vb+V0+ZX+UB+Qx+Ip+AI+5+0+0+0+0+0+0
        Day_2510=+0+0+0+0+0+0+B+Be+JH+R9+Vb+UW+T6+Z3+Ob+IZ+90+4+0+0+0+0+0+0
        Day_2610=+0+0+0+0+0+0+5+9B+Hp+RA+PE+Q1+Oy+W3+P7+HN+98+9+0+0+0+0+0+0
        Day_2710=+0+0+0+0+0+0+6+8b+LP+ZX+jR+jO+jJ+co+Py+Jj+AX+9+0+0+0+0+0+0
        Day_2810=+0+0+0+0+0+0+6+9k+MQ+Yz+YO+dp+eJ+is+Z1+Ln+8H+3+0+0+0+0+0+0
        Day_2910=+0+0+0+0+0+0+3+3d+6u+Dn+HP+LZ+Qu+SH+N8+Dn+6L+2+0+0+0+0+0+0
        Day_3010=+0+0+0+0+0+0+3+Aj+Lw+Ys+iY+cb+dY+iA+YN+LJ+9j+2+0+0+0+0+0+0
        Day_3110=+0+0+0+0+0+0+2+8C+LP+R8+Zg+bV+hE+XP+R6+Hs+AK+3+0+0+0+0+0+0
        Day_0111=+0+0+0+0+0+0+2+9O+JM+Pl+X9+Yr+Z1+V2+On+Ix+9G+1+0+0+0+0+0+0
        Day_0211=+0+0+0+0+0+0+1+7s+GA+NM+W9+Wx+RD+Qz+LL+Gc+8D+1+0+0+0+0+0+0
        Day_0311=+0+0+0+0+0+0+2+72+FM+KV+Jk+Rf+S2+Pj+I3+E4+6S+0+0+0+0+0+0+0
        Day_0411=+0+0+0+0+0+0+1+7Z+Fy+NB+SY+d7+RQ+MZ+KU+Es+6J+0+0+0+0+0+0+0
        Day_0511=+0+0+0+0+0+0+1+72+JC+Sg+Pa+Oe+cV+VQ+SU+HU+3n+0+0+0+0+0+0+0
        Day_0611=+0+0+0+0+0+0+2+6A+Bm+R2+bB+fC+Uq+ZB+Lc+Ex+6n+0+0+0+0+0+0+0
        Day_0711=+0+0+0+0+0+0+0+6A+G4+Ot+Wn+hp+gR+bF+Pf+Bv+i+0+0+0+0+0+0+0
        Day_0811=+0+0+0+0+0+0+0+60+Hv+RB+bO+gz+ec+UL+PD+GZ+68+0+0+0+0+0+0+0
        Day_0911=+0+0+0+0+0+0+0+4h+CS+GA+Tj+YM+R8+Ph+FV+4W+43+0+0+0+0+0+0+0
        Day_1011=+0+0+0+0+0+0+0+5Y+Gc+ND+ZG+hF+dq+Ug+LP+9G+l+0+0+0+0+0+0+0
        Day_1111=+0+0+0+0+0+0+0+4E+GL+SD+aT+dC+ZL+Lc+AZ+85+c+0+0+0+0+0+0+0
        Day_1211=+0+0+0+0+0+0+0+3X+Em+JU+KM+LC+SV+Vs+Rs+Gc+31+0+0+0+0+0+0+0
        Day_1311=+0+0+0+0+0+0+0+h+4h+IG+Kf+Ed+DU+X8+Qd+FT+23+0+0+0+0+0+0+0
        Day_1411=+0+0+0+0+0+0+0+k+B1+Mu+Ud+aG+WR+WY+Mp+CV+3s+0+0+0+0+0+0+0
        Day_1511=+0+0+0+0+0+0+0+2w+Az+FH+EP+HY+TK+Qn+Jh+Cg+1I+0+0+0+0+0+0+0
        Day_1611=+0+0+0+0+0+0+0+2q+Al+Dv+Fv+Ec+C7+BG+B2+9G+3L+0+0+0+0+0+0+0
        Day_1711=+0+0+0+0+0+0+0+2s+B9+FZ+Mm+Mo+NO+MI+Mw+EZ+X+0+0+0+0+0+0+0
        Day_1811=+0+0+0+0+0+0+0+2K+Cb+Ja+Ng+Qv+Qz+NV+J2+Dw+2o+0+0+0+0+0+0+0
        Day_1911=+0+0+0+0+0+0+0+2G+BK+Gx+Mb+PS+NQ+J6+Ga+CT+2l+0+0+0+0+0+0+0
        Day_2011=+0+0+0+0+0+0+0+1m+8a+QM+UC+WN+RZ+SM+NG+Gp+2o+0+0+0+0+0+0+0
        Day_2111=+0+0+0+0+0+0+0+1e+DO+LH+U5+XV+YH+RZ+Kp+B8+z+0+0+0+0+0+0+0
        Day_2211=+0+0+0+0+0+0+0+w+1g+Iy+Pk+ZC+YI+Vo+Lr+Dj+1c+0+0+0+0+0+0+0
        Day_2311=+0+0+0+0+0+0+0+1U+Eq+Lg+V5+bo+Vf+X7+P7+D5+1f+0+0+0+0+0+0+0
        Day_2411=+0+0+0+0+0+0+0+t+CS+ID+Ui+aC+YE+HU+CV+AF+28+0+0+0+0+0+0+0
        Day_2511=+0+0+0+0+0+0+0+r+Ck+Lb+WF+bv+bF+U2+K8+8l+T+0+0+0+0+0+0+0
        Day_2611=+0+0+0+0+0+0+0+12+CJ+Mu+Uq+Zb+XW+UN+Kr+9d+W+0+0+0+0+0+0+0
        Day_2711=+0+0+0+0+0+0+0+1c+9c+JR+IY+JX+QR+Ms+Mz+BV+s+0+0+0+0+0+0+0
        Day_2811=+0+0+0+0+0+0+0+J+77+F8+P0+S4+Ql+OD+Ii+Ab+q+0+0+0+0+0+0+0
        Day_2911=+0+0+0+0+0+0+0+12+9n+N0+WC+Ro+On+He+FK+Ah+2A+0+0+0+0+0+0+0
        Day_3011=+0+0+0+0+0+0+0+g+BS+J2+T1+XY+Jk+Jj+GA+CE+1R+0+0+0+0+0+0+0
        Day_0112=+0+0+0+0+0+0+0+o+9f+En+G3+EV+Dn+Gc+F6+8w+1L+0+0+0+0+0+0+0
        Day_0212=+0+0+0+0+0+0+0+p+8r+GE+O7+Xk+aM+U9+HC+BN+2B+0+0+0+0+0+0+0
        Day_0312=+0+0+0+0+0+0+0+18+BJ+L1+Sq+VS+O8+MT+Le+C7+27+0+0+0+0+0+0+0
        Day_0412=+0+0+0+0+0+0+0+Q+AA+Kf+RG+WE+Wo+R5+Lx+99+M+0+0+0+0+0+0+0
        Day_0512=+0+0+0+0+0+0+0+a+9P+EA+HG+Kc+FR+DR+Cc+9z+1Q+0+0+0+0+0+0+0
        Day_0612=+0+0+0+0+0+0+0+y+6y+8w+DL+JM+O8+TX+LK+9w+e+0+0+0+0+0+0+0
        Day_0712=+0+0+0+0+0+0+0+b+72+8j+C4+Bc+BV+9i+9G+7m+1R+0+0+0+0+0+0+0
        Day_0812=+0+0+0+0+0+0+0+M+8s+Jl+Qg+Ug+VK+TN+Ml+C9+Q+0+0+0+0+0+0+0
        Day_0912=+0+0+0+0+0+0+0+G+9K+F3+Rp+WV+Ox+Qb+L9+DQ+2p+0+0+0+0+0+0+0
        Day_1012=+0+0+0+0+0+0+0+c+9I+Eu+Hm+LP+SD+T3+LL+B4+L+0+0+0+0+0+0+0
        Day_1112=+0+0+0+0+0+0+0+8+4x+BS+O0+W9+RE+PD+K8+BZ+1Y+0+0+0+0+0+0+0
        Day_1212=+0+0+0+0+0+0+0+D+96+K8+Ro+Vl+Vd+OA+KF+96+M+0+0+0+0+0+0+0
        Day_1312=+0+0+0+0+0+0+0+J+9F+Gc+Ls+Qw+Q6+Lb+F0+BZ+1p+0+0+0+0+0+0+0
        Day_1412=+0+0+0+0+0+0+0+8+7a+GJ+Ot+UR+V8+RJ+JM+Bi+10+0+0+0+0+0+0+0
        Day_1512=+0+0+0+0+0+0+0+7+2A+6I+9E+CJ+4m+Ro+HT+Ea+1w+0+0+0+0+0+0+0
        Day_1612=+0+0+0+0+0+0+0+A+80+Im+Ra+S8+GW+Cs+JI+9f+L+0+0+0+0+0+0+0
        Day_1712=+0+0+0+0+0+0+0+b+8D+ET+Qb+VM+VG+RB+Ld+B0+x+0+0+0+0+0+0+0
        Day_1812=+0+0+0+0+0+0+0+7+3t+IB+LV+XZ+WJ+O9+IX+CO+M+0+0+0+0+0+0+0
        Day_1912=+0+0+0+0+0+0+0+6+8K+GV+QX+NS+GO+G4+EL+Aq+2U+0+0+0+0+0+0+0
        Day_2012=+0+0+0+0+0+0+0+9+Ae+Gd+QM+PB+Gs+Fp+EG+Al+35+0+0+0+0+0+0+0
        Day_2112=+0+0+0+0+0+0+0+M+8q+EZ+K3+XP+Qs+N9+Ly+BA+2j+0+0+0+0+0+0+0
        Day_2212=+0+0+0+0+0+0+0+C+7b+E9+KO+V6+QC+Ir+HV+C4+1P+0+0+0+0+0+0+0
        Day_2312=+0+0+0+0+0+0+0+6+74+Bb+HC+Hu+Gs+Kn+Gq+Cn+1P+0+0+0+0+0+0+0
        Day_2412=+0+0+0+0+0+0+0+5+7n+HV+Nq+Jq+QF+Rh+Ic+CY+1k+0+0+0+0+0+0+0
        Day_2512=+0+0+0+0+0+0+0+9+7e+Fe+Kr+Q2+ZA+V2+GD+BM+2K+0+0+0+0+0+0+0
        Day_2612=+0+0+0+0+0+0+0+6+8X+JG+K1+MU+RE+PI+Eh+B9+2a+0+0+0+0+0+0+0
        Day_2712=+0+0+0+0+0+0+0+D+7H+Be+DR+Dq+IM+Hz+K6+AH+1o+0+0+0+0+0+0+0
        Day_2812=+0+0+0+0+0+0+0+8+7s+Iv+SY+Qg+Qj+MV+HI+DZ+2Q+0+0+0+0+0+0+0
        Day_2912=+0+0+0+0+0+0+0+7+90+FI+KE+Ok+OC+Nc+Kz+Em+2e+0+0+0+0+0+0+0
        Day_3012=+0+0+0+0+0+0+0+3+7Q+He+Q5+Vh+XD+U6+NJ+D7+1Q+0+0+0+0+0+0+0
        Day_3112=+0+0+0+0+0+0+0+6+7p+GV+SZ+PD+WG+OY+Mk+C1+U+0+0+0+0+0+0+0
      End of Data
    End of VarSimul=viDiffHor

    VarSimul_8=BeamHor
      Varident=BeamHor
      VarAcc=Month
      VarType=Irrad
      VarStore=Simul
      VarMode=Accum
      VarModeSS=Aver
      DateBeg=01/01/90 00:00
      DateEnd=31/12/90 23:00
      ValMonth=131.04,143.28,215.28,228.96,265.68,186.48,164.16,163.44,157.68,131.4,109.08,93.96,
    End of VarSimul=viBeamHor

    VarSimul_9=T_Amb
      Varident=T_Amb
      VarAcc=Hour
      VarType=Temper
      VarStore=Simul
      VarMode=Aver
      VarModeSS=Aver
      DateBeg=01/01/90 00:00
      DateEnd=31/12/90 23:00
      WRFactor=100.00000
        Day_0101=-Y-q-18-1E-1K-1M-1O-1G-x+2z+6U+9M+AS+BM+BJ+AO+8f+7M+63+4k+3S+29+q-T
        Day_0201=-2C-43-5t-6t-7s-8a-9H-9O-7J-4g-29-5+1W+2Q+2X+1O-f-1n-2u-41-58-6G-7N-8U
        Day_0301=-94-9a-A7-AM-Ab-Ak-At-Ao-7X-3O+c+3u+6Q+7r+87+70+4E+2y+1j+T-m-22-3H-4X
        Day_0401=-5y-7V-91-9p-Ac-BB-Bk-Bm-9G-5x-2a+H+2K+2u+2N+c-1i-2e-3a-4W-5S-6N-7J-8F
        Day_0501=-8p-9O-9x-AE-AU-Af-Aq-Am-96-6x-3w-22-X+U+t+q-t-22-3C-4M-5V-6f-7p-8y
        Day_0601=-AD-BX-Cq-DX-EE-Ei-FC-FD-Ch-9J-68-3B-17-K-W-1s-4G-5G-6F-7F-8E-9E-AD-BC
        Day_0701=-Bu-CZ-DE-DY-Dr-E3-EG-EC-BH-7F-3O-S+1x+3F+3j+2b-3-1J-2Z-3p-54-6K-7a-8p
        Day_0801=-AE-Bf-D7-Dr-Ec-F7-Fd-Fe-DD-Ay-7r-4Y-2L-m-K-1D-3F-5T-6e-7q-92-AE-BP-Cb
        Day_0901=-DZ-EZ-FZ-G5-Ga-Gw-HI-HF-EQ-B0-7H-4V-3K-2k-2Q-3O-5Z-7e-8d-9c-Aa-BZ-CY-DX
        Day_1001=-EO-FG-G7-GY-Gz-HG-HY-HW-Ew-BS-7K-3x-1a-7+J-d-2r-5K-6G-7C-88-94-A0-Ax
        Day_1101=-Bt-Cn-Di-E9-Eb-Es-FA-F6-C6-8Z-5W-2S-5+1E+1r+16-y-3H-4n-6K-7q-9M-At-CP
        Day_1201=-E2-Fv-Hn-Ir-Jv-Ki-LV-Lg-Je-Gs-Eb-Dv-EH-Do-DN-Dg-FH-Gx-Hq-Ik-Jd-KX-LR-MK
        Day_1301=-MB-Lv-Le-LS-LG-L6-Kw-Kj-HT-Cq-9N-6I-4E-25-1N-22-4B-6f-7O-88-8r-9b-AL-B4
        Day_1401=-CJ-DY-En-FP-G2-GR-Gr-Gp-Es-Ds-BG-8X-5z-3k-2m-3j-5Y-7T-8g-9t-B6-CJ-DW-Ej
        Day_1501=-Fv-HE-IW-JC-Jt-KN-Kr-Kr-IA-E2-A1-8d-6b-6b-73-8W-Ad-Cg-DD-Dk-EI-Ep-FN-Fu
        Day_1601=-Gf-GJ-GX-GR-GQ-GR-GS-GK-E8-Cr-Bb-Ah-8u-7o-5r-5N-61-7Z-89-8j-9J-9t-AT-B3
        Day_1701=-Bp-Cc-DO-Dn-EC-ES-Ej-Eh-C5-8W-58-2J-K+v+1R+i-1B-3S-4M-5G-6A-74-7y-8s
        Day_1801=-9k-Ad-BV-Bx-CO-Ch-Cz-Cu-9r-5W-1G+1w+3p+50+4t+3J+13-1P-2C-2z-3n-4a-5O-6B
        Day_1901=-6w-7f-8O-8k-96-9K-9Y-9T-8C-66-3O-X+28+4W+60+5x+4O+2C+1C+D-m-1m-2l-3l
        Day_2001=-4r-62-7C-7p-8S-8t-9K-9K-77-4V-1s+S+1e+2Y+2z+2f+1L-a-1Y-2W-3T-4R-5P-6N
        Day_2101=-71-7d-8E-8W-8o-8z-9A-92-5u-1x+24+5Y+8B+9j+AA+99+6u+4J+3H+2F+1D+B-r-1s
        Day_2201=-34-4K-5b-6G-6w-7Q-7t-7s-4R-7+4B+7p+Aa+CC+Cb+BU+8w+5u+4A+2Q+g-14-2o-4Y
        Day_2301=-5w-7N-8n-9W-AF-Ak-BE-BA-84-4F-3+2r+5K+6k+7F+6n+4j+22+9-1j-3c-5U-7M-9F
        Day_2401=-Az-Cr-Ej-Fj-Gi-HQ-I8-I9-F3-BI-7g-4c-2G-w-c-1c-3r-6Z-7i-8q-9z-B8-CH-DP
        Day_2501=-E1-Ec-FE-FW-Fp-G1-GE-G5-Cg-8U-4K-j+1v+3Q+3r+2r+Y-2F-2t-3Y-4C-4r-5V-6A
        Day_2601=-6p-7T-86-8O-8g-8s-93-8v-5d-18+3U+7Q+A6+BT+BY+AC+84+5K+47+2u+1h+U-j-1w
        Day_2701=-3K-4k-6A-6t-7d-88-8d-8Q-5O-1n+1Z+4m+6t+8G+8V+7E+4z+2Z+1B-E-1d-31-4Q-5o
        Day_2801=-72-8K-9b-AH-Aw-BP-Bs-Bp-AG-66-32-G+1a+3e+4Z+4F+2R-3-18-2E-3J-4P-5U-6a
        Day_2901=-7Q-8G-96-9W-9w-AD-AU-AM-7M-3k-5+38+5r+7d+8N+7r+5t+3F+22+q-M-1Y-2k-3x
        Day_3001=-5A-6S-7l-8R-98-9c-A6-A0-6n-3G+k+3f+6O+7m+7z+6x+4l+25+1L+b-A-u-1e-2O
        Day_3101=-2n-3C-3b-3n-3z-48-4G-3b-14+4C+6R+69+64+9U+9O+9c+8I+6K+5I+4H+3F+2E+1C+A
        Day_0102=-u-1z-33-3c-4A-4Y-4w-4n-2N+U+3p+6n+8m+9J+9M+8A+6X+4V+3T+2Q+1O+L-i-1k
        Day_0202=-2d-3Y-4S-4v-5N-5h-60-5q-2j+3+2d+4x+72+8e+9O+95+7V+5K+45+2q+1b+M-t-28
        Day_0302=-3J-4V-5g-6H-6s-7H-7g-7O-4X-2N+J+2k+51+6R+6m+63+4Y+2W+o-u-2c-4K-62-7k
        Day_0402=-9Q-BG-D7-E7-F8-Fr-Ga-GX-EN-Br-9E-7A-5v-4s-4q-5s-7T-9R-A3-Af-BI-Bu-CW-D9
        Day_0502=-D3-Cy-Cc-CO-CC-C1-Bq-Bd-AV-7G-3E+b+3a+4A+3T+2g+l-14-1k-2n-2x-3c-4N-59
        Day_0602=-6C-7b-90-9l-AW-B4-Bc-BX-9D-6U-3u-20-y-3+c+O-r-2q-3i-4a-5T-6L-7D-85
        Day_0702=-8S-8k-91-98-9E-9H-9K-8y-5P-2X+m+3Y+5X+6i+6r+5W+3c+1g+Y-a-1i-2q-3y-57
        Day_0802=-6Z-88-9h-AX-BN-Bx-CX-CI-9P-6M-3Q-1f-7+j+t+1-1h-3l-4x-6A-7M-8Z-9l-Ay
        Day_0902=-Bk-CZ-DO-Dp-EH-Ea-Et-EP-At-75-4Q-2z-1Z+J+1A+w-b-2r-3l-4f-5Z-6S-7M-8G
        Day_1002=-8x-9d-AJ-Ae-B0-BD-BR-Aw-7P-4p-1l+x+3B+4B+44+2w+1D-u-1o-2i-3d-4X-5S-6M
        Day_1102=-7H-8F-9C-9h-AB-AX-As-AR-6u-3D+9+21+4A+5k+65+5b+3y+1Y+J-x-2C-3S-4i-5y
        Day_1202=-74-8F-9Q-A4-Ah-B9-Bb-BF-7x-4Z-1U+15+39+4P+4v+4U+2q+M-a-1W-2S-3P-4L-5H
        Day_1302=-5r-6N-6t-77-7L-7T-7a-6x-4P+I+3C+62+7t+9k+Ak+AX+93+6f+4o+2y+17-k-2a-4R
        Day_1402=-6Z-8t-BE-CV-Dm-Eg-Fb-FM-CP-9U-76-5E-3d-2p-2d-36-4W-6l-89-9W-At-CG-De-F1
        Day_1502=-FV-G0-GU-Gk-Gz-HA-HL-Ge-CM-8Q-4q-29-l+1L+2G+1g-8-2r-3b-4L-54-5o-6Y-7I
        Day_1602=-7z-8f-9L-9g-A0-AE-AR-9r-6M-27+2J+63+91+As+BT+Ab+8V+5U+4P+3K+2E+19+4-11
        Day_1702=-2A-3J-4T-54-5f-63-6S-5p-2V+19+5L+8Z+BS+D0+DV+Ct+At+86+6V+4u+3J+1i+7-1T
        Day_1802=-2y-4b-6E-76-7y-8b-9E-8o-4v-16+2m+4n+6l+7a+7y+7M+5i+32+1j+R-s-2B-3T-4m
        Day_1902=-5W-6I-73-7R-7p-85-8L-7Z-3p+a+53+8o+BJ+Ch+Dd+DD+B3+7x+6m+5b+4Q+3F+23+s
        Day_2002=-G-1S-2e-3I-3v-4N-4o-44+G+4r+8Q+Az+CI+D9+CZ+BD+94+6Y+5e+4l+3s+2y+25+1B
        Day_2102=+a+0-a-s-19-1L-1W-s+h+4F+8H+Bj+Et+Gg+He+HY+G5+Dg+Cb+BW+AQ+9L+8G+7A
        Day_2202=+62+4s+3i+37+2X+28+1j+2i+5U+8U+CJ+FW+Hs+Ij+Ip+Hs+G7+Ds+CH+Af+93+7S+5q+4F
        Day_2302=+2i+12-e-1Y-2T-38-3m-35+w+4r+8R+9e+BY+CD+CP+CC+Ah+8G+6n+5K+3r+2O+v-Y
        Day_2402=-1N-2E-35-3X-3z-4I-4c-3P+13+5E+9M+Cp+Ea+FV+Ft+FV+Do+Av+9T+82+6b+5A+3j+2I
        Day_2502=+11-L-1h-2Q-39-3f-4A-2f+1f+5p+8S+Ah+C3+Dy+EX+EJ+CY+9m+8A+6X+4u+3H+1f+2
        Day_2602=-1Q-2x-4U-5I-66-6f-6k-5K-2P+1L+5G+8W+AQ+CT+DR+DM+Bh+8z+7l+6X+5I+44+2q+1c
        Day_2702=+m-4-v-1R-23-28-26-b+1J+41+6w+9r+Bh+Dh+F3+FR+Em+CZ+BT+AN+9H+8C+76+60
        Day_2802=+50+3z+2z+2T+1x+1b+1a+3O+6P+9w+Dg+Gs+JJ+L3+Ln+LZ+KE+I4+Fj+EV+DA+Bq+AV+9B
        Day_0103=+7P+66+4n+47+3R+2y+2v+4H+6R+92+Bi+EK+GB+HP+I1+I0+H4+FN+DZ+CF+Av+9b+8H+6x
        Day_0203=+5s+4n+3i+3A+2c+2F+2F+39+5D+6w+9U+Bx+EH+Fr+GY+Gu+GF+Ej+D1+BY+A4+8b+78+5e
        Day_0303=+4D+2j+1F+U-I-p-s-6+1-A+1v+3m+7e+9N+9t+AC+9n+8Y+76+6E+5L+4S+3Z+2g
        Day_0403=+24+1Q+m+S+8-6-6+11+3B+4R+4f+5J+5e+6t+73+6T+5q+4x+49+3J+2P+1F+1A+a
        Day_0503=+6-X-1A-1U-1o-21-21-f+1I+3M+5i+8B+Ab+Br+CZ+Co+CQ+Aw+98+81+6v+5o+4i+3b
        Day_0603=+2W+1Q+K-E-n-1A-1B+Z+3J+6Q+A1+Ch+F5+Go+He+He+GR+EV+CE+Aj+9D+7i+6D+4h
        Day_0703=+3I+1r+Q-J-13-1X-1Y+1+2Y+6J+99+C3+ED+FF+G7+Fv+El+Ca+AU+8Z+6e+4j+2p+u
        Day_0803=-t-2r-4q-5u-6z-7l-7v-6K-3p-u+1o+49+65+7R+86+85+6X+4O+2A+u-M-1c-2t-49
        Day_0903=-4X-4v-5I-5T-5f-5m-5j-3i-1e+g+2p+5J+73+8J+9F+9T+8Z+72+5H+4H+3I+2I+1J+J
        Day_1003=-l-1s-2z-3Y-48-4W-4W-27+1G+5N+9A+CX+Es+GR+H0+Gc+F1+Cc+A1+8t+7l+6d+5V+4N
        Day_1103=+3S+2V+1Y+14+a+G+G+1m+4K+7W+A9+CP+EU+G5+H6+HF+GF+EV+CV+BE+9y+8h+7Q+69
        Day_1203=+4y+3g+2O+1h+10+V+R+2C+58+78+96+Ae+CA+Cs+DI+DW+DE+Bu+A5+8z+7t+6o+5i+4c
        Day_1303=+41+3T+2v+2g+2Q+2H+2W+49+58+8Q+CM+CP+F9+IP+G4+GS+Gc+FQ+Dl+CZ+BN+AB+8z+7n
        Day_1403=+6K+4m+3F+2Q+1c+13+14+3g+75+Ac+Dy+Gl+It+KG+Kp+KZ+JA+Gy+EY+DA+Bj+AH+8p+7N
        Day_1503=+6K+5F+49+3a+32+2e+2i+5B+8S+Bq+F7+Hq+Jx+LD+Lm+LW+K9+I5+Fq+EY+D9+Bj+AK+8u
        Day_1603=+7g+6L+50+4I+3Z+33+30+4k+7m+B8+FB+IA+KZ+M4+MZ+Ma+LM+JB+Gh+GI+Ft+FU+F5+Eg
        Day_1703=+En+Ew+F5+FA+FG+FL+FX+IY+MN+QU+UL+XY+Zu+bO+c4+bi+aE+Xr+VH+T6+Qw+Om+Mc+KT
        Day_1803=+I7+Fd+DA+Bn+AP+9S+9U+Bj+Es+IK+LU+Ns+Oq+Oq+OO+NN+Ln+Jx+I0+GE+EX+Ch+Aq+90
        Day_1903=+7t+6l+5c+52+4R+43+4E+7Y+BK+FS+J0+M4+OI+Pp+QT+QA+OW+M6+JT+Hl+G2+EN+Ca+An
        Day_2003=+99+7P+5e+4j+3o+3A+38+56+8P+Ba+Ef+Gn+IU+JT+Jo+Js+Ih+Gn+Eg+D5+BP+9j+83+6N
        Day_2103=+5B+3u+2e+1y+1J+q+14+4F+8M+Cn+Gi+Jv+MP+Nn+OI+Nv+ME+Jg+Gt+Fb+EO+D3+Bj+AO
        Day_2203=+9P+8P+7Q+6u+6P+64+6O+9u+E9+I8+Lu+P4+RP+Sq+TN+Sn+R9+Oi+M3+K8+IE+GJ+ET+CT
        Day_2303=+AW+8R+6L+5D+46+3J+3b+7M+Bd+FZ+J4+Ly+Nu+P1+PH+Of+My+KS+Hg+G4+EW+Cr+BB+9V
        Day_2403=+8W+7V+6S+5v+5N+4z+5P+9F+Cm+GS+Jp+Mz+P5+Q7+R8+R9+PL+N0+KL+J5+Hp+GY+FI+E5
        Day_2503=+D2+Bw+Aq+AG+9h+9I+9e+Dg+G3+IE+Jd+Kk+LV+Lv+Lz+LN+KC+Iw+HS+Fo+ED+CV+An+95
        Day_2603=+7c+63+4T+3d+2n+2C+2a+67+A7+ET+Hh+Ke+N2+ON+Oy+OU+Mx+KX+Hi+GT+FF+E3+Cm+BU
        Day_2703=+Ak+9z+9D+8p+8R+8A+8r+Co+Ge+KU+OX+Rq+UE+Vp+Wf+Wa+Ux+SM+PU+Nr+MF+Kd+J0+HO
        Day_2803=+Fs+EL+Cg+Bo+Aw+AK+Av+Ea+Hn+Le+PZ+SY+Uy+WI+X8+X4+Vd+TD+QN+OG+M8+K0+Hs+Fk
        Day_2903=+E4+C9+AE+9E+8D+7V+84+Ba+Eg+IV+Lk+Ok+Qs+S4+SZ+Rk+Pp+NR+Kq+JU+I8+Gm+FQ+E7
        Day_3003=+DF+CL+BQ+Aw+AS+A7+Ap+DI+GS+JZ+MX+Oy+Qg+Rf+S4+RX+QK+OS+MI+LB+K5+Iz+Ht+Gn
        Day_3103=+Fv+F6+EM+Dx+DZ+DK+Dw+FR+IF+L1+OF+RL+V1+Xu+Zb+a9+ZM+XN+Um+SO+Q3+Nh+L5+IT
        Day_0104=+G5+DU+Al+98+7W+6M+6s+9v+D5+G2+IK+KH+Lb+MN+MR+Ll+K7+I2+Fk+Ej+Db+CT+BL+AD
        Day_0204=+AJ+AW+Ak+Au+B5+BF+CN+Gl+Gu+GH+I4+Ke+NO+P9+Nc+NB+MW+Lv+Kb+J0+IC+H0+Fl+Ea
        Day_0304=+Ch+Ae+8b+7U+6O+5c+5d+73+AN+CW+GT+Ij+KE+K0+K5+JJ+Hj+G5+EH+DQ+CZ+Bj+As+A1
        Day_0404=+9u+9l+9b+9W+9Q+9L+AY+EQ+I4+LN+OZ+RZ+Tx+Vh+We+Wa+VR+TB+QO+Pm+PA+OZ+Nx+NL
        Day_0504=+Mo+MJ+M4+Lq+Lg+Li+Mw+PP+TO+X9+aI+cz+f6+g5+gN+ff+e6+c3+Zu+Y3+WD+UN+SX+Qj
        Day_0604=+Om+Mg+LZ+KS+Jf+JW+Kk+My+Q2+TM+WA+YX+aO+bg+cM+cG+ao+Ym+WR+Ut+TL+Rn+QI+Ol
        Day_0704=+O0+ND+Mn+MN+M5+M3+Nd+Qa+UD+Xn+bA+ds+gE+i2+iy+j4+hz+fx+dK+bZ+Zn+Y2+WG+UU
        Day_0804=+Sx+RM+QW+Pf+P5+P0+QI+Rx+VK+Xy+ap+cF+dn+en+eL+di+dM+bu+a1+Xw+Vr+Tm+Rh+Pg
        Day_0904=+O3+MI+LM+KP+Jj+Jb+L9+OE+Rf+V7+YA+ad+cs+eM+f7+fA+e5+c2+ZM+Xl+WA+UZ+Sy+RP
        Day_1004=+Qa+Pk+PI+Or+OY+OW+QA+T0+Wc+aH+dH+ft+i2+jP+jv+jA+hj+fi+dM+br+aN+Ys+XO+Vu
        Day_1104=+Ub+TE+SW+Ro+RL+RI+SW+VO+Ya+cD+fO+i8+jh+km+lW+kx+jQ+hO+f6+cb+a6+Xb+V6+Sc
        Day_1204=+QV+OG+N5+Lt+L4+Kx+ML+Oj+Rc+UX+XI+Zc+bS+cg+dE+dC+cD+aR+YB+Vg+TC+Qk+OI+Lq
        Day_1304=+K3+I9+H7+G6+FN+FF+Gn+Jb+Mm+Q2+Ss+VS+XN+Yl+ZR+ZM+YY+Wd+U7+S7+QA+OC+ME+KH
        Day_1404=+J3+Hn+H8+GT+G1+Fy+Hz+L8+On+S8+VX+Y4+aH+bv+co+co+bS+ZI+Wg+UK+Ry+Pg+NM+L3
        Day_1504=+J2+Gs+Fk+Ef+Dp+Dh+FN+Hv+Kx+OC+RS+U8+WG+Xm+YZ+Yc+XZ+Va+Sz+Qr+Oi+MZ+KQ+IH
        Day_1604=+Gs+FM+Eb+Dk+D8+D2+F4+I1+L8+OQ+Re+UN+Vx+X2+XL+Wm+Vf+TW+R6+Pg+OG+Mq+LQ+K0
        Day_1704=+JG+IV+I6+Hi+HR+HR+Ig+Kc+N7+PR+RF+TF+Ua+VR+Vy+Vu+V5+Tc+Ry+QK+Ob+Mz+LK+JO
        Day_1804=+I7+GL+FZ+El+E6+E1+F1+GW+IW+Kk+Mh+OK+Pc+QN+Qh+Qc+Pv+Oc+N1+LZ+K7+Ig+HE+Fm
        Day_1904=+Ew+E4+Da+D5+Cj+Ci+Df+Fz+Hg+Kv+MH+Mb+Mg+M8+NL+Nk+Mu+Lj+KQ+J2+Hd+GE+Eq+DS
        Day_2004=+CJ+B4+AQ+9l+9I+9I+Bp+FH+In+Mi+QJ+Sz+Un+W1+WP+Vy+Uc+SZ+Pz+Ns+Ll+Je+HY+FR
        Day_2104=+Dm+Bs+Aq+9o+94+94+BP+EX+Hv+L9+OT+QR+S8+T1+Tg+Ta+SO+QG+Nj+M1+KI+Ia+Gs+F9
        Day_2204=+EL+DL+Co+CG+Bs+Bt+DC+GC+KA+Np+R0+Sp+V1+Wn+Wp+X0+VX+TA+Qi+Pk+Ol+Nm+Mn+Lp
        Day_2304=+LE+Ka+JW+Ju+K5+K6+Li+NB+Ov+Qh+Rm+Sd+TB+UJ+UQ+Uf+U1+TA+S0+QN+Og+N4+LQ+Jm
        Day_2404=+I8+GN+FS+Ea+Dt+Ds+Er+Gw+Io+L1+Mx+Pi+SE+Tm+Ul+UO+Sn+RC+PA+OO+Nd+Mr+M6+LK
        Day_2504=+LA+L1+KY+K6+KX+Ky+M7+NZ+Pg+Rc+TT+UK+VC+VW+VX+Ve+VC+U6+Su+RP+Pq+OI+MC+JW
        Day_2604=+JX+Hn+Gr+Fv+FH+FJ+GR+H9+Jc+Lp+P6+R2+Sl+Ua+Vf+WN+WD+Uw+Su+RD+PX+Nq+MA+KT
        Day_2704=+JM+IA+HY+Gv+GU+Gb+Ig+Lc+P7+Sh+WT+Zc+c5+dT+dr+dW+cR+aN+Xm+VR+T6+Qn+OU+MB
        Day_2804=+KD+I9+H5+G0+FG+FM+HR+Ja+Mz+QO+Td+WS+Xr+Z3+Z9+YS+Wj+UW+SG+QF+Nh+L8+IZ+G1
        Day_2904=+E1+Bj+AW+9I+8R+8Y+An+DW+Gj+KJ+NR+Po+S0+TN+Tm+TH+S1+Q2+Nf+LJ+JF+HB+F7+D3
        Day_3004=+Bm+AM+9Z+8m+8D+8E+AJ+CL+E9+GF+Il+KE+LI+Mq+Nt+Ns+NC+M9+KL+IV+I3+Hc+HB+Gk
        Day_0105=+GS+Gm+Gx+H7+HE+HY+KR+Nx+Rb+VE+Yt+c9+ed+gM+hG+hG+g2+e0+bR+Ys+Xo+Wk+Vg+Ud
        Day_0205=+TY+SR+Rr+RI+Qv+R6+RH+TB+UU+X2+Zq+bn+e0+fs+gR+h7+gc+fM+dU+bo+aO+Yy+XY+W8
        Day_0305=+Ut+Ta+Su+SD+Rj+Rk+Rt+Th+VY+XN+a7+cQ+eV+gA+gi+gv+gr+g4+eQ+cg+b0+ZJ+Xd+Vw
        Day_0405=+Uf+TI+SZ+Rq+RK+RK+TE+VM+YQ+af+bX+ch+da+eY+et+eR+dE+bh+aC+YL+XG+Vx+Ub+TD
        Day_0505=+SL+RO+Qt+QO+Q1+QI+Si+VH+YT+bh+eT+gR+iB+jd+kf+kx+kP+ir+gg+eP+cQ+aQ+YQ+WQ
        Day_0605=+Ur+TC+SJ+RR+Qr+R6+TS+Vw+Yv+bT+eK+gn+iw+kt+ln+lx+kl+iv+ge+eO+bz+Za+XB+Um
        Day_0705=+Sr+Qm+Pf+OX+Nk+Nx+Q4+SO+Us+XF+ZT+bU+d2+e4+eX+eS+db+c5+a8+Y6+WV+Uv+TK+Rk
        Day_0805=+R8+QY+QE+Pv+Pa+Po+RM+Sl+Tz+V4+Vn+WC+Wo+XE+XH+WZ+Vp+V8+U7+TL+Ru+QR+Or+Mc
        Day_0905=+Mo+LA+KJ+JS+Iq+J2+JD+L5+NG+Qn+TN+Wn+Ya+Zu+bD+bk+bP+a3+Y5+Vx+Tz+S0+Q4+O7
        Day_1005=+Mc+L4+KF+JR+Ir+JI+KU+L6+NZ+Qk+T6+Ut+Vu+Y6+YH+Xn+WO+UW+Sy+RO+Q9+Ou+Ne+MO
        Day_1105=+LY+Ke+KA+Jg+JL+Jt+Mj+Q0+Sx+W5+ZK+cD+eQ+g5+gz+h5+g7+eF+bq+ZL+Wr+UN+Rs+PR
        Day_1205=+NJ+Ky+Jh+IR+HW+Ho+Jt+Mo+Pp+S3+Uq+Ur+Uu+Uz+UH+TS+Rt+Q7+OO+Mp+M5+LK+Ka+Jp
        Day_1305=+KD+Ke+Kt+L8+LI+M6+Nn+RJ+Sp+WJ+V1+WS+Z8+aP+c9+cf+cP+av+ZC+XY+WK+UZ+To+SV
        Day_1405=+R5+Oc+Op+Nf+NI+Nd+OA+OF+Pi+R7+TL+UB+VS+Wz+Y9+Yd+Xy+WS+VH+UD+TJ+SQ+RW+Qe
        Day_1505=+Q6+PU+P9+Oo+OY+PX+SZ+VK+Z1+bR+dr+fG+gr+iw+jt+kI+jm+iE+g4+dj+bc+ZV+XO+VH
        Day_1605=+TY+Re+Qf+Pf+Ow+PN+R9+T3+VK+Xf+aD+cF+dr+ev+fZ+fh+f7+dn+bv+Zu+YB+WS+Uj+T0
        Day_1705=+S8+RB+Qi+QD+Pr+QD+Se+V7+Vp+XG+b8+ct+dw+ca+dJ+dm+dW+be+aC+YF+Wn+UZ+SZ+QU
        Day_1805=+Om+Mt+Lr+Ko+K4+Kn+O0+RL+Us+Y6+at+dJ+fB+gI+gj+gT+f9+d2+aU+Xs+W4+UF+SR+Qe
        Day_1905=+Pt+Oz+OT+Nw+NX+OP+Rh+VL+ZA+cp+fv+iH+jt+ks+lD+kv+jg+hd+fA+cX+bV+aV+ZU+YT
        Day_2005=+YG+Y4+Xx+Xr+Xn+Yo+ci+gr+jz+mH+oL+qj+rN+s2+rZ+qH+oo+mu+kt+j4+hC+fK+dS+ba
        Day_2105=+Zi+Xg+Wa+VU+Uh+VY+Yc+bm+f3+iC+l8+nR+pA+qD+qg+qN+p8+n3+kd+i9+fe+dA+af+YB
        Day_2205=+WE+UA+T5+SK+SD+TK+VT+YE+b7+e8+h5+jX+lg+ng+oj+p5+oX+n0+kp+iQ+fo+dC+aa+Xy
        Day_2305=+W6+U7+T4+SL+SE+TK+Vi+Yd+bi+f3+iK+l4+nK+ol+pd+pr+pE+nW+lH+in+fy+d9+aK+XV
        Day_2405=+VQ+TC+S1+RB+R2+Rr+Tv+Wt+Zl+ca+fQ+hu+je+km+lM+lM+kV+iq+gk+eX+cc+ag+Yk+Wo
        Day_2505=+Vq+Up+UJ+Tw+Tt+Up+Uk+V2+Yw+cr+fz+gy+ij+kz+lh+lj+ld+kf+jG+hR+fS+dT+bU+ZU
        Day_2605=+Xn+W0+V3+UO+UH+VI+XT+a7+dI+gN+jH+lk+nW+oj+pE+pJ+oR+mm+kh+iV+g8+dm+bP+Z3
        Day_2705=+XO+Va+Uc+Tv+Tl+Uu+XI+aQ+dz+hV+kp+ne+pf+rG+s5+sC+rR+pi+nL+ki+j3+hN+fi+e3
        Day_2805=+dO+cl+cR+cF+cG+d3+eN+fg+h9+jg+lT+nN+or+pv+qW+qv+qc+pf+oO+n2+kD+hP+ea+bm
        Day_2905=+Yr+Vm+UA+T2+Ss+Tz+Vr+YL+bP+eT+gp+jH+le+nP+nu+np+mm+l2+ix+gg+dw+bB+YR+Vh
        Day_3005=+Ty+SA+RC+QY+QS+Ri+U3+Ww+Zu+dW+gx+jG+la+ml+nG+n1+li+jr+hj+fP+d2+ag+YJ+Vw
        Day_3105=+UH+SU+RX+Qt+Ql+Ro+TV+WC+Zv+dc+hT+kI+lz+mz+nL+nL+mn+lR+jF+gp+e6+bN+ZI+XC
        Day_0106=+Vg+Tb+RX+Qm+Qf+Rl+TS+Vg+Yo+cO+fH+hl+k7+lm+mX+md+ll+k6+i0+ff+dr+c2+aD+YP
        Day_0206=+XQ+WO+Vq+VS+VO+Vz+XW+Zv+cO+eX+gA+i3+jl+kj+lA+kt+k5+jO+iD+gc+eh+cm+ar+Yw
        Day_0306=+XR+Vq+Uy+UM+UG+VZ+Xv+am+e5+hW+kL+kj+l2+l5+kt+k8+ir+hG+fa+du+bo+Zj+Xd+VY
        Day_0406=+UD+Sm+S1+RU+RM+Rs+Su+UK+Vl+XH+Yb+Zg+aT+b3+bJ+bC+ad+ZG+Yl+XS+Ww+WE+VX+Uk
        Day_0506=+Ul+Uo+Up+Uq+Ur+Ve+Ws+Yf+aO+cN+eF+fq+h7+hH+hl+hp+hE+gI+fD+e3+c5+a8+YA+WC
        Day_0606=+U6+Rq+Qg+Pq+Pg+QU+SA+Tx+WW+Zd+cf+fg+hf+j9+jv+k8+jX+i7+g8+dr+bp+Zm+Xk+Vh
        Day_0706=+Uh+Ti+TD+St+Su+T1+Tk+Ul+Wc+YW+ZX+aR+bR+cN+e3+fg+gC+fM+eM+d6+bX+Zy+YP+Wq
        Day_0806=+Ul+TI+Sf+S3+Ry+SI+Sb+Tn+Uj+Vh+WQ+X0+Xa+Xx+Y0+Vn+Wp+We+Wd+Vs+Ub+TJ+S1+Ql
        Day_0906=+Q2+PE+Om+OR+OL+Pb+Rx+Ty+W0+ZV+cL+ek+hC+iG+iV+hc+gf+eu+cz+az+Z1+X3+V5+T6
        Day_1006=+Rm+QK+PV+Ot+Oi+Px+Rx+Ui+Xk+b5+e8+gx+j7+kh+la+lo+lA+jZ+hL+en+dV+cD+av+Zc
        Day_1106=+ZW+ZP+ZL+ZJ+ZF+Zo+aY+bo+d8+eR+ff+gi+gs+hi+iC+gd+ho+hV+gi+fj+ed+dP+cA+aw
        Day_1206=+Zh+YL+Xc+X5+Wz+YN+aj+dl+h3+k1+nC+nE+nQ+nL+mz+m3+kp+jI+hg+g3+eS+cr+bG+Zf
        Day_1306=+Yn+Xq+XK+Wx+Wr+YD+aH+dL+h2+id+lH+oU+ou+pT+r6+rf+rf+qd+oq+me+kD+hm+fL+ct
        Day_1406=+b3+Z2+Xw+XA+X0+YB+aT+de+h6+kN+nE+ni+nw+ny+nw+nK+mC+kl+j2+hA+fJ+dR+ba+Zi
        Day_1506=+Yy+YC+Xn+XV+XT+YP+Zd+bh+dj+ff+hh+je+lB+mH+mm+ms+m8+kv+jV+i0+gR+em+dJ+bl
        Day_1606=+aR+Z4+YM+Xr+Xo+YE+ZC+b0+dl+fu+hp+jU+kt+ln+mM+m5+lc+kk+jQ+hw+fs+dn+bj+Zf
        Day_1706=+Y0+WA+VB+US+UJ+V9+Wu+ZR+bo+eA+g8+i1+jA+jh+ju+jl+ir+hb+g0+eE+dK+cQ+bV+ab
        Day_1806=+Zg+as+aw+al+aZ+bX+ca+e3+fa+h9+in+kE+lJ+lt+m7+lu+lJ+kX+jX+iT+iF+hw+he+hU
        Day_1906=+hP+hJ+hH+hS+hY+hU+iK+k1+lb+mW+pT+pl+rF+st+uS+ul+tm+si+rb+qb+oi+mp+kw+j3
        Day_2006=+gQ+dd+cA+b9+b0+cC+e0+gS+jD+m3+p4+rw+uD+vp+wi+wu+wG+um+si+qL+oX+mj+ku+j6
        Day_2106=+iG+hL+go+gR+gL+hC+jY+lc+m1+nP+oA+o8+nh+o2+nx+oo+on+oY+ni+mf+lL+k2+ij+fz
        Day_2206=+eo+cu+em+f9+fH+f9+g2+hV+ij+ju+kt+lx+ma+nA+nU+mF+my+mY+lx+l8+ji+iG+gZ+ep
        Day_2306=+dy+cb+bu+bS+bT+cV+e4+fl+i6+l2+mT+oq+rA+tL+ty+tl+rm+pm+o0+mP+kd+ir+h5+fI
        Day_2406=+dX+bd+ad+Zu+Zm+af+cb+fC+hm+kQ+me+oA+pf+qK+qf+qp+pg+oE+mQ+kb+j7+he+gA+eh
        Day_2506=+e5+dZ+dM+dG+dN+da+dt+eG+fL+gs+kb+mh+pR+rF+so+uP+tm+tL+s6+qj+o6+lT+ir+gE
        Day_2606=+cu+ZP+XZ+WI+W7+Wv+YN+al+dO+g0+iZ+lW+ni+pN+qK+qO+pn+oF+mK+k4+hH+eU+bi+Yv
        Day_2706=+XI+VW+Ua+Tu+Tm+Ux+X3+Zr+d8+gb+jc+la+nC+nl+o7+o7+nW+m4+k5+hu+fP+cu+aO+Xt
        Day_2806=+WH+UZ+Tf+T1+Sv+U6+WY+Zf+d7+gc+jP+lj+ni+ov+pi+pn+op+mx+kn+iT+fg+cs+a5+XI
        Day_2906=+V8+Sq+Rc+Qn+Qe+Rg+Tc+WE+Zc+d5+gM+jE+lR+mq+na+ng+mj+l5+iv+gU+eF+c0+Zl+XW
        Day_3006=+WD+Uq+U7+Tc+TX+Uq+Vo+XS+aS+dK+gm+hp+jZ+le+ms+nE+mT+lY+jh+he+g4+eU+ct+bJ
        Day_0107=+Ze+YW+Xu+XT+XN+YF+aI+cy+fY+hy+js+lt+nV+oM+oy+oZ+nW+lb+jf+hw+hL+gl+gA+fZ
        Day_0207=+fa+f1+fa+fe+fi+g5+gU+fy+hW+iB+iu+jb+lB+lo+mL+m2+mD+kP+lM+hh+hV+iR+hT+fT
        Day_0307=+f2+de+cx+cU+cS+d9+do+fj+hy+kP+nh+qu+sp+uC+uJ+u6+t2+ru+qE+oZ+m5+jb+h7+ee
        Day_0407=+cI+Zm+YQ+XS+XG+Y4+Zq+cW+et+gZ+jC+lN+mN+ma+mf+mW+m0+kn+jN+ha+fg+dm+bs+Zz
        Day_0507=+ZK+Ye+YJ+Y4+Y3+YV+ZR+av+cw+ew+gq+if+kD+lT+m3+mF+lX+ki+jS+i6+gc+f9+dg+cC
        Day_0607=+aq+ZM+YY+Xy+Xq+YZ+aK+dP+fc+hE+in+jP+jg+j4+ib+iM+hb+gp+fl+eS+d3+cP+bY+aY
        Day_0707=+aP+aD+Zw+Zz+a0+aD+bI+eR+eP+eY+hJ+kp+mV+mv+mz+lx+n1+mp+lv+kd+jD+hn+gN+ey
        Day_0807=+dk+cS+bl+bH+bB+c0+dv+fz+iQ+jr+lt+nV+oh+q1+rE+rU+rT+q8+oZ+mp+lH+jj+iB+gc
        Day_0907=+fe+ea+e1+dc+dY+ed+gs+jq+n6+qR+t8+vE+wz+yT+zD+zF+yf+xH+vO+tB+qZ+ny+lN+il
        Day_1007=+gf+eS+dJ+cV+cO+dH+eq+h6+jH+kx+n5+pY+r6+sA+tI+u2+u6+tE+re+pi+n8+kY+hz+fP
        Day_1107=+dY+ba+aY+Zo+Zh+aK+bp+df+h5+kS+nQ+oz+pd+qH+r1+r9+q5+oy+nH+lO+jT+hY+fd+di
        Day_1207=+cp+bn+bE+ae+aD+am+dQ+fk+j0+m9+oN+ol+of+oa+nv+nJ+mh+lR+jt+iI+hH+gG+fF+eE
        Day_1307=+da+dd+dM+dJ+dK+dd+f0+fO+i0+jI+kP+lQ+mI+my+nJ+nE+ml+m4+lA+kA+if+hA+ff+eA
        Day_1407=+cO+ax+aF+ZR+Ym+Yy+Zf+aV+bG+cC+cz+di+e6+e6+dl+dt+cy+b7+cc+bp+ad+ZS+YG+X4
        Day_1507=+WW+Vf+V5+UV+U1+UK+W2+Xx+a1+bq+dV+f1+g5+gq+hJ+hF+gX+fC+dR+bU+Zj+Xy+WD+UT
        Day_1607=+UR+UL+UG+UB+U6+Ul+W2+YC+aK+br+el+hA+jB+kf+m3+mg+ma+lT+jl+hi+gi+fi+ei+dh
        Day_1707=+d5+cQ+c3+bg+bP+bT+cE+dM+ep+g8+hY+ig+jF+jT+iT+jd+j7+iM+hN+gX+g3+fX+ep+e7
        Day_1807=+eT+eO+eM+eL+eI+ed+eu+gC+h7+ic+jR+lL+o5+qA+rJ+rk+rP+qk+pd+oO+nH+lP+ko+jw
        Day_1907=+iX+gy+gH+fV+ex+en+g6+hK+iT+k2+lc+n8+oM+pF+pp+pz+py+pW+oT+n9+ko+iS+g7+dm
        Day_2007=+bt+Zl+Ya+XP+WX+Wn+Ys+bC+dY+g3+iH+k2+lO+mH+mV+m5+kt+jA+hD+fC+eN+dY+cj+bu
        Day_2107=+cP+cw+dC+dT+de+eL+hW+kp+oU+rx+v8+xr+zg+10h+118+10b+zP+xq+vk+tU+s4+qf+pF+np
        Day_2207=+mL+ki+jq+ix+iL+iX+ju+lL+mh+oP+pl+qt+rn+sN+sf+sO+rk+qf+pQ+oB+n3+m2+kk+ju
        Day_2307=+jY+ix+id+io+iX+iP+jl+kW+lt+mu+nj+oh+pF+pi+pt+pm+oz+oG+nA+kv+mF+kn+jM+hu
        Day_2407=+gO+ek+dr+cy+cL+ce+f4+gw+jS+lp+ne+pE+q5+r8+rQ+rJ+qK+os+nA+lR+jd+hp+g1+eD
        Day_2507=+d8+by+bM+aj+aI+aY+by+eE+gb+ih+kX+mL+nN+nq+oA+o9+nO+m8+ke+j7+hE+fL+dS+bY
        Day_2607=+a7+YW+Xe+Wl+W8+W5+W3+XJ+Z3+bn+f1+hc+jT+k6+kP+kP+ji+iB+gT+ek+dU+cE+az+Zj
        Day_2707=+ZL+Yt+Yd+YN+YB+YW+aU+cs+fJ+i2+k8+lr+na+p0+pw+q8+pf+oX+mr+ku+jw+iz+i1+h4
        Day_2807=+gS+fm+fP+f2+ek+et+fz+fn+hD+ix+kB+mD+nL+nC+n1+n7+mr+mC+lR+kR+jf+jK+j0+iU
        Day_2907=+iO+hf+iP+iO+iO+iZ+je+ke+m2+nW+ok+ps+qk+rH+rX+rY+rI+qg+ps+oh+nD+lp+jm+gn
        Day_3007=+gd+eP+dI+c8+bI+bC+cD+dT+dq+em+fg+hK+it+jd+kR+kq+km+jn+iZ+hF+gg+g8+fZ+f1
        Day_3107=+fN+eD+g1+gF+gQ+ge+hw+jI+ke+ly+nJ+oV+pU+qG+qf+qm+qY+ps+ov+o2+mO+kl+ji+iU
        Day_0108=+gx+fZ+du+dD+cW+cX+dR+eY+fm+gr+hp+ib+jD+jf+jn+jd+j8+iL+hM+gO+fN+eC+cr+b0
        Day_0208=+bX+Ze+bd+bR+bV+bV+c5+bb+dw+ep+fb+fx+da+hF+hT+hX+hV+gh+gF+fy+ep+cV+bj+aM
        Day_0308=+Zi+Y2+X8+WE+Va+VW+XQ+ZR+Zi+br+dS+ey+fu+gN+gU+gk+g0+fV+eI+ct+bE+Za+Xv+WH
        Day_0408=+VM+UL+Tm+TD+Sn+Sr+U7+Vl+Xb+ZV+bG+cO+d3+da+d2+dX+dJ+cF+b0+Zh+Yz+YG+XY+Wq
        Day_0508=+Wh+WY+WU+WP+WM+WQ+YN+aV+ba+eD+ef+fy+hy+jY+jy+jc+ip+i8+gw+fa+ec+dd+ce+bf
        Day_0608=+ah+Zh+ZB+Ye+YI+YO+ZW+bl+e0+fv+hD+hV+fn+f2+ej+e9+fb+es+e2+d4+be+a1+Yh+XD
        Day_0708=+Vy+Uk+U7+TV+T5+TK+Uv+Wl+ZM+c2+eL+gf+he+iW+gx+fW+dj+c9+al+ZX+Yu+YI+Xf+X3
        Day_0808=+WQ+Vj+VM+Uz+Ui+Uo+WQ+Yd+bI+dy+gf+j7+km+lX+m5+lu+ld+kb+iw+h2+fE+dR+bd+Zp
        Day_0908=+YM+Wk+Vs+Uz+UM+UO+WR+Z3+bQ+dc+fX+h2+hP+iR+iz+ia+hf+gU+ew+dC+c1+ap+Zd+YS
        Day_1008=+Y5+Xg+XS+XE+X3+XD+XI+ay+dS+fr+jF+lR+mE+la+kt+ks+lL+kJ+is+hG+g7+ez+dq+ci
        Day_1108=+bq+at+aO+Zt+ZX+Zc+bG+dU+g8+iY+kS+mE+nl+p0+pu+qJ+py+oq+n9+lJ+jc+hw+gF+eZ
        Day_1208=+dG+bs+bA+aR+Zv+a0+bi+dq+gU+jI+lz+oT+qR+rn+sR+sN+rP+pm+nq+lt+ji+hW+fL+d9
        Day_1308=+bM+ZP+YL+XI+WY+WW+YJ+aZ+dD+ft+iN+kX+mB+nG+nk+nc+mg+l5+j7+h6+ff+eE+cn+bM
        Day_1408=+an+aB+Zq+ZV+ZG+ZM+bV+eE+hO+jp+mP+on+qj+rG+rY+rZ+qf+pJ+nU+lZ+jh+hq+fz+e7
        Day_1508=+cX+aq+Zv+Z0+YL+YL+aO+ck+fT+i7+k9+ly+nU+of+pY+pj+p4+nb+lf+je+hv+gB+eR+ci
        Day_1608=+bh+aa+Zy+ZM+Yu+Z0+an+cS+eu+gz+ic+jn+lH+mZ+n5+nS+nL+lz+kK+ic+ho+h0+gB+fN
        Day_1708=+fA+ey+er+el+eh+ek+fG+gl+is+ku+mv+oD+p4+pt+q7+pp+pF+nz+mV+lm+kz+kB+iN+ia
        Day_1808=+hl+gr+gY+gE+g0+g5+gw+iK+kh+nQ+qQ+rz+sq+ro+qj+pi+oO+nE+mD+lJ+ka+jr+j9+iQ
        Day_1908=+hR+gO+fq+fH+et+ev+gu+jG+lE+mm+ol+r9+tX+uc+uY+tE+rf+q5+oN+mr+m3+lF+kR+jd
        Day_2008=+gW+hZ+hl+iB+i4+i1+iL+j9+k0+kz+ly+ma+n9+nR+nf+ng+nM+ms+lz+lD+kF+jZ+iT+hN
        Day_2108=+fU+dU+cR+bO+ae+aa+bd+dG+f5+iF+ko+n5+n7+ni+od+op+nJ+ld+jv+iM+gz+fc+eF+cr
        Day_2208=+c8+bN+az+aa+a4+a9+av+bk+ci+dw+cz+fJ+gT+hY+hr+hr+hQ+gX+fz+et+dk+cc+bT+aL
        Day_2308=+ZL+YG+Xh+X8+Wj+Wh+Y9+Zx+cB+eU+gV+iA+jc+kq+lU+lm+lM+kE+iS+gw+fQ+du+cO+ar
        Day_2408=+Zj+YW+Xs+XD+Wl+Wj+YO+at+dm+gb+jS+lX+nR+ol+p3+oh+nO+la+jT+iC+gv+fe+eN+d6
        Day_2508=+cI+bR+b0+aZ+aG+aG+cA+eo+hs+l2+ns+pz+rf+sc+t3+sh+rW+pr+no+lw+k5+iE+gM+eV
        Day_2608=+cq+b5+a9+ZD+YY+YT+Zh+bi+dt+gN+ik+l5+n9+oc+pN+pS+og+n9+l7+jX+hx+gN+em+dC
        Day_2708=+cE+bB+ad+a4+Zg+Zd+bP+e0+gt+ja+mN+ot+qj+s5+sj+se+rT+pf+nS+m2+kb+jB+hk+gK
        Day_2808=+fH+eG+dk+dF+cu+cw+dm+fE+hD+k3+ml+oM+pB+pK+oV+nN+m1+km+je+iK+gz+ff+eL+d1
        Day_2908=+bc+a7+ZI+YU+Xu+Xo+Z5+b0+dL+fe+hx+ju+lb+mj+nC+n2+m7+kc+ik+ha+gQ+fG+e6+cw
        Day_3008=+cO+bq+bZ+bH+b5+b6+cG+dw+fo+i8+kJ+mI+nd+oW+oh+oD+nH+ly+kU+jQ+iL+hH+gC+f8
        Day_3108=+e7+d7+cb+c5+bk+bl+dL+fZ+i2+ko+nK+pf+rI+sX+tE+tL+sf+rE+pJ+mc+jw+hF+el+cH
        Day_0109=+aR+Xx+VT+Tw+Sr+Sf+UI+X1+a6+dH+gD+ib+kO+lT+lw+ll+kd+if+g9+dx+bk+ZY+XM+V9
        Day_0209=+U4+Sv+SK+Ri+RJ+RG+T5+W5+ZX+dD+gh+jl+mM+o5+ot+or+nf+lV+im+gv+f3+dC+bL+ZT
        Day_0309=+Xz+WO+VX+Ug+U4+Ty+Vb+Y9+bF+eO+hO+jy+ly+nB+nf+nY+mR+kX+i9+gS+el+d4+bN+Zg
        Day_0409=+Yb+XT+Wt+WJ+Vu+Vs+XO+Zt+cm+fr+in+la+nn+p3+pm+q2+pD+nc+lJ+jJ+hJ+fJ+dI+bI
        Day_0509=+ZX+Xh+Wl+Vo+V9+V6+Wa+Z1+c2+fD+iD+ko+nK+ow+pi+pg+oE+m4+jg+hN+f4+cl+aS+Y9
        Day_0609=+WD+UB+T8+S5+RN+RI+T2+Va+ZJ+cn+g4+iE+k6+ls+mf+m5+kE+hw+fV+dM+bE+Z5+Ww+Uo
        Day_0709=+T9+RO+QS+PW+Or+Oj+QS+T6+WS+a4+dN+gi+j9+kS+l0+kU+ik+gI+de+cT+bJ+a8+Yx+Xm
        Day_0809=+XJ+Wq+Wc+WO+WF+WD+Wz+YA+ZB+b5+cR+da+dV+f8+fd+fY+f2+eC+d7+bV+aI+Yp+XN+Vu
        Day_0909=+UM+Sj+Rs+R3+QT+QO+Rf+Tq+WE+Z1+b2+d5+eu+g1+gY+gk+fz+ee+ce+aX+YQ+WK+UD+S7
        Day_1009=+QV+Om+Ns+Mx+MK+ME+Nm+Qw+UF+XH+aG+dZ+fq+hH+hn+hR+gB+ds+bJ+ZP+XV+Vc+Ti+Ro
        Day_1109=+QV+P7+ON+Ne+N8+N4+OK+Qq+U5+Wn+Zq+cO+eI+fT+fy+g1+eo+cn+aY+Yk+Ww+V8+TJ+RX
        Day_1209=+Q9+Oe+Np+N1+MR+MK+No+R0+Un+YT+bs+dv+fr+hJ+i0+hW+g9+dx+bK+a3+Yl+XU+WC+Uv
        Day_1309=+UJ+Tf+TL+T0+Sm+Sk+TK+Ud+WF+Xp+ZK+an+bp+ca+c2+co+c7+ap+Zy+Z0+YB+XI+WF+VW
        Day_1409=+Ul+U0+Tc+T2+Sw+Sy+Tz+Vo+Xz+aI+cU+dw+f5+fc+fo+fP+ea+dJ+bu+aF+Yb+Ww+VH+Td
        Day_1509=+S1+QM+PS+OY+Nv+No+P1+Rr+VF+YY+bX+e4+fv+h3+hV+hA+fl+dc+bF+Ze+Y3+WS+Ur+TG
        Day_1609=+SG+RF+Qi+QA+Pn+Pk+QP+S2+Tx+Vi+XL+Yc+Zl+af+b2+au+a6+Yr+XX+Vy+V7+Tu+Sc+RV
        Day_1709=+Qj+Pt+P3+Ob+Ne+Nh+OS+Qa+Sf+UI+VV+Ws+XU+Xl+XZ+Wr+Va+UF+T4+Sh+SK+Rx+Rb+RE
        Day_1809=+R8+RA+RA+RC+RE+RH+Ry+TV+TM+WE+XP+ZC+b0+cL+dN+d1+cX+bY+aH+YS+Xo+Wn+Vk+Uc
        Day_1909=+T9+Rb+Q3+PE+OP+Np+Oa+RC+U3+Vx+Xd+Z3+b8+c5+c6+bb+aW+Z2+XA+Va+Tz+SP+Qq+PH
        Day_2009=+OA+Mz+Lp+LC+KZ+K8+L1+OV+S5+VS+YV+as+cZ+dW+do+d9+bU+ZC+Wn+VP+U1+Sc+RG+Pt
        Day_2109=+Or+Nk+Me+M4+LT+L4+Lv+P8+SQ+Vn+YZ+b8+cg+dQ+dm+dR+c2+Zx+Xd+W5+UX+Sy+RS+Pv
        Day_2209=+Oi+NR+MA+LU+Kp+KM+LA+Nh+Pv+Sp+W0+Yj+bP+cv+ck+bG+ZL+X2+Ut+Uc+UK+U3+Tl+TU
        Day_2309=+TG+TT+Sz+TU+Tf+Tc+Ts+UH+Up+VK+Vh+W3+WI+WV+Wa+WL+Vv+Vn+VZ+Uk+V9+Us+Sh+Tw
        Day_2409=+Uw+Uk+Ul+Uf+Ud+Ub+Ul+V8+Va+W2+WQ+Wj+Wu+XC+X3+Wt+WJ+V9+WO+W0+VD+VB+Ur+UT
        Day_2509=+Sq+R9+PS+OZ+Ng+N4+Nd+Pp+SM+Vb+ZK+bG+dO+ex+fP+ej+dJ+b7+Yq+XJ+Vn+UG+Sk+RG
        Day_2609=+Q9+Oy+No+NC+Ma+M9+MF+N7+PF+Qr+Tx+WU+X7+XJ+Xl+YH+Y3+Wg+V4+Ta+S6+Qf+PC+Nj
        Day_2709=+MX+LH+K1+JM+Ig+IE+Ir+M6+PY+SX+VL+Xd+ZP+aD+aV+a7+Yc+WQ+U9+SW+Qu+PI+Ng+M3
        Day_2809=+Kl+JN+Hy+HE+GU+Fx+GG+Ig+Kb+O5+RL+TL+VM+WV+Wa+Va+Tv+Rd+QO+P8+Ns+Mc+LM+K6
        Day_2909=+JK+IT+Hd+HB+Gi+GO+H1+Kc+OM+S0+VL+XV+Z3+Zo+Zx+ZL+Xe+V3+Tm+SV+RG+Q0+Ol+NV
        Day_3009=+MZ+Lc+Kg+KD+Jj+JQ+K4+NW+QA+SH+Td+U9+V8+Vw+Vk+US+TJ+Rl+QA+OX+Mu+LI+Jb+Ht
        Day_0110=+Fi+E4+CJ+BH+AF+9V+9z+E7+IX+MD+Ou+R6+S7+Ss+Sp+Sg+Qw+O6+Me+LD+Jl+IJ+Gs+FQ
        Day_0210=+Eo+EG+Dc+DJ+Cz+Cm+DG+FT+IG+Ls+NG+O1+NK+Ku+LO+L6+KO+JA+IY+Hw+Gs+Gf+Fv+FD
        Day_0310=+Ek+EH+Dc+DJ+Cz+Cn+Cx+FB+Ha+KI+NZ+QC+S3+St+Ro+Qs+PY+Nh+Mp+Lu+Kz+K5+Im+IF
        Day_0410=+HE+G2+F2+ES+Dv+DV+Da+FG+Ga+Kl+Ol+RQ+Sr+TU+TO+Se+RU+PM+OP+NR+MU+LW+KY+Jb
        Day_0510=+Ix+II+Hc+HH+Gw+Gh+H0+JK+Lm+O2+Pv+RW+Sr+TS+Tq+TB+Rd+PE+P8+O5+NV+Mf+Lo+Kx
        Day_0610=+KD+JT+Ii+IK+Hw+Hg+Hn+K3+Nt+PQ+Rr+Sp+U9+UV+Uu+UI+Tf+Rv+QP+Ot+NM+Lp+KJ+Im
        Day_0710=+HK+Fp+EK+Db+Cm+CE+Cf+Gt+Le+QV+Up+YD+ao+cI+ch+ba+Z0+VV+TV+RV+PY+NZ+Lb+Jd
        Day_0810=+Hu+G6+EH+DM+CM+Bf+C4+Fc+Jd+O6+S0+UX+Ww+YY+YM+Ww+Ub+RW+Q0+OU+My+LS+Jv+IP
        Day_0910=+HL+GE+F7+EW+Dz+DY+Dt+Hn+MA+Qd+Ur+Xk+aR+bo+cM+bN+Yz+Vf+UM+T3+Rk+QT+PB+Nt
        Day_1010=+Mu+Lt+Kt+KN+Jr+JV+Jh+MU+OQ+Qp+Tz+Xj+bK+d1+de+dg+c3+ZN+Xx+WY+V8+Ti+SJ+Qv
        Day_1110=+Pc+OH+Mw+MF+LZ+L5+LN+Ox+T3+XJ+au+dW+ef+f7+eu+d6+an+YE+Wd+V2+TR+Rq+QH+Oh
        Day_1210=+NI+Lq+KO+Je+It+IN+Ib+LJ+O8+RZ+Up+Xt+aM+bg+c9+bc+Zl+X5+VQ+Tm+S8+QW+Ou+NH
        Day_1310=+Lt+KT+J3+IJ+Ha+H4+HL+KY+Nq+Rj+VA+YK+ae+bs+cD+b7+Yw+W9+UY+Sx+RM+Po+OF+Mf
        Day_1410=+LK+Jv+IX+Ho+H5+Gb+Gm+K5+Mn+QT+Tg+WX+ZQ+b2+bP+ab+YP+Va+U5+Sa+R6+Pc+O8+Md
        Day_1510=+LM+K3+Ij+I3+HN+Gv+H9+Kl+OF+RL+Tx+WO+Y3+Yv+Yu+Xl+Vk+TN+Rf+Q0+OK+Md+Kx+JG
        Day_1610=+Hk+G9+EW+Di+Cp+CC+CN+F7+Ib+Ln+Or+Qb+SM+TZ+Tl+T6+RH+Or+NW+MC+Kr+JX+IC+Gs
        Day_1710=+G0+F7+EI+Dp+DM+D2+DB+GC+JJ+ML+PG+Rk+UB+Vj+WA+VY+Tk+RB+Q1+Op+Nd+MR+LG+K4
        Day_1810=+Iz+Hu+Go+GF+Fh+FJ+FQ+HK+K5+Me+PE+RD+Se+TJ+TO+SY+R7+PH+Nq+MH+L6+Ji+IK+Gw
        Day_1910=+Fe+EG+Ct+C8+BM+Ao+Aq+Di+Gg+K3+Mr+Oo+QQ+RS+RS+QY+OY+MF+LM+KT+Ja+Ii+Hp+Gw
        Day_2010=+GU+G4+Fe+FS+FG+F9+FI+Hq+Kx+OO+Rp+Uv+XA+YQ+Yo+Y8+WF+Tl+SU+RE+Q1+Om+NX+MH
        Day_2110=+Kt+JT+I3+HK+Gb+G6+GB+IL+Kz+Nz+R8+Tn+Ve+WX+WY+VP+TS+RJ+Po+OH+Ml+LF+Ji+IC
        Day_2210=+Go+FM+Dx+DB+CP+Br+Bu+ED+H0+JS+Lt+Nw+PJ+Q3+QB+PO+Ni+Ll+KN+J0+Hc+GE+Eq+DV
        Day_2310=+CK+B7+9u+9H+8e+8E+8H+B0+EH+HU+KO+Ml+Ob+Pr+QB+PN+NY+LB+Js+IZ+HG+Fx+Ee+DN
        Day_2410=+CB+Az+9n+9C+8b+8D+8G+As+EN+IF+Li+Og+Qd+Rm+Rw+Qk+OZ+M4+KX+J1+HU+Fx+EQ+Cu
        Day_2510=+BK+9i+85+7G+6Q+5r+5t+8k+CL+Fr+J4+Lr+Nz+On+Ou+No+Lc+J8+HT+Fn+EB+CR+Ah+8x
        Day_2610=+7P+5o+4C+3M+2X+1x+1v+3x+7y+Ba+FK+IQ+KY+LR+LR+K9+Hv+FN+EG+DB+C2+As+9j+8Z
        Day_2710=+7j+6t+63+5c+5C+4v+4x+6r+AP+DZ+GQ+IX+Jr+LA+Lk+LS+Jo+Hd+GF+Eq+DU+C2+Aa+98
        Day_2810=+7g+65+4V+3e+2m+2A+24+46+6q+9n+Cr+F8+Gb+HD+H9+G0+E5+Bt+Bb+BJ+B1+Ai+AQ+A8
        Day_2910=+AT+Av+BA+BA+Bp+C0+CF+D9+E4+FK+GS+Gx+Ic+Ja+Jy+IK+Ik+IY+Hh+HG+Gb+Fm+F8+EP
        Day_3010=+DF+By+Ah+A3+9O+8x+8w+BC+Dy+Gs+Jg+M6+Ni+OW+Od+Nf+Lu+Jr+IX+HD+Ft+EY+DG+Bs
        Day_3110=+Ac+9Q+8D+7d+73+6g+6k+8X+BN+Ev+Hy+KV+M2+N5+NL+MW+Kr+Ir+Gf+ET+CG+9y+7H+4Z
        Day_0111=+2M-L-33-4f-6G-7O-7Y-5B-1Z+2E+5e+8W+AU+Ba+Bc+AF+7m+4z+3H+1Z-9-1r-3Z-5H
        Day_0211=-69-70-7r-8G-8g-8x-8u-6K-1y+2t+7C+Aq+Dm+FN+Fs+Ej+Bx+8p+7O+5x+4W+35+1d+C
        Day_0311=-1N-2y-4Z-5N-6B-6j-6j-41+Q+55+9k+DL+Fk+Gx+HJ+Fj+Cv+9p+89+6S+4m+36+1Q-G
        Day_0411=-1p-3T-57-5z-6q-7R-7W-51-n+3c+7X+AJ+DD+Eh+El+DL+AW+7Y+6X+5X+4W+3W+2W+1V
        Day_0511=+s+J-F-U-j-s-n+1T+5A+9I+Ec+Id+Kc+Ly+Ld+Jv+H8+Ec+DQ+CF+B3+9s+8g+7U
        Day_0611=+5w+4K+2i+1s+13+T+R+27+3S+7r+Ad+DE+Gd+Hd+IP+Hv+Fs+DV+CK+B8+9x+8m+7a+6P
        Day_0711=+5U+4a+3f+3D+2l+2T+2T+4O+80+Bp+F8+Hi+Iy+JV+Ik+Gw+Ek+Cj+C3+BM+Ag+A0+9J+8d
        Day_0811=+7u+7B+6T+67+5l+5X+5Y+7I+AQ+DA+GD+Iq+Kz+N6+Na+MI+KF+I2+HS+Gs+GH+Fh+F7+Ea
        Day_0911=+Dv+CW+CR+CD+C1+Bo+A6+Cn+EX+FZ+Hb+JO+K3+KY+KG+JC+II+Gw+Gb+Fu+FA+EJ+DM+D8
        Day_1011=+CK+BX+Ak+AL+9x+9g+9g+B5+EA+Ir+Lf+Nq+PA+Oy+Nu+M8+K6+JT+Ir+IE+Hc+H0+GN+Fl
        Day_1111=+F8+Ee+E5+Dq+Db+DT+DY+Ea+HG+K1+MW+OL+PF+Ou+Nl+Mg+LK+KG+JC+I8+H5+G1+Ex+Dv
        Day_1211=+CE+AO+8Y+7Z+6Z+5s+5A+6O+Ay+Ek+IF+Kk+M8+ML+LF+JN+Gg+Fi+Eo+Do+Cn+Bn+Am+9m
        Day_1311=+9M+90+8d+8T+7h+8C+86+8T+9H+Bu+DQ+Dn+Dy+G3+Gq+H5+Fq+Ev+E3+D5+C8+BA+AD+9G
        Day_1411=+88+71+5u+5M+4o+4S+46+4Q+6a+DA+EX+H6+JL+Jv+Ke+In+GX+F1+DV+Bv+AL+8k+7A+5Z
        Day_1511=+3u+28+M-a-1X-2C-2r-1o+2d+75+Aw+Dy+F6+FT+Ep+Cx+9u+8a+7F+5v+4b+3G+1w+c
        Day_1611=-F-17-1z-2R-2s-3B-3U-2E+2t+7t+CG+Fj+I6+JL+JL+HU+E9+Ct+Bd+AN+96+7q+6a+5K
        Day_1711=+49+2x+1l+1A+Z+A-F+v+5L+9c+DC+Fz+Hp+Ic+Hw+Fr+D1+Be+AH+8u+7X+6A+4n+3Q
        Day_1811=+26+c-r-1f-2T-34-3e-2p+12+4o+8H+B6+Cv+Dl+Df+Bz+93+8N+7g+6z+6J+5c+4w+4F
        Day_1911=+4A+42+3u+3o+3i+3c+3X+4l+AZ+G3+Ks+OZ+R9+ST+SP+QF+MP+Ky+JW+I5+Gd+FC+Dm+CG
        Day_2011=+B1+9l+8U+7r+7D+6m+6L+72+8O+DC+Ex+Hp+Jp+L1+KE+JG+H8+Fq+Eb+DF+Bt+AX+9B+7q
        Day_2111=+6Y+5B+3p+37+2O+1t+1O+1u+49+5k+8c+Bq+CQ+C1+BA+9n+84+7M+6d+5u+5C+4T+3k+32
        Day_2211=+2d+2H+1v+1l+1c+1X+1S+1w+29+4v+7B+A2+Bb+D2+Dp+D5+BJ+AW+9i+8u+86+7J+6V+5h
        Day_2311=+4g+3f+2e+29+1e+1J+y+1a+5k+9k+C8+Du+Fa+Ft+FW+Dx+Bk+AF+8l+7H+5n+4J+2p+1K
        Day_2411=-B-1q-3U-4O-5H-5v-6Z-6M-3Z+y+3M+4Z+5c+7O+7q+6b+45+3G+2S+1d+p+0-o-1d
        Day_2511=-1p-1x-25-27-28-28-27-1f+1O+3l+6r+9U+BB+BV+Ak+9A+7J+6e+5z+5K+4f+40+3L+2g
        Day_2611=+1f+f-M-s-1O-1j-25-1h+h+39+5A+6t+7b+83+7b+6O+4q+3i+2Z+1R+J-q-1y-36
        Day_2711=-4B-5K-6S-73-7e-83-8T-7r-3q-d+31+61+7X+8P+7T+5s+3C+2O+1b+n+0-o-1b-2P
        Day_2811=-2y-3W-44-4K-4b-4l-4w-4n-3M-1l+A+1a+2Q+2s+2v+2F+18+B-m-1j-2g-3d-4a-5X
        Day_2911=-6Y-7g-8o-9R-A3-AV-Aw-Ae-7Q-4g-2F+8+1y+39+3G+1w-T-1W-2a-3d-4h-5k-6o-7r
        Day_3011=-8T-92-9b-9s-A8-AI-AT-A8-76-56-1Z+16+4K+5k+65+4W+24+19+E-g-1b-2V-3Q-4L
        Day_0112=-5E-6I-7M-7s-8P-8k-95-8g-4d-3+4f+8o+BL+CW+C5+AB+6t+5Q+3y+2W+14-P-1r-3J
        Day_0212=-4p-6X-8E-9B-A7-Ao-BV-BJ-7I-2h+V+25+3K+3Z+3T+1v-l-1R-27-2n-3T-48-4o-5U
        Day_0312=-5N-5B-50-4s-4k-4d-4W-3l-3+3O+72+B0+Er+HH+Gc+EO+BM+AR+9V+8a+7f+6j+5o+4t
        Day_0412=+3e+2N+17+S-C-e-15-x+15+3I+57+6j+7m+87+87+70+5V+48+2m+1Q+4-1I-2f-41
        Day_0512=-5F-6U-7j-8N-91-9S-9t-9e-5f-1J+32+6G+8v+AH+AD+8M+5A+3o+2T+17-E-1a-2w-4I
        Day_0612=-5V-6i-7w-8X-98-9X-9w-9W-59-M+43+6i+8U+8Q+6n+4K+1g+V-f-1q-31-4B-5M-6W
        Day_0712=-7i-8z-AG-Av-Bb-C4-CY-CK-7t-2v+1L+4r+7L+8g+8c+6c+39+2B+1C+D-m-1l-2k-3i
        Day_0812=-4O-52-5g-60-6J-6W-6j-6X-30+W+2I+3j+4h+5l+5r+4k+2m+1c+T-h-1r-31-4B-5L
        Day_0912=-6Z-7r-9A-9r-AX-B1-BV-BS-7k-3b-1D+c+3I+48+3W+2U+3-z-21-32-44-56-67-79
        Day_1012=-7r-8W-9B-9U-9n-9z-AB-9q-62-2J+1X+4Z+6Q+6Z+5L+3O+10+4-s-1o-2k-3h-4d-5Z
        Day_1112=-6g-7s-94-9h-AK-Am-BD-BE-AA-8r-6f-3q-18+H+y+4-1x-2W-35-3e-4D-4m-5L-5u
        Day_1212=-6C-6O-6b-6f-6j-6k-6l-6a-4A-p+1x+3o+51+5G+59+3w+2F+1C+A-s-1v-2x-3z-51
        Day_1312=-6O-7s-9M-AA-Az-BZ-C9-C8-9H-60-2j-5+1r+2q+2x+1b-11-1e-2H-2t-3W-49-4m-5O
        Day_1412=-5S-5T-5U-5U-5T-5S-5R-5K-3G-w+1Y+3k+5L+67+63+5D+3W+37+2i+2J+1u+1V+16+h
        Day_1512=+1-u-15-1S-1k-25-28-26-1c-m-1+k+c+3O+4u+5H+47+3t+3e+3P+3A+2v+2h+2S
        Day_1612=+2K+2G+2D+2E+2F+2H+2K+2U+4Z+7Z+Ab+C8+Bw+BN+Bi+B3+9i+8o+7v+71+67+5D+4J+3Q
        Day_1712=+1o+2-1k-2i-3f-4M-54-4z-2V+u+2V+4N+4p+4l+4Y+3A+1L+W-K-19-1y-2o-3d-4T
        Day_1812=-4c-4e-4g-4d-4b-4W-4S-4H-3A+1m+65+95+At+Cg+D9+Be+97+88+78+69+59+4A+3A+2A
        Day_1912=+g-s-2R-3F-43-4b-5A-5B-33+Y+30+6W+9B+Ag+Aw+9g+76+5p+4X+3F+1x+f-c-1u
        Day_2012=-2v-3u-4s-5L-5n-66-6O-6G-2j-t+1w+5k+8p+Af+BA+A2+7X+5t+4F+2a+w-j-2N-41
        Day_2112=-5s-7s-9t-Ay-C4-Cq-Dc-Dd-Az-7b-4f-2r-1L-L-v-2A-4R-5P-6N-7L-8J-9H-AF-BD
        Day_2212=-BU-Be-Bo-Bq-Br-Bq-Bp-Bc-8W-4D+K+2t+5H+71+7e+61+3G+23+q-N-1a-2n-40-5D
        Day_2312=-6t-8e-AQ-BL-CH-Cv-DZ-Dc-Ax-7B-3c-h+1b+2S+2E+R-2C-3U-4n-65-7N-8g-9y-BG
        Day_2412=-CB-D3-Dw-EM-Em-F3-FJ-FF-DR-Ax-6z-2y-V-N-1e-30-53-65-77-89-9B-AC-BE-CG
        Day_2512=-DS-En-G8-Gs-Hd-IB-Ii-Io-Ga-Dm-Aq-8b-7F-6Y-6E-76-9L-AT-Bb-Ci-Dq-Ey-G6-HD
        Day_2612=-Hh-IB-Ie-It-J7-JG-JQ-JM-Gu-DC-95-5Z-3V-2U-24-35-5h-6j-7m-8p-9s-Av-By-D1
        Day_2712=-E6-FE-GM-Gx-HX-Hx-IM-IJ-FV-BA-6v-3O-1E+0-T-1t-4n-5o-6p-7q-8s-9s-Au-Bv
        Day_2812=-Cj-DY-EO-Eo-FE-FW-Fo-Fl-Cz-9W-6D-3M-1C+A+U-W-31-3z-4x-5v-6t-7q-8o-9m
        Day_2912=-Af-Ba-CV-Cz-DT-Dn-E7-E6-BG-7o-45-s+1O+2o+35+1q-p-1h-2Y-3Q-4I-5A-62-6t
        Day_3012=-7c-8L-93-9P-9l-9z-AD-AB-8K-5k-3S-1H+L+1F+1V+c-19-2B-3D-4F-5H-6J-7L-8N
        Day_3112=-9S-Ag-Bv-Cc-DJ-Dp-EK-ER-C6-8y-64-3E-1d-N-U-2Q-4v-4i-4W-4J-46-3t-3g-44
      End of Data
    End of VarSimul=viT_Amb

    VarSimul_10=WindVel
      Varident=WindVel
      VarAcc=Month
      VarType=WindVel
      VarStore=Simul
      VarMode=Aver
      VarModeSS=Aver
      DateBeg=01/01/90 00:00
      DateEnd=31/12/90 23:00
      ValMonth=3.2029,3.0033,3.2969,3.5001,3.1994,2.6033,2.3036,2.3048,2.3013,2.4971,2.7026,3.0011,
    End of VarSimul=viWindVel

    VarSimul_11=PrecWat
      Varident=PrecWat
      VarAcc=Hour
      VarType=Length
      VarStore=Simul
      VarMode=Aver
      DateBeg=01/01/90 00:00
      DateEnd=31/12/90 23:00
      WRFactor=3893111
        Day_0101=+5Ce+5FX+524+4xe+4qW+4yH+4pq+4gO+4kF+4b8+41w+3xF+3wc+3oy+3sJ+44p+4DF+4Fd+48t+4Ai+47e+3vU+3Te+3bu
        Day_0201=+3at+3TF+3am+3b4+3i1+3j6+3gt+3Rt+3Dv+3Qp+3OA+3VW+3Py+3Ni+3df+3mi+3uk+4GT+3sQ+42m+4bI+4yt+4nB+587
        Day_0301=+5T0+5Xv+5Eq+5L8+5Nn+5CC+5wX+5zT+5gy+5KH+4cR+3qL+3hH+3kq+3eZ+3Py+3af+4LE+4cN+4US+4gu+4r5+4xJ+50z
        Day_0401=+4gc+4eo+4QU+4T9+4ha+4bI+4Zw+4Uu+4N6+4RE+4I4+46S+472+4FW+43a+45D+3tL+4J5+4mx+4gc+4qv+4ky+4eT+50z
        Day_0501=+4IW+4AN+4EA+45c+46I+4W2+4GT+47w+43y+3sf+3mY+3l1+3UA+3cQ+3Te+3WX+3Kb+38t+352+36O+3GM+3Dh+389+3Bl
        Day_0601=+2wb+2ld+2in+2hc+2q9+2dp+2k6+2dl+2tY+2d8+2VY+2Lw+2TP+2sJ+2nG+2iE+2m1+2cS+2jC+2q6+2vT+329+2sa+2mv
        Day_0701=+2qK+329+38U+2vl+3Ar+3Gh+3JP+3GF+3Eb+382+3G1+3HC+3VB+39S+3Cu+39A+3Gd+3Xm+3vw+3oP+3io+3hn+3jf+3kj
        Day_0801=+3W5+3a9+3Zv+3Th+3qj+3w7+44p+47G+3ie+3bL+3Nb+3Mv+3Pg+3cF+3Lx+3IH+3M4+3Rx+3HU+3IY+3T1+3gK+3xd+41N
        Day_0901=+4dc+4ba+4UO+4JM+4AC+40T+4G1+4KR+4IW+3ek+3di+3LA+39q+2zf+2r3+3Ff+3KG+3IV+3a2+3YW+3u8+48D+4Ds+47b
        Day_1001=+47J+4AN+4Ry+4jq+4l9+4Pe+47i+3vC+3r4+3vb+3wL+3e7+3kj+3f5+3b0+3jb+434+41w+4Ck+4HY+4dH+4Ux+3wZ+3dt
        Day_1101=+3RH+3Z5+3bd+3mU+3vQ+4Ya+4Wp+4RL+3tu+3sC+3ch+3S7+3N5+3Ff+3IO+3RD+3Ki+3Dd+3Ee+39S+3JP+3Kw+3Mv+3Oq
        Day_1201=+3bI+3pR+3wn+460+3wZ+49Z+4Uu+4gS+47J+3nx+3U3+3PW+3Bz+3HG+3GF+37d+3a9+3cz+3QJ+3PB+3bd+3X2+3ZM+3jb
        Day_1301=+3tV+3xd+3rI+3uT+3zu+46P+46P+4Ma+43F+3kZ+3iz+3cM+3cv+3YB+3Cn+3AW+3Es+3BC+3Lc+3QJ+3Ks+3mi+3eW+3YS
        Day_1401=+3ca+3Of+3jD+3gb+3fa+3Q8+3Oc+3QU+3GM+33q+39q+2yh+2gM+2ZI+2Wd+2Y6+2Wo+2bf+2Ue+2gl+2dC+2or+2rr+30S
        Day_1501=+3LV+3J0+3GT+2sa+3A1+2ou+2Xl+2QB+2Uz+2MO+2Oi+2Wk+2WW+2QI+2dw+2TM+2Zg+2R5+2L2+2Ol+2aJ+2gX+2nU+2ht
        Day_1601=+3r4+54R+52S+53J+5O1+5Nq+5Nj+5Oy+5lH+5cK+5py+60Y+6MH+6aX+4hy+3NN+360+35w+3KX+3K9+3Oq+3XN+3dK+3aG
        Day_1701=+3P4+3Uj+3NQ+3HX+3Nz+3y2+4Fu+4LP+3zu+4DT+4Id+404+4D1+46v+3kA+3aD+3RK+3eu+3fa+3Zv+3dt+3cF+3xB+3rh
        Day_1801=+4E6+4FI+4lQ+513+54t+58S+4os+4Xc+47b+3ji+3ML+2jo+2d8+2RJ+2Ko+2Sx+2SO+307+2wi+2rS+2zb+2wU+34T+3Ox
        Day_1901=+3JT+3Hb+3YL+3NQ+3Hi+3IH+3R3+3RO+3HJ+2rA+2n9+2pz+2pC+2jQ+2sQ+2ni+2pF+35C+37h+3PE+3BU+3Pu+3c1+3Q8
        Day_2001=+3SE+3eZ+3jK+3jR+3fJ+3xo+4U0+4Bf+41e+46E+4Kj+4W6+4O3+4S1+4Ck+4DF+3y9+46W+4M5+4ow+4n8+4iJ+4vm+5XB
        Day_2101=+5KO+5rY+61c+5rG+5yd+5yd+5wl+6Mj+5u6+5S9+4Vz+3ih+3iT+3XR+3ed+3Z8+3SP+3cz+4NR+4Qt+4Ae+4Rc+4bd+4ko
        Day_2201=+4u9+520+4pj+5B7+55g+5KA+5AG+5C5+4o5+4nk+3xd+3YP+3ID+38t+3Ux+3VB+44C+47X+5A6+4sq+4v6+4ll+4YF+4ii
        Day_2301=+51K+5Dp+5JN+5ZA+5bp+54K+4ul+4XZ+4WK+4Gh+3zj+31d+2vl+2va+2n2+2kc+2QB+2TI+2ec+2Y6+2UN+2Xl+2de+2q9
        Day_2401=+3Ff+39H+3D4+3Ki+3Ql+3It+3QC+3We+3GB+30x+2qb+2nY+2qm+2yl+3AW+3CS+3Rt+3hg+3UK+3lv+3zV+4I0+4Jo+4VT
        Day_2501=+4ct+4NN+4b4+4c2+4Cu+4KU+4Bc+3yb+3j9+3X9+3Ne+3J4+2mM+2bc+2LU+2aG+3gU+3vi+4HV+4Ml+4Gs+4OP+4XA+4wS
        Day_2601=+4FS+4uz+57p+4rJ+4tE+5Co+51K+4eM+4Kt+3kg+3D8+2yM+2hO+2ex+2o4+2j1+37W+3sm+41b+48V+4UZ+4In+4EA+4Jl
        Day_2701=+4Xx+4kh+4mj+5BS+5mL+5qz+5Xk+5VJ+5ic+5R4+4Uj+486+3qH+3VL+3R3+3KQ+3Iq+3HU+3Zv+3co+3ie+3Yn+3VP+3V4
        Day_2801=+3bu+3la+3ZQ+46y+4OI+4Js+4Hf+4D5+3xM+3eO+3dR+3Bb+2bK+2e6+2iS+2eR+2e3+3YZ+3U3+3G4+35C+2yo+3Gk+3Xf
        Day_2901=+3uB+3a6+3Eb+37I+3A4+307+3Cg+39E+2l4+2vF+36q+2tD+36j+326+3BC+3C6+36x+3Qs+4MC+4RH+4T6+4Ik+3yJ+40a
        Day_3001=+3p9+4Bx+4Zi+4Wi+4E3+4vm+5CX+5lm+5dd+52r+3wc+3l1+3oa+3db+3MW+3QU+3c8+3r8+4dx+4kB+4Tw+4sY+4wn+4bh
        Day_3101=+4Rg+4u5+4ey+4Ve+4LE+4kT+5At+5FQ+5Nq+5EZ+4tP+4Tf+4Ti+4SM+4Kt+4Og+4A9+46E+467+3od+3dw+3q3+3zq+4Je
        Day_0102=+4aS+4c5+4m3+4vK+4zk+4zI+56J+5WO+5Bu+520+4Xn+3xy+3xo+3wH+4YT+4fC+59F+59X+5dI+5g4+5XM+59h+4ym+4qo
        Day_0202=+4wB+4cf+4q4+5Fh+5By+55d+5Fa+51m+4Ph+4Y8+4Di+3vQ+3nu+3l1+3q3+3nO+3X9+3f5+4JF+4HH+4M5+42A+423+45q
        Day_0302=+4JM+4Ly+4QY+4Cd+4Bj+4C7+4Bj+4As+3pN+3zD+3rk+3YL+3Es+32R+2oZ+2y1+314+2wf+3DP+3AF+3BU+3YZ+3tn+46Z
        Day_0402=+3z3+4Dp+41C+3qx+43k+3zY+3o4+3tn+3ZT+3OO+3A8+33H+32G+3B9+300+36u+3QX+3gi+3e3+3gf+3sC+3UV+3jY+3bW
        Day_0502=+3ku+587+5jy+68v+6BB+6DH+6FN+6Hr+681+6nw+4px+3Ot+3F3+3Lm+4dL+3Pg+4l9+6Xa+8Cd+8PF+8MJ+8AM+7Uf+7If
        Day_0602=+7U9+79D+6pX+6fP+6Vc+6Ol+6I5+6J3+6mh+6yr+52n+4FZ+5jS+4Gz+4P5+4j3+4uU+4r5+4fi+4aZ+49W+4FS+4Dp+4Kx
        Day_0702=+4Kf+4CL+494+4Fd+4Zm+53T+4qd+4lC+4TN+4C0+3j6+3aR+3Ns+3Ah+341+3IY+4aq+3OD+3KC+3Ak+3Lj+3Dk+3NQ+3Kl
        Day_0802=+3zO+3o8+3ca+3S0+3XY+3Hp+3AF+3Yk+3fQ+3VL+3gi+3Z5+3VE+2uj+2ni+3Ew+3SW+3SI+3X9+3cl+3l4+3Vn+3f8+3UV
        Day_0902=+3Sg+3dt+3Vd+42t+46P+3dm+3UA+3ey+3Zv+37v+2zt+2s5+2vl+2xO+2Yt+2h6+3El+3J4+3af+3wA+3jt+3mU+3eW+3kS
        Day_1002=+3fM+3t7+46y+4CB+4Gs+4O7+4c9+4dx+4nh+4QD+49n+38w+3PB+38p+2s5+34v+3PW+3qH+3pp+3cl+3Mk+38t+3PS+3eA
        Day_1102=+3eH+3l8+42O+3yi+3pD+3io+3cl+3Wa+3Th+3Kz+2zD+2Ty+2Fm+2Bv+2Cm+2Pu+2YK+2iB+385+3Hl+3Gy+3UH+3UV+3jw
        Day_1202=+3jR+3YL+3n0+3rI+3yw+42m+45m+4Dw+47p+3ua+3wZ+3Qi+3fv+3O3+37P+38w+3A8+3qj+3ZJ+3xI+3zn+49L+3zA+4Np
        Day_1302=+4CE+4Kt+4Lu+4Dp+4K6+4dE+4Ss+44s+4EO+3o4+38i+2gM+2uy+2nm+2tp+2ps+2xZ+3AI+3x4+40r+4D5+4Xx+4Wt+4b4
        Day_1402=+4ub+4o5+4RA+4Ok+4Q9+48D+4ER+4CP+3hZ+3V4+3LO+3Rx+3Jv+3IK+397+3JI+3PE+3hu+3Pu+3Pk+3H2+3PZ+3J7+3F6
        Day_1502=+3TM+3VI+3Za+3Zo+3cz+3a2+3Zz+3kZ+39g+30S+2nR+2vh+37o+2Su+2Xb+2ry+3dw+3bI+3hn+3bn+3g9+3Wl+3NC+3wc
        Day_1602=+3Np+3HQ+3Vr+3Jo+34d+3eL+3uy+3o4+3pU+3iQ+3CA+3G1+2zG+2nN+30S+37y+39E+3KU+3ro+3oy+3wZ+4So+4cY+4tP
        Day_1702=+4S8+4cC+4x8+5E7+5k1+6FG+5qe+5Rv+4r5+4Iu+3xd+3oB+3e3+3dN+3fJ+3QU+3Sy+3d2+48K+3zc+4Sv+4ND+4au+4XE
        Day_1802=+4q4+4xw+4WR+4wE+5Br+4wg+5CX+4tZ+4n8+4mm+3xW+3u1+3X6+3OY+3YB+3iQ+3uT+4EO+4r2+4kd+53C+4i2+4gZ+4Jl
        Day_1902=+4Nw+44p+43o+3wn+4AC+4Uq+4S1+4NK+47X+43r+3df+3Dv+3Bb+333+2uc+2lW+385+3PZ+4F0+4QG+4Ej+4JC+4kI+4td
        Day_2002=+5BO+52E+527+4gS+5Kn+5Ra+4zL+4rG+4Z9+3yl+3hc+3er+3kj+3Uq+3by+3t3+44Q+4bP+5Df+4xU+56l+4zg+58Z+4jg
        Day_2102=+4rw+4oG+550+5LM+5UM+5gW+5s4+5Jb+5NZ+58y+4l9+4Sh+44z+3tE+3uk+4A5+4E3+49S+53v+5HE+5IX+5uf+5pE+5ic
        Day_2202=+5VU+5HE+5QH+5fY+5yu+5wz+5qX+5pE+5hz+5Sp+5BZ+4ip+4Zp+4PM+4kv+4dx+4Km+4ac+5K3+5P9+6An+636+62M+6EP
        Day_2302=+5yy+5pL+6EP+6tU+77v+71P+725+7Dr+6ww+6EI+5zl+64u+63b+5xY+64A+67H+69U+6B8+6tR+6ox+6qN+6hp+6Mx+6N0
        Day_2402=+6OX+609+5rY+5fj+61O+5yk+5XW+5kQ+5XI+4V8+4S1+4Y4+4P1+4BV+4PT+4gA+4sf+55n+61O+5rR+5yA+5yH+68o+6JR
        Day_2502=+5g0+5oH+688+6RX+6sz+6cB+6iL+6ZS+69b+5ct+5Lh+4wr+4y3+5Pp+5Pp+5VN+53s+5Ur+5ZD+5FT+5Rk+53X+57x+5XT
        Day_2602=+6E8+6Jc+6S3+6Ha+67n+5uY+6St+6Z4+6Vf+69G+5rt+5Ov+5GU+5Am+5M2+5FJ+5F5+606+7RG+7uT+7kx+7eA+7lh+7wf
        Day_2702=+89g+7Z5+7rd+8Np+8fi+983+9U0+9Gi+98n+A51+7UD+6cB+6Sx+6gC+632+63Y+6Ul+6lL+87v+8G1+8fz+916+8mA+8nL
        Day_2802=+8We+8ci+7fy+7af+7ZC+7jJ+7Wl+7R2+7OK+73H+6ET+6By+5wz+5Eg+5Se+4yH+4gq+527+65l+61x+5tJ+5i6+5Qn+5nz
        Day_0103=+61x+688+6Bk+6i7+64q+5hG+5vW+5mr+5hi+5o2+4td+4eI+4w0+4mK+4er+4ed+4bv+4dV+5Kn+5Lr+4pV+4U0+4Ux+4ER
        Day_0203=+4X0+4WY+4Uc+4GQ+4W9+4ZK+41e+3sw+43F+4Ir+3nx+3k0+3p2+3hO+3Xt+3gm+3gK+3jN+4Hx+4Yv+52S+4h1+4lG+4v3
        Day_0303=+5Is+5B0+5D9+4yR+4kW+4s3+4xi+4vf+6eq+8fJ+9Kc+6vy+51f+4Mh+4EK+4Hq+4MQ+4GT+4gL+4XZ+4CZ+4Po+4Sl+4XE
        Day_0403=+4Xu+4U3+4OS+4fm+4os+4lU+4qk+4oG+53F+4sc+4pj+4P5+5yO+4uQ+6dv+8tk+Alg+AQI+A7Z+9oi+A5h+9gB+957+8td
        Day_0503=+9IF+95Z+8tE+8n4+8gc+8ci+8ci+931+97i+9pn+7JI+5M9+3sG+3p9+42m+3ys+3dU+3r4+4Cu+3rT+3kA+3fF+3sQ+3YS
        Day_0603=+3ch+3dK+3rv+4Ly+4cb+4T9+4cp+4lG+4k1+4K2+3zH+3hV+3Vu+3MI+3Qw+3aR+3r4+44J+3zc+4mm+4lG+55g+4qr+4pD
        Day_0703=+4l2+5Kg+572+5HA+50w+5F5+51q+4wB+4mV+4TY+3nu+3ie+3XD+3Vy+3h7+3WX+3Y7+3kS+44i+4T9+4Ln+4Go+45O+3q0
        Day_0803=+3xF+3zD+3rh+3rd+4BK+4Jh+4IZ+4De+4FZ+42c+3eE+3a2+3ZC+3G1+3Hi+3WF+3VI+3jp+47Q+4w7+4aS+4pV+4xJ+4mR
        Day_0903=+4Yv+4d0+4lC+4hy+4lw+4vD+4vj+5K3+598+4fC+4Gh+3sC+3Zv+3hA+3XV+3yl+3r4+3oo+486+4pD+4hr+4Sv+4Fd+4CS
        Day_1003=+4UL+4PM+4Tw+4aA+4I4+472+47J+3oy+42H+3hA+3KX+3Gy+36O+2w2+2xL+3K5+3M7+3TM+3zH+4dq+4td+51O+5KA+5FT
        Day_1103=+5AK+5Br+4wZ+4nd+520+5gy+6GH+6NW+6NM+5bi+50s+4kv+4nv+4L7+4R0+4dq+55k+5GN+5Yb+5es+5yn+68F+5yV+5wT
        Day_1203=+5Jf+5im+5cc+5S9+5vu+684+66Y+6Ui+6f7+6Il+6BW+6KI+6E1+8KU+6CJ+5ks+6AE+66R+6E8+6uO+7Z8+7dm+7l1+7jb
        Day_1303=+7OG+7DE+7p2+7Sy+6vP+7TC+7GE+7Ct+74d+6Jj+5b9+5ah+5YJ+5Bg+5BL+5OT+5Pt+5L1+5Gm+6FQ+5u9+5xb+6TW+6Gj
        Day_1403=+6hG+6YY+6b6+6Na+6DO+5qh+5xp+5eN+5Xy+5MU+5CF+5SN+53Q+5VJ+5cf+5wl+6EM+60m+6CG+7TC+7Gn+6aQ+6TW+6XM
        Day_1503=+6Er+6X1+77B+7T5+7FH+7QT+7AT+6Up+6BW+59l+4lp+4eI+4Vh+4fQ+4QG+4zE+59l+59s+5fY+6Tk+6An+6Yt+6Zd+6Sm
        Day_1603=+6U1+6Ie+6VA+6D3+6Nr+5y3+6EI+5fD+6Hv+5iK+5Lk+51A+50T+4uX+4yf+5Lk+5TO+5hX+5XT+6Wd+6BF+6MK+6UX+6Jc
        Day_1703=+67H+6mX+6sW+6uS+6aM+76f+7HQ+6w9+7Lc+75z+6T0+6Bv+5nX+5gd+5Nn+5Dm+5nh+5XT+5vg+6un+6rO+6L9+6LU+5xi
        Day_1803=+6Os+6W4+6lg+6j5+6XF+6Cb+5z8+5U8+5VN+5Hg+54O+51O+542+4tL+4mV+4VT+4Wm+4xp+4r2+5Mw+5U1+5Cv+5Ok+5QZ
        Day_1903=+636+5rq+68M+6Mm+60b+5o2+5vg+5UF+5EL+4kd+4DF+4Bc+426+42A+3u4+4A1+3yz+3kg+3kV+4ZK+4Lu+4HR+4ZR+4aO
        Day_2003=+4h8+4x1+4pt+4uz+5FJ+56z+5NA+5Uy+5fD+5Kj+5b9+58S+58S+4dg+4gg+4R7+4fG+4wd+5O1+60m+6A7+6qp+7El+77I
        Day_2103=+7fy+897+7sQ+7tA+7fr+77o+7If+6EP+6C2+5bp+5Pm+4yA+4w0+4zZ+58y+5ZR+5Zq+5tQ+5sP+6sk+6rj+6fL+6Mx+6Ol
        Day_2203=+5b9+5jW+6Lb+6AZ+6Qg+6TE+6pM+6k2+79H+6xc+79f+6Fb+5xD+68I+63D+5zM+68F+6BM+66p+6aC+6RG+6Ba+6Qk+62J
        Day_2303=+6C9+6f4+6aM+6rq+7Rf+7U6+7d2+7Rm+6og+5ff+50X+4lQ+4Wp+4Sh+4OA+4Rk+4gA+57R+54K+5vL+5Nn+5Uh+5TZ+5BS
        Day_2403=+5zv+5lj+5lV+5vB+6Ax+5jd+5uG+5vI+5te+554+557+4lJ+4Po+426+4PM+4Jh+4Pl+4Ma+4bI+5VU+55P+4kh+4x5+4wS
        Day_2503=+4zP+4sK+4n1+4ll+4d3+4u5+4ka+4jc+4yO+4hr+4mm+4Y4+4uN+4uQ+6f4+8x1+BsG+FY6+Ge0+Fdl+Ej4+Do9+Cwx+C8m
        Day_2603=+BUp+Aqp+AEy+9vq+7WQ+71W+71P+703+6gh+5b2+5up+6Gu+5dv+5U1+5NO+5D2+591+56s+5P9+6mv+789+7VL+7xk+8MF
        Day_2703=+8fU+94b+8uz+8o1+8qL+9Od+95H+8vf+8mY+7kq+7LY+77y+6O5+6XF+6UU+6ps+6lA+6l7+6vI+80P+7ld+7ml+7q3+7or
        Day_2803=+8DF+7M4+7nV+8B6+8jt+8Qw+8H9+815+7x0+6xS+6g8+6Zr+75b+7My+6oq+6Wu+70S+7EQ+6mF+7bj+7MI+6uS+6h9+75s
        Day_2903=+74M+70E+75U+6X8+6b6+69K+6X1+6Pc+6Pf+647+6Yt+6qY+6Fs+5oO+5u9+6Pm+6bq+6Mt+6HT+7Qs+7IO+7nZ+7Q5+711
        Day_3003=+774+6ds+6dM+6RC+6XT+6c4+771+7Bs+7ZJ+7Yq+6d5+6cI+6lO+6Ka+6Ub+6s8+75G+6Zg+6uL+7Ks+7YO+86B+8lN+8K2
        Day_3103=+8Ox+8Ma+8kZ+8rl+8yK+9ZK+9BS+8wZ+8JM+7oW+76A+62C+67q+5i3+5m7+5Z6+5TE+5Dw+56T+6NI+6j5+6TL+6Er+5y3
        Day_0104=+5fY+5GG+5IX+5Hq+5FT+4na+4pD+4n4+4pf+4LE+4Q6+4T9+4aE+4d0+50Q+4Yo+4ko+5BL+5hQ+6YH+75z+7Pd+8pV+8pO
        Day_0204=+7xo+7RN+7nc+83B+8Jl+9L4+8yt+8dm+8rw+8FE+7Oq+7vQ+7Fm+6jX+79R+785+71F+6tw+9OI+Cfp+GeI+GzZ+GDI+FUz
        Day_0304=+ER5+DMJ+CNN+Brn+BOb+B4k+B5C+85f+6TB+6MY+6IQ+5pg+5bb+5Aw+5AR+54q+5RM+5Pb+5SX+67q+6ah+6ZP+6h2+6X1
        Day_0404=+6ex+6Ka+6Vj+6eU+6YY+6cn+72X+7ku+7tq+7E5+7Ft+79O+7Nl+7Rt+7xv+8U0+8ZU+9im+9CP+Aa5+B1S+BGE+BK5+C0y
        Day_0504=+CPh+CrM+Dfp+ESD+Em4+GXV+H8V+GW5+GGF+Ev0+EzF+DMG+Clo+BxI+AnQ+ARh+AFi+ASO+AMY+BqO+Cfp+CGM+CLE+BsC
        Day_0604=+BwA+CmD+Cmf+D2H+Dbl+D4m+CGk+BhR+Bwc+BLf+BTz+BYx+BUi+BrZ+BWI+Arn+B1W+AwJ+Bmz+DMb+CDz+CQ5+Ci8+DLS
        Day_0704=+DkT+EkX+G7o+EuA+FKz+FrS+Et5+EWH+FDu+CEY+CLS+BwY+C4a+BDr+BmQ+Ba2+B5U+BYE+Cjq+ER1+EeQ+FNB+Evg+FLR
        Day_0804=+GCV+HXA+HAw+FhV+Fso+FSZ+ET7+FCi+EY9+CrC+Bsb+BsC+BuP+AZ0+ARa+AdF+AZS+BTI+Bsl+BUf+BTz+Akb+B2C+AyI
        Day_0904=+BRp+CBf+Bxu+BLi+B10+BYu+C6n+BfI+BWy+APV+9su+9gZ+9Oo+96Q+A3m+A6Q+A99+9xY+A0b+BxW+C6W+Cgj+C5f+Bih
        Day_1004=+A24+AaC+B8Q+BJS+BnH+BtO+D2g+EBW+E28+Cs9+CUm+CPW+Bnm+BqH+Bw3+CWe+ClT+D53+ErY+GM1+HWD+IOa+Icc+JLb
        Day_1104=+Hw0+KSZ+L5q+MXv+Mrf+N1n+MPX+Mif+Kfs+IWE+H2x+GPa+FDu+FAu+Ex6+Dz4+E6N+DdE+Djg+FJu+EZn+FCw+E9l+EqC
        Day_1204=+FT8+FVn+Eg4+ECM+EHr+CZ9+CnS+Ct3+CJ1+BEe+As1+AD6+AcZ+AO1+AIl+9I1+99a+949+9Sp+AQS+AR5+91t+9GJ+9Uk
        Day_1304=+9zI+AZn+AnG+9xp+9pE+9NV+9OP+8V4+8Lj+7K1+75i+7Fm+7Pd+7sp+8Bi+8h4+8MJ+9GU+8Lu+9yV+9yu+9sx+9zy+AYb
        Day_1404=+Av8+BEC+AqJ+BQv+BQQ+BNs+BlP+CDI+CcJ+BKT+AAV+98q+991+9Gb+8v6+8nd+8vY+9WH+AR1+BkO+C3E+Blr+BQM+BNe
        Day_1504=+BhK+BeS+Ae6+Aog+AkG+9pr+9e1+9Tt+8YB+7Y0+6nt+72w+6g8+6qK+6kw+6Yt+7Ct+6wC+70H+8Ya+93F+8ib+8Nb+9Hg
        Day_1604=+8rw+8ho+8cG+7pi+7bn+6r3+6wb+6NT+6UF+5wh+5xb+6IX+6Hk+65s+6HW+6u7+6iZ+7JZ+81e+8sq+9Dp+A5P+9m7+AhN
        Day_1704=+AH7+9uG+AEd+AVD+Aun+BZo+C4o+Bo4+CXm+BX5+Atb+9mL+9nX+9bC+9pO+9gy+9Di+9YQ+A5B+BBC+EyI+Jtf+K1I+HPs
        Day_1804=+Hip+FVj+G60+FbR+FDc+FAk+FlW+FcB+Bbj+A1H+9xt+91G+9Lk+9QD+9Qf+9hs+9tJ+AHk+Ak9+B9D+Ada+AVU+AoA+Ai3
        Day_1904=+An5+9j0+9Vp+8zg+9OP+8x1+9b5+950+9OW+8Iy+7YS+ABB+Dcf+I5P+KFH+FJE+Juq+F7W+BON+9gI+9HO+8u5+8Yd+92u
        Day_2004=+8an+8Iu+8Rn+8IV+8v9+9UL+98n+97R+8pO+7RR+76q+6u3+6kt+6ya+6eq+6s1+6pv+73n+7ap+8w7+9CM+9KV+9AD+8by
        Day_2104=+96F+9U0+9Dw+9R8+9kX+9BA+8cs+98j+9cq+8pD+8I7+7sJ+8VM+84M+7uP+7tj+7gY+8Lx+8L0+9P5+9TY+9im+A1g+AOl
        Day_2204=+A9e+A1u+A3i+A9p+9pn+AfS+AnY+AUF+Amy+9Lh+9CB+9Yp+9J5+91w+91R+8xs+8ny+9E3+9ns+BKC+BWo+BiT+CEU+CRq
        Day_2304=+GZs+IES+IhQ+IyW+HtI+Hty+KKJ+K7d+LUA+Myq+Nvd+IBn+Dip+AFC+ADV+Ajk+BZy+BUD+Ao0+CEU+GLH+LOS+K5p+Isk
        Day_2404=+HjV+Gaq+G1h+FUz+F69+F5a+EfL+Aqi+9zF+9wz+A9i+9IM+9Fh+9Yl+9jn+9Tq+9Z6+9Ry+9Wj+A9i+A88+9yO+An9+A13
        Day_2504=+9y3+Al3+EOF+J6N+ICM+IV5+Kdi+KPy+M7Y+Nml+PVT+QKY+RCC+RWS+RXX+Rfn+RCC+Ks5+OyX+NbD+MFv+Kz3+Khc+Jtf
        Day_2604=+IiA+HVX+Gtn+GJP+Fv5+FwK+GdN+G0A+HZ9+J6i+EHg+Adh+9O4+8dq+8RL+8y6+9DY+9Mw+9q5+B7P+Aq2+A8r+Aso+Bh3
        Day_2704=+Ai3+BSq+BDu+Al3+Ar3+Ao0+An9+AX5+AI9+8mj+8a3+8KK+8dq+87v+7ur+8JX+8gO+9Sl+9U7+B5N+BrZ+CqP+C5f+Bhu
        Day_2804=+DDb+CZX+Cby+Btx+Bap+AVm+9sE+90s+8yf+7zx+7F6+76j+6rZ+7IR+771+79x+7Rw+7Gy+8De+8qZ+8vq+9BL+908+8b4
        Day_2904=+94t+8uF+8Jo+83B+8Rq+7XK+7IY+6oS+6xc+5qC+63U+5N0+4iQ+4ci+51O+51x+57f+4qW+53C+68o+5vP+5do+5LW+5Od
        Day_3004=+5Io+5Kq+57i+5DY+4ty+4ue+6P6+6Ri+63U+5zh+6VA+6Ow+6UN+6RJ+6Tg+7BC+7fk+7VO+7Xi+9Co+9ut+AqX+CAs+Coz
        Day_0105=+CZp+DMi+Cm2+CmD+Cfb+DHc+DM9+DLh+DMe+Dmq+DRg+DXr+Dgc+D72+CmN+C6P+CkI+C6E+BbE+Eqz+EfH+EB4+ESp+FFU
        Day_0205=+FMn+FnH+Gjt+Gjf+I4V+Ilq+Hy3+NH8+Hui+Eza+FHX+EH7+EKn+DS1+DMz+E3p+Dak+EPt+Dj0+FYj+Fph+FX9+FXQ+FQI
        Day_0305=+GCn+Fai+EHd+EUJ+DcY+CjY+Cfs+GcT+Ccp+Ga3+CZz+CXf+DBj+D6T+DJ5+DiK+E2k+DgE+DgZ+ElZ+GEe+GVk+H64+Gu4
        Day_0405=+FtK+Gdx+HBq+Hg0+IUM+JOz+JjT+J25+KBQ+Hsm+HnF+H97+HjH+Hs6+Gdj+GN5+H8Y+I84+Gls+LrN+SC6+SSO+Slr+RKB
        Day_0505=+QS2+PWl+P3P+Oab+OFV+OV0+PD8+Rki+LUZ+GSy+FMu+EDc+EdI+EIa+EbY+EKy+F6Y+EIh+FMg+GE2+JHF+KRD+Kl1+K9u
        Day_0605=+JMj+KLm+Jef+Kam+KNe+LKb+LB6+JCb+I9l+FK8+FDE+E0l+Ec0+EOv+Dlt+CcJ+Cls+C9L+CVI+CeS+DnF+Dpj+DsV+DHx
        Day_0705=+Ebi+FI2+Ejr+Dto+DBn+BQz+Brr+CL7+CG4+Aqp+AjP+BH8+B1v+Aoq+B1r+9yZ+AUT+Btj+CKC+DLL+Eww+GKe+GQU+Gac
        Day_0805=+GZa+Gla+H42+Ge4+Leo+McD+Ny1+PFy+QR7+KSS+Fg5+KRc+QR4+KQv+Feq+KRH+QQD+RbR+QYz+RSK+Q1Y+OdK+NDO+MbN
        Day_0905=+LTi+KBX+JXl+IvI+IUP+Icq+Ikb+Iuq+KXG+NSx+I3M+Dii+ALb+8F7+8mV+8Yk+8ZJ+871+8V1+916+APx+BF2+C7h+Ct0
        Day_1005=+CSF+CCE+C5Y+BtD+DVe+EAD+EzJ+Enp+Dw4+Cl8+CT9+Cbk+D16+DDp+D6a+D0v+H6y+Dzo+Eig+Es4+Fge+FYu+F6R+FID
        Day_1105=+FH1+FX5+FvQ+FgQ+Fm8+Ged+Ftt+GCV+FdC+DMi+DUZ+DIM+CPa+C7Q+Bg5+Bbc+CLj+CNp+DQ3+Cbr+EH7+EXT+EQ3+ERC
        Day_1205=+E8g+Edy+Dlb+DSw+DPN+Dks+E2y+DTc+DdZ+Cia+Ci8+D8E+DRW+CPy+CmV+CwS+CVr+DRI+Dx2+EyS+F2X+Fti+GMa+FyJ
        Day_1305=+GFu+FcP+FFt+ELX+Ds0+DBZ+EJf+Dxb+DLE+CgH+D9k+Bih+BaU+B5C+ADA+9sV+AmW+AtC+ATd+AyT+Bvl+FkH+KYn+P0y
        Day_1405=+Niq+MzQ+LmV+MBH+KYr+Kp9+LFL+LJM+MX7+Nkb+IHr+Dwa+BW1+Bjs+BDZ+BkV+C1z+FsM+Kj9+Qev+PmK+OwH+O70+NL5
        Day_1505=+Mrb+MLM+M2u+Lle+M2Z+NWB+Lj6+Kmb+KQC+J7u+JNW+JPV+I31+HQU+HeP+HWf+IuH+JIi+L7C+LQU+MxR+Mxf+Lq0+LEq
        Day_1605=+M3e+M4p+LVa+LCn+JXX+JA0+KUf+KDv+K8w+IpZ+IGm+Hjq+HTp+HZD+IAG+H1N+Hk4+Ibz+IrO+Irj+KHw+K7r+KDh+M24
        Day_1705=+LAJ+Mn5+MWA+Mwh+NC2+OxE+Nh6+NEW+SJy+Lwy+ItM+JU9+J5J+I9J+HYQ+HTp+HFE+HXn+MpP+TOg+VDx+R1x+Qfx+Og5
        Day_1805=+N88+LXj+LQU+M9F+LJv+KzK+L7J+Nx3+IRT+EvI+Dn8+E7x+Dr2+Cwg+Dak+Dvu+DwW+Cs9+Ckd+DKm+EjI+FBl+FWy+GVP
        Day_1905=+HIS+Hfm+GhE+G1z+FLw+Epk+FeK+FTM+EZS+Ckd+Buk+BhR+Bz2+DWm+Dwr+EHu+EbK+FGV+GCZ+HEj+KmD+Kxk+KzD+KiB
        Day_2005=+JUe+KHp+KbZ+KeS+KBN+MzJ+LmR+LwP+Lzy+K4F+Jbj+Ih5+Hct+HI0+GUR+HKA+Hii+IEy+HHx+IHy+LRq+Ldn+MlY+N2s
        Day_2105=+NiV+MAm+Mfm+MzB+MDK+JWI+Jlk+IVU+IvW+FoB+Fkj+FDO+Em8+Ejv+F5z+Etl+Eyy+EBI+E32+DDb+EPN+EOX+EdT+F4L
        Day_2205=+Fnf+FWr+Ffo+ElK+FFm+Eg8+EvE+FRQ+Ek5+DRW+DGC+CsG+CEY+Bun+BjQ+COc+CAC+CZN+DbF+Dmx+Gvf+GNz+GzH+FUs
        Day_2305=+Fc0+FYK+FUp+FbY+Fdb+FOK+FdC+FCK+FEC+E6U+DBV+CyU+CG1+CDo+C45+CGz+CgH+CYB+CgA+D31+FXs+F8l+FUJ+Ejo
        Day_2405=+FeD+FaU+Fc0+FKl+EtN+EaP+FXw+G2G+Gam+Ejr+Ek2+FV6+Fvz+Fgb+FmQ+G0c+FPS+Eyn+FSL+Eof+HPF+HJa+HaA+Ixj
        Day_2505=+HTb+IGU+IuA+JFm+KkA+NxA+P9W+RVK+VlO+OiM+MrN+MjE+MCa+MIr+L37+M42+MkQ+OLK+NTI+NS3+OrW+R5d+R9s+SEM
        Day_2605=+PZJ+PPk+Qa4+Rwp+Rgr+SCq+Roq+RW0+RHd+Pnr+MuR+NfE+NH4+MsS+O3j+OJS+NNI+Nww+MaP+Kzc+Nou+N8I+M8y+LIu
        Day_2705=+Kfs+IzM+J6U+IcK+Jqp+Ju7+LQU+M1c+MWx+Kgi+JsC+JxA+JQM+Iq1+JpM+KOj+KMS+LHG+KpG+Kgf+MBZ+NuH+Oh0+Nrj
        Day_2805=+MiK+KrI+MOa+Ln4+Ll2+LgZ+Lkh+S4r+ZwJ+cU3+cMh+cGs+Uth+NzU+UvD+Nzw+JWP+PMv+KMd+JMO+KXt+MB0+MIo+L3P
        Day_2905=+Kec+IhN+IXW+HqM+Ht8+G4P+FpM+FU9+G8K+Eeb+Ebw+EXs+ExA+EzJ+Emr+Efu+EyL+FxP+FuL+GIu+I8I+HPF+Hag+Hez
        Day_3005=+Hnd+ILX+HdE+HNY+I7j+IXB+Hpq+Hqk+HZG+FfI+FuE+Fb3+FNd+F8Q+FgC+Fik+EKL+FkA+Gkg+GGP+I3p+I4V+Im0+IhJ
        Day_3105=+H4U+Gi5+FYR+Dnv+E6l+Dj7+E6p+DJ9+CZp+BaN+BgJ+C3n+BSu+C78+BqR+BqR+BF9+Al0+AiO+BYS+EJD+FDu+FH4+FIU
        Day_0106=+PBi+Qes+QqB+RYY+Tpt+UgZ+ViR+TE2+ROT+QoD+QrN+OxP+PFc+Ngs+NIz+N4x+NuO+NIs+NNI+NYc+PQG+OY7+PCk+Oat
        Day_0206=+PF3+OIY+ON1+OwR+OBX+LkP+MW6+NBW+N2k+LQ2+Jsz+KOm+Luw+KjK+LbF+LkM+NTZ+MuR+Nbm+OJn+PDz+Q6h+QV1+RBr
        Day_0306=+PYM+RPK+PDh+PCO+PcJ+RLo+RCN+RFQ+SeV+POg+OnA+OSk+MnC+MhX+L8Y+L6y+KzO+Lrb+KZC+KlT+NRX+MWm+LOg+K00
        Day_0406=+Kmb+Kyw+Kuk+LV4+Olr+QgW+LFZ+JIt+IdB+J3Y+Haq+I9a+I4D+HMz+IAj+IxU+Idh+Nlx+TwH+V4A+WCw+VNH+Ua0+S6Y
        Day_0506=+S7Z+Tle+Tmi+Tnr+Tov+Uhv+UPJ+OGn+M2k+JWg+J92+I4j+HlX+Mri+T7X+Msn+K9H+M35+MEc+OIH+R7c+Qan+Qgu+OAB
        Day_0606=+NeG+NnK+MFB+NIX+NCb+Mof+O06+O82+NZd+Pdm+ORf+OD7+NUs+ODr+MRa+M50+N3f+Nxq+OE5+OFV+QKq+R6w+R3w+Q6s
        Day_0706=+Oyw+Qyg+Pkk+Pe4+OsN+OLK+NhU+NMK+Mf3+Mnz+LHN+L4G+Kc8+QJs+KhH+Kgt+L4p+QrK+L1p+Kqg+N7V+N3K+LJl+KkE
        Day_0806=+Q8L+Qcx+RU5+QrY+QmV+R6b+RPx+R81+S5T+MLd+SFU+UYJ+VDK+Vdv+VhN+WUX+W4Z+Vrc+U8c+TIu+Rx6+Qdy+POH+ODu
        Day_0906=+NZd+Msu+MV5+MDR+JQo+KeV+Khc+L5K+Jsz+JNW+IYi+IJ6+ID9+ID9+HXj+HbF+IaT+IsZ+JSK+JeD+MKL+MKL+LSz+MSs
        Day_1006=+MfA+MA9+Mix+MWV+M95+Lvq+Lfb+LRO+Lmj+L7J+LRE+M9l+NPc+NfZ+OW8+OyX+PoJ+Q94+QCP+RQk+WOi+WGH+XJv+Uzv
        Day_1106=+SPj+Sap+U3I+U3k+XB5+aF5+aJ6+aQh+YKK+WHk+VUz+dXI+kAI+lYz+jnA+mC8+jAP+ig1+hRB+fw3+gbP+fRw+czk+bWJ
        Day_1206=+ccs+d6X+cn0+c2K+btx+dt5+cSa+c4l+ba2+X4F+WMq+Upx+WjC+W2e+XJ0+XZa+ZOT+Zto+bEC+bzV+brk+bTv+ZLd+XUq
        Day_1306=+Yct+XWC+YNp+Z2Z+Xku+XO6+Vne+Udq+TyN+R8F+SVx+Sl4+RBd+RES+Qvc+Qsx+RN7+QBc+R13+Skm+VVY+XsY+YnW+Z9z
        Day_1406=+ZVX+XlJ+XOc+Vs0+TzL+Tgx+Vh9+XxP+XyC+TnW+SKa+UEA+Tkg+Rdo+R4n+S0V+S0D+U2u+U8S+UcK+UUn+W1n+Uw1+U4m
        Day_1506=+Uz4+VAq+TtO+T56+STM+RTu+SP3+Rtl+QRo+PaA+NRC+Mw1+MgI+OZv+Pty+Pqr+Rlu+RWA+TAl+STP+TaY+ay1+ecV+cQU
        Day_1606=+acW+YpY+Xw0+XJh+XG4+Xm2+X7T+S9K+ROo+Pac+OUm+PJ8+OLR+Pis+QKu+QFk+Qwh+RZS+QgL+QNx+Qql+QEg+Owq+Q68
        Day_1706=+Q87+Qks+Qea+QcK+Rqb+Pmm+QgS+RBI+Snf+SgU+R9X+Rp8+SHX+R7t+SPc+S3D+U4C+UD9+TcM+UpL+WU5+Uhs+VvB+WM0
        Day_1806=+ap1+bCt+bIO+Za1+by5+hPs+glJ+h8A+icA+i7H+ayB+bK5+aGA+bhg+ajF+Yri+W7u+Vk2+ViH+Uyx+VCe+d6Q+iuK+ieU
        Day_1906=+l34+iN4+iJt+l83+lI7+lBR+k0A+mq8+pct+qMR+hMw+YZU+V8k+UEK+VCh+VRJ+VtQ+VWH+Tos+TsG+XtS+XSk+UiR+VCl
        Day_2006=+VQu+Vvg+VF5+WWy+VLX+VOa+YyH+cLn+ae2+ZNO+ZHA+Y3W+YnT+YUq+Xu1+YGa+Y3W+YWK+aOU+ZXa+evy+gxh+he8+hwB
        Day_2106=+g7l+gbv+hFo+ijy+iHg+mwv+o7a+kgb+qOF+hSb+jPV+g1F+q6o+qIM+qI8+qFF+qFe+qFo+iFC+d2g+dOh+bkq+bMP+iix
        Day_2206=+jNh+gx8+gpK+hOr+fGL+hOr+ini+ig1+kfC+me2+oMI+qGp+qNL+qKq+qMY+qR1+qMU+qLr+qGp+omp+p3P+mUv+hDG+gtu
        Day_2306=+fbH+gfX+dqC+cxh+cfJ+g4C+ejs+fz3+cZU+bCf+coX+cSh+bs2+Ywk+X9g+YOu+aBr+b3x+YQi+ZRd+bNe+aj1+Yau+XYP
        Day_2406=+XzV+Zv4+Ywk+Yto+Ykv+ZQu+aUJ+bmw+aYD+Wcn+Vxc+UCW+TGk+TFE+Sj2+SFm+Rzs+S6f+UDi+Tce+UpA+UGJ+SUC+QnM
        Day_2506=+Syo+TNs+V9J+UA2+TnE+Rux+R9X+Q1U+RI1+QpA+Q49+RA6+Pm3+OIt+OSE+OAP+PBR+PKU+RAH+QTH+S7n+R8W+QzW+QSU
        Day_2606=+QQH+S2b+SjU+RnC+ReG+R4H+RO8+RoO+SYj+QjS+PKG+Nht+Mts+OmN+OWB+NWd+OUf+O0n+Nbp+PEw+QeF+POO+Pie+QaW
        Day_2706=+QuY+Q4K+QQO+PhL+PWU+PnZ+R1S+Qbo+Pdq+P1F+P7J+PZJ+Omz+PYr+OaR+NuA+OMg+OAL+Nwe+O18+OJk+Nz9+NiV+NoO
        Day_2806=+ORY+Nht+MEn+MX0+MQx+Mfc+Mpy+NdF+OHv+MpS+MDt+LCr+KQF+KNC+KYZ+KNw+LPQ+Lxa+Lbk+Koy+MVJ+LfQ+LQb+MOB
        Day_2906=+Mjr+Mrm+LpO+NSx+NRi+Mxt+Mpg+O66+OQQ+Mwv+Nd8+Nq2+NTZ+MyL+MnX+MCh+MIk+OVg+PaR+P1s+Q8O+RBP+Qgd+Qop
        Day_3006=+PsR+QGX+P2j+Oid+Np8+NgJ+OOf+QL8+PxQ+Ob0+O2e+Nnw+NfH+MpI+MPi+M6J+LpY+LpY+MbX+Ocv+Rtw+RVt+SQs+SiP
        Day_0107=+elV+f7y+eDD+dZY+dQq+eiV+gn7+gCn+eJf+d0F+bEN+ao3+d0M+fYH+eIU+g4e+fWT+eBM+evB+fe3+kgU+jkx+j7L+jpz
        Day_0207=+ih5+mvd+mAx+o18+qA9+qrK+qkX+qeC+p3E+rtp+tIn+ty6+svJ+u31+v6G+ySs+uqJ+yAU+u72+uPw+u20+rQE+pmt+oUf
        Day_0307=+nQP+mQq+lEY+kRK+kNw+iXv+h6W+gY7+k3x+oCf+fOD+XQi+VbC+VCQ+Uk4+WQ1+Vww+WfW+YAQ+Z2L+bl4+aLs+Y4b+WtD
        Day_0407=+ZEg+Yzd+aGj+a6p+Y5H+Y53+ZSp+ZcV+YEq+WX9+VMm+UAz+SY3+UUZ+U6I+Tsf+UoY+Vi3+UgL+WHB+XHC+Wfg+VjB+WJO
        Day_0507=+WTI+WfL+X9x+Vfq+VEI+UGz+UvO+Zlf+WIY+Vpd+Vga+USF+XXm+VaW+TlQ+TGF+ac4+UJX+Tp6+ViD+XFc+Wso+Vjk+VqJ
        Day_0607=+VLF+UO7+VDD+VHI+VDA+Wog+VTx+WKk+Wsh+VTg+Tdm+VEZ+UL4+Sl0+TaO+TTs+RYR+RrR+SfP+ZXo+ehf+bkV+cZb+bC3
        Day_0707=+azm+ajh+YWt+Yac+aSH+aya+bIm+ecn+ZX8+YKt+YeI+X7d+XhO+g2t+ZpE+iJV+sYc+iRe+aNh+a4n+cjO+btc+cce+dPJ
        Day_0807=+b3n+alr+aR5+dZm+cuo+gPT+g3P+fch+gFV+cqk+ctn+bZ1+bwO+bbL+cpm+euZ+e5F+gKK+gKU+irA+okn+n55+lDw+hXE
        Day_0907=+hhl+kAW+jal+i7K+g8U+hV8+eGV+fwx+gn7+gO0+fTh+f8Q+gwy+hkF+fXb+fNM+hVs+iIe+hhh+htT+ood+mZO+jLb+kRt
        Day_1007=+jlW+j74+iRJ+ihp+kOc+jdQ+kBY+lev+llC+iaa+iXB+hdn+gzx+fwt+cUO+bRm+cUu+evk+c3d+ZJK+dXr+eHk+dQj+dQ6
        Day_1107=+g2N+eav+dJt+dUv+dSl+cNf+cC0+c8t+b5b+XtV+XbS+WBQ+V7x+Uhl+Trv+TqH+UJG+VLo+Wys+XQQ+XzO+ZP5+ZGi+XVu
        Day_1207=+XOY+WxL+Wwf+Y6I+Y9Z+Xeu+Z0T+ZAi+cXE+ZYz+aBF+ZiD+bEs+Z1H+beL+bNh+cKp+bjU+dEc+dpd+irA+iq5+hEc+h3I
        Day_1307=+kF3+iBy+je3+l3k+lrz+lbs+mqe+oqq+mx9+mGt+gDz+hMi+dow+dQV+dzz+eXz+exK+fa5+gIL+gD8+j2s+hpg+g8G+eyv
        Day_1407=+gVo+eru+fE8+fYj+dvA+eqw+fEs+fDd+dAR+Y9B+cYB+XPk+e8F+e8F+flB+fxE+eaJ+dqM+c2O+axn+ZOI+XvC+WTB+V4f
        Day_1507=+US1+UYl+VEL+UQK+Rhm+S0K+Sec+Sf4+PdR+QxC+RFC+QCB+QZ3+Qjn+Qxi+TEt+TYP+TfF+Ucp+VJ9+VcZ+Uul+Uyf+V9F
        Day_1607=+WYq+WVx+WCt+WVx+VrD+XNs+XP0+Xpt+Yvm+W81+VLX+WYc+Yos+Xx8+Xlz+XX6+XBG+WF9+ZIQ+bMB+de8+dno+dlR+eTI
        Day_1707=+cl9+e1c+dg0+fGn+eTE+gvU+ey4+eCU+gsK+feS+gs9+hfw+mBn+mZg+nOG+mqw+lyD+fgU+j5z+hA9+hm3+jKl+iWu+kHQ
        Day_1807=+ju7+jEs+jkH+k4h+gwr+jje+kl5+mU1+kaj+jrB+ipa+hZG+gWQ+e1c+fVO+hfm+jSc+jfB+kU3+kNl+plw+tkZ+qw1+rTg
        Day_1907=+pH6+kK9+mrt+lGe+jmC+imv+jL2+jRU+hqy+frZ+pkk+gOA+e24+ddP+d8q+b8b+cXA+cAM+bn7+c4b+cZb+c7M+ZhC+YiG
        Day_2007=+ZhQ+YHj+Ym3+YVQ+WkH+W10+Vtb+WS6+XDh+UwI+VKL+VqC+VAm+XIc+XdG+WyX+W0j+WRl+Vcx+VZq+WBT+WQh+XCu+XYZ
        Day_2107=+ZKg+Ztl+bYH+c9I+bbH+h6M+iYi+hoN+iig+e0t+fBM+flW+eNn+eDf+fgl+gYM+hE3+fOU+ftq+gky+oEw+nUl+lOg+lTU
        Day_2207=+iqi+jSH+irA+i2d+hpO+lCW+lT2+mQL+nTP+l64+iG6+icu+iYm+iwz+jZ4+jbD+kdq+mar+o8G+qNV+u8q+yOk+vFX+xnd
        Day_2307=+wzj+tfJ+tIn+teM+sdm+uau+rEk+qu2+qqs+sl4+uLa+kBG+ulY+kLc+iSK+shZ+zzz+yUu+wEs+uXy+uP2+rbf+oxy+mRI
        Day_2407=+jtN+hGb+fuB+eaJ+dfj+e7A+WtN+Wzf+Wkf+Un1+V2h+Vvd+Uh4+VZu+VUT+U31+Sw2+ThL+UsE+Uri+XwH+YQU+Xd2+W6G
        Day_2507=+VwX+XEp+XbP+Xe0+Xhr+YGh+XGI+XPP+Y3d+VWn+Wgw+Vp4+VPi+VFe+TzA+U6y+U49+UcR+UUy+UYM+WUX+VS6+VJ6+VXh
        Day_2607=+Xb7+Xmp+Vwe+VwJ+Vep+WJZ+XnV+XL3+Vyg+VRv+URL+UXk+TLq+T0r+ShD+TER+SeO+UdZ+Tym+TeS+W9p+XDo+WvX+WmX
        Day_2707=+Xvl+Xuv+XJ8+XLD+WW1+YDb+XgD+YvK+Zrc+VNS+VdW+TUx+TqS+UEq+UGw+Ud3+URW+Wzm+Xyw+Wfd+X67+Vwa+WEI+X7M
        Day_2807=+X5U+aWS+aW4+b36+Zq8+aD0+Zxi+iAt+ipy+lhF+ewz+gMa+eX8+ekN+fbH+gOu+f1d+gEt+fsw+gMk+muR+mKL+oKU+kuk
        Day_2907=+kkk+nFw+p4Q+pek+pTp+rxj+rsr+po9+r7V+k7z+up3+kWs+gK5+eXT+gpx+hVQ+kKJ+iNu+g4F+pfp+tLS+ta6+piz+mrV
        Day_3007=+kI6+kBG+jmb+iYY+hOu+fWW+gGM+ftO+gFx+fFf+gTb+alE+ajo+Zic+aF2+ahD+b1k+ams+do6+dPz+cRH+cGQ+ZfK+Z7x
        Day_3107=+aTP+gRj+jHz+jej+jwi+kJk+mUo+mGt+odD+qzz+tWz+jVV+alg+YVv+X78+WjQ+WW8+ecO+o33+uwr+ugk+rXz+mza+nQ4
        Day_0108=+jQo+hEg+ekp+fkO+gG8+eww+elE+fi8+hYl+a7q+ZAt+aBT+a88+aDj+Zx9+Yjj+XlX+YMJ+foa+Y1Q+Z38+fBM+fAP+cYM
        Day_0208=+dd0+eMH+dHc+dEn+dyH+cBK+cTw+dx6+eni+g7s+hHf+hq4+i8h+ju7+kH5+kNi+kKN+lCW+kTJ+hrb+iAV+edl+dW3+boI
        Day_0308=+b3g+b0g+aNv+ZTZ+Z2r+VV2+Xm6+Ygn+Z2S+T6j+OAZ+OIx+RPx+R28+Pw0+Ps2+W4Z+Q7m+PQ2+PvN+SI2+SRD+SRi+SEM
        Day_0408=+QvA+PiC+PEK+PFH+OaY+Nsd+SXQ+UJe+Qyg+ROa+RSY+ThP+TUq+SAI+YXx+eDD+dsy+WbY+SSq+SnA+Ube+V6X+VVw+Xku
        Day_0508=+Vsk+Wbx+WOp+Xsp+Y7p+abc+cTY+fJ7+fd5+bEe+fsi+hrb+aZZ+Zz5+Z9a+ZZf+ZfY+Z0Q+Z1t+Za1+ZeG+ZqM+Zdy+aYt
        Day_0608=+bdR+Yrs+ZaI+bSZ+bB9+cwr+b8e+cQU+d2S+aTI+YYa+gG4+haP+iV6+i0s+j2w+hHf+gCO+ewe+dXP+dOr+ZPY+ZOT+XX9
        Day_0708=+X2i+Ubo+U1Y+TFE+Toh+TAe+TPF+RB7+SHz+RWE+Ptd+QeT+QNA+RlE+S4Z+R7Y+S8a+Ref+Szm+VSf+UyR+Uuw+TS8+SEJ
        Day_0808=+R92+REk+QYQ+RUT+RTu+Sog+Txh+Tsb+Sio+R0U+QNO+QW3+Q4N+QRW+QUE+RDm+QCk+S2C+S1k+TDa+UcK+UQc+TT5+TGy
        Day_0908=+SOU+T0k+RfA+RDj+SHl+TI0+SZP+TTw+UMl+S9H+So7+Ron+TGa+TGk+SSq+TVh+Ucm+UR7+WyQ+Xiv+aKo+Yzd+aZ4+b9c
        Day_1008=+aUJ+aBv+bIO+bCV+cCn+dCM+dJb+dIM+fRp+ddL+dYs+cmK+cgj+ckP+d6F+duU+fmC+dqh+buT+cQN+cNR+eHv+boT+bxE
        Day_1108=+c7a+aVj+b3u+bkn+bFH+cb4+cAQ+dHO+aYc+XQw+VoH+WGg+WE8+Yko+Zcj+Z9T+ZY5+a6f+bnS+Zy0+eCp+eyv+e1V+dtM
        Day_1208=+crX+dT6+cYP+dCa+dgL+cri+dRd+di6+cwd+aXJ+XnV+Ysq+ZXd+a2z+ao3+dIh+dpn+ccX+aC2+b6Y+boy+Y8f+WTo+Txs
        Day_1308=+Uyj+UOn+UYz+Ttn+Ucb+T9V+VVU+VlH+WtG+Vpo+WQr+Xlh+YMX+YoG+Zmy+bvG+cWG+d6h+an6+arL+ec7+dEL+dSb+eEy
        Day_1408=+fPV+fLY+f66+fQM+eIU+gPa+iph+hrY+fR6+dMQ+crQ+cMT+btu+bOj+bUD+cgH+cU0+ZuN+YuJ+aOQ+ddy+e9J+eht+bX6
        Day_1508=+cHb+aB1+XfC+YGX+XWh+WyT+YB3+aXJ+c0E+ZZH+YkW+XsU+YH6+X6c+Y1Q+Xf5+X0q+WgQ+VLF+Ut4+Xsi+ZcD+a6w+YeF
        Day_1608=+YMh+WYY+XBG+YPv+YGo+aEW+Zcf+aVf+bRq+ZCa+YsD+Z9Q+ZBA+baG+bqq+bsw+cVT+cnW+deX+bQ5+dc6+fLU+fo0+fLw
        Day_1708=+ezQ+epy+dX0+fQv+gWQ+iS6+irc+k7M+idF+fgl+gQQ+fGy+eD3+gMF+hE3+fLm+eSK+nAc+vti+rni+qKc+otq+o6O+oTX
        Day_1808=+n1W+jH8+ima+kRf+k4a+kCg+lbo+lfi+ppf+jYO+icA+ioR+icH+hoD+rG3+lmx+khy+m6J+hKx+iYp+hJX+kaD+jDg+jkR
        Day_1908=+jN1+gV8+f0R+ddL+f9x+gn4+ixj+hL7+jNM+hPb+hdk+hGi+hG5+hha+hv0+iWS+hxQ+iuK+kZe+pR7+nbj+nsv+mxq+mlD
        Day_2008=+sBN+sjX+qIW+pVd+q1m+rBa+q9e+qSX+p6y+qKc+n4H+n6i+nyl+ltM+o2G+vUQ+lVo+mAD+sCH+tLH+riH+qGG+pgc+q5k
        Day_2108=+psK+mH0+kTe+ik2+hY5+hRg+gwk+dq8+fDE+cDQ+cLj+dks+dUM+dSs+d1Y+b9Y+a3R+YnT+ZYe+Z8u+a4H+ZFT+Y2H+Xcv
        Day_2208=+Z9C+Ww6+YTm+YCI+c48+bhE+dWA+bi4+d27+eni+hCF+iwU+kov+kPM+kuo+kuo+kCA+kvf+ht8+gDs+eZE+ctg+bKw+Zpd
        Day_2308=+YyA+Xkj+XhL+Y3k+XNp+VGc+Vj8+Vm4+W0q+W2C+UXI+V8u+TmK+UW2+Uip+VfH+VQj+WHF+VWZ+Y8c+W69+XTQ+YO7+XUO
        Day_2408=+WNB+Y4e+W3D+WGA+XV7+ZC1+ZHg+ZXv+bbL+Zu6+YUO+bQv+axA+cl5+dDw+dIP+dnQ+dL8+c19+e4g+fcI+gpG+eoE+f4B
        Day_2508=+eQd+gBm+fOG+fl4+gOE+gPa+ey4+fzq+gov+f6V+ced+Zx2+arS+ZOa+YBA+Y9I+XUY+YBx+ZyZ+d68+dij+dyZ+bhS+buF
        Day_2608=+dDU+cbB+bZ5+cHm+ar0+Y7J+Xlz+XWs+Z0J+aZZ+akw+aMV+bYL+c5f+cA8+bd6+b2b+aXw+ZMw+cZ2+cE9+aqY+c4p+cbI
        Day_2708=+as4+bX9+atw+Z9J+YxJ+a9p+cWp+cmq+fb3+dIr+blr+au7+b9c+a9t+c0n+cPa+cnI+byi+cLE+f29+fWo+e0w+eGq+ejs
        Day_2808=+eQB+dYU+eiS+eZd+e3b+fKl+f2Q+iwX+h9B+gI7+emh+f2s+for+eWy+feV+gdt+gym+gAe+f3A+ggt+fsb+ec7+b0E+bhS
        Day_2908=+bcs+Z7m+Zcx+Z3o+Yhd+WKr+XSu+ZJG+YMs+Wcn+UVT+Udu+VP2+VoK+Vk5+WsT+WPV+WJ3+X0c+aoZ+bD7+aFU+aFi+bOc
        Day_3008=+c5D+ZtM+a2h+Z5y+Xmt+X3q+Yt4+YXS+aQo+ZuN+ZfV+ZkF+ZVb+bWh+a6p+bNo+cd3+cfs+dFB+f7W+dix+dpZ+dyu+e8M
        Day_3108=+dUy+bl4+aej+ag8+btY+dg0+eHB+fVc+fqY+aiZ+bKa+av1+Zfx+XaK+Uka+UpA+Ud0+VOz+WCm+ZXF+aRp+bfd+a4E+Z8y
        Day_0109=+JWW+JDO+IHg+HMQ+Hct+HcD+HvR+IT0+J2l+HXA+HWp+HKx+ILF+Iz8+JjQ+Jfy+Jvh+Kw3+LuM+NMD+Ny4+OfP+NxZ+OAZ
        Day_0209=+MNj+Mpr+Nou+OBs+PuJ+UlK+VzC+WG3+Y2m+VTV+UdZ+TJd+T8f+U2q+T3A+TV0+S3Y+Rj1+SFm+UpS+WQk+W8e+WEl+Uth
        Day_0309=+W7n+Wl7+Vqp+Vr6+VxV+Vte+XYE+Y01+axq+Xed+Vne+Uo5+U75+TqZ+T2p+TzO+T9Z+SpJ+Rf0+TdK+Rxx+RfV+Rdo+R92
        Day_0409=+RHn+RbN+Rem+Qff+QQV+RB4+SD4+SOG+SeY+QIT+QZY+QOE+Ox4+OZz+OP7+OaD+QQq+ThZ+V5L+Zwz+bQ1+aOG+ZQq+ZtJ
        Day_0509=+YHK+XnV+Z1Y+Yxz+YNK+Zne+ZCJ+ZjS+ahw+WIt+Tsp+RXQ+Rph+RDR+SFw+RT0+RtC+Rk5+RfE+Tst+SxB+Rxm+QZj+PqP
        Day_0609=+PPB+P9k+Ome+P64+PJ4+ObH+QCh+RX8+RHn+Pdq+P0Z+PY8+OvU+Ola+PHw+PcN+RES+QKO+PNi+QJl+P48+NyW+NMO+NR8
        Day_0709=+NY9+NKh+MEu+N5k+NkK+OdC+Pp2+SCf+UyD+TNi+UQm+WOi+UWm+Tsm+Tmm+Uft+Sw2+Sj9+U49+WvC+W9b+WCN+X4o+Y1C
        Day_0809=+Wrn+WSc+XAT+WNW+XCx+Zm7+bIc+aLw+d5A+bMB+ZjI+e6l+fzO+gPM+h9F+h1U+ZE0+TTb+a3Y+bDd+bN5+ZRB+Xb0+XBe
        Day_0909=+Xat+WUl+VTV+UWN+Trh+Tm6+S7S+RiH+QrD+PcC+ODL+OJE+Nkp+NQW+Nei+Nu7+Mzl+M9J+MXh+OjC+OsN+O0u+Nze+NKE
        Day_1009=+NTI+O4h+NoH+N6f+Nso+MfD+ODg+PtI+R2h+P9B+Oxr+NWk+Mu2+MPi+LHD+M3o+N9i+OO9+OWe+QsA+Q0h+Pu5+Qlt+Q5g
        Day_1109=+O3H+O5p+NtY+OQo+Oge+PIc+QHn+Phk+QIv+NtG+OKF+NLs+MLh+MPl+LxT+LDF+Lzd+LU3+MOa+PJh+OYx+Nv1+Nyr+OQa
        Day_1209=+OHC+Ngh+NhG+O3j+OPu+PUO+QJs+RWd+TB2+Qvq+QF4+PMB+OV0+Odw+QRg+QsS+OZ8+OU6+Q49+U57+UFa+Scy+S7y+SOm
        Day_1309=+QpH+Q7b+Phr+Qbs+RDV+R4H+S8T+TBD+SKT+TE9+TlC+TFj+TxI+SWa+Yyf+d08+c3Z+aJV+ZCJ+Xzg+Ybh+XUq+UjO+VOC
        Day_1409=+UWG+Tfl+TGW+RIM+RCJ+SZP+Ted+UEx+UBj+Sap+RiA+SIm+T3A+TOc+T7M+TAz+Rut+Sfh+TSh+TrC+Sgl+QQR+PGs+Q1N
        Day_1509=+PZJ+OZd+OFq+MOa+Mmn+NsP+Nxg+NfE+OiB+M8H+NlL+NFX+LjR+M49+KXp+Kbn+JWL+JX5+JMA+LEx+LVT+Mdn+Mzh+NJH
        Day_1609=+MKO+MIM+Mav+NxZ+Nz9+PeI+Q0J+RIX+RFs+PTe+Q4Y+Nux+Nvr+MyZ+MSG+MEq+LRL+KzH+KqO+PmK+UvK+TZ5+QsA+R2v
        Day_1709=+QGz+PTU+OgX+OGn+NQk+MNE+N1L+Ov9+QvA+M3l+KQJ+KTh+KPW+LSX+MEu+Msr+Mcm+Mwz+Nso+PVo+Old+Nhb+OXD+QCo
        Day_1809=+Qii+Si0+TE2+Rlu+Su7+UmS+Vaa+Tvb+SVg+T3A+TLx+Ubv+VIl+URy+Te4+Tkk+V2r+TNp+Sb6+YZK+WXJ+Vj4+Vni+WnN
        Day_1909=+Upj+Toh+TPh+SWF+ReN+R3N+Rpr+S1S+R1V+Ozm+Ose+PLq+OqH+NQB+N9b+LnI+Mpk+NB8+Nkb+OLD+OMn+NNn+N5d+Mub
        Day_2009=+LnB+Lky+MKq+M4f+Nhi+MoU+MDD+N5d+NAV+Krd+Kse+KqO+JvX+K6g+JnG+JBF+KVn+K8J+JHI+LEK+K1d+LXA+LaS+LWG
        Day_2109=+LZ2+LGs+Kfs+L4C+L45+KU9+KIO+KjD+Kcl+Jsh+K1W+Jrg+Jq9+Jw9+JK8+InG+Iz8+I0l+JKM+KpQ+Kvb+Lii+N9Q+MFT
        Day_2209=+MNE+MHL+Lbv+Mlt+O66+OET+Oyz+RKn+S7Z+R2B+PNU+Pxv+PcJ+PUn+Q9F+PcQ+QxR+QiK+RB0+T1J+UrG+UVh+UZw+UFh
        Day_2309=+UHj+UDQ+V16+UHm+W8X+X6j+Xud+Xvp+Yd3+ZHH+b3x+bYH+aZ4+cBY+c7z+ad5+aae+ZtX+Zav+Z1m+Z2y+ZC8+Wgp+Xzc
        Day_2409=+Ym6+YWm+Z31+YQK+Ysf+Ynr+YTY+XpN+WIN+Waw+Vxf+VGY+VTH+RGY+Vdh+VS9+WJu+Uym+WPu+VxK+V2B+TXm+Ud3+UBx
        Day_2509=+SgQ+RPN+QxJ+QOo+OhA+MvH+NPm+ODr+KEN+JHF+Jjz+IHA+IaW+J99+Jiu+LhF+Lq7+LcJ+P7C+NlA+Nh6+OKo+OVj+NXC
        Day_2609=+N8B+MtX+MGG+MZj+MgB+Od9+NA0+O03+Nb6+MnJ+Mxp+Lh8+MCl+Lvj+MG9+LuT+M76+NCC+OaN+OsU+PQ2+QVC+OTF+Nt2
        Day_2709=+OQX+NqY+MrN+N2d+Lu1+LaV+LFS+MEL+MK7+KKe+KXR+KcX+KjU+JTM+KPW+KjY+K6H+JTP+Jyv+KlP+M9e+LLn+L3S+Kpm
        Day_2809=+LEY+KIj+Jq6+Im4+Hvm+I7x+Ib5+K5C+Kjp+JNo+K6g+Juu+Jwp+KCR+KWo+JkK+Jpe+Jjl+Kab+IxR+I6s+ILv+HpS+HpV
        Day_2909=+J5T+Icu+Imy+JDu+J66+J25+Iql+Jc0+Jb6+IWj+IMY+IE0+I61+IWH+IkQ+JJ7+KeV+JQv+MYQ+M8O+MFM+NIz+NJc+MXP
        Day_3009=+M72+MgB+NTW+O6H+NfE+NOJ+Ny8+Oug+QDp+PDF+Okc+OFc+OIc+MLP+MLo+LEj+LBO+L94+Lop+KNi+JR5+JnK+I5L+HmV
        Day_0110=+7dN+7Cc+7DP+7Of+78s+5ts+6Gn+6SY+7BJ+6GO+6bK+6JA+6PH+76j+7GI+7cT+89I+8n0+AZH+Anb+Afn+B5e+Ar3+Bss
        Day_0210=+AFN+BJ7+Bh3+CBt+DMe+GlQ+Gx1+Gqu+GRV+FvC+FC9+Ego+Ie9+KjR+K2m+JpC+JIi+IQV+I0N+Han+HoQ+GlX+Ggw+GQe
        Day_0310=+GTX+GiT+Gxk+GMM+Fy8+G5f+GQX+Gi1+HMF+JEM+FN8+EXM+ELz+DL7+DRB+Day+E5P+HtP+F5s+Ehz+EOQ+Edo+IPU+IlA
        Day_0410=+I3M+GNi+HMM+GrF+H2u+H7l+GWs+GJv+HCI+JZd+Fg2+FXJ+FON+FOm+Ear+EuK+EyL+FYA+IKn+Ij7+JXN+KQ5+K0L+JYc
        Day_0510=+Jhq+L78+L4X+KnE+KUq+KAk+JtY+K3S+JTy+IgB+IoO+JC9+IUh+HNK+HMs+LyY+PJT+OOp+N40+MAi+Mrf+M9a+LS4+Klo
        Day_0610=+KCx+JeK+J5v+Ioj+IXk+IMb+FDg+EZj+Dbh+HR0+MCa+QT3+Rnp+MGf+HaA+Ex6+Fwm+FAZ+FAZ+EUM+F1I+Er6+EsL+FJ0
        Day_0710=+EmP+Ep4+FAI+Fmw+F1d+G4a+GNJ+FyQ+Fpz+EHI+EN7+EIJ+Dzv+DcK+D3B+EUQ+Dob+EHE+GC3+FGZ+G0A+GcF+Gb0+Faz
        Day_0810=+Fys+FWa+FKW+FNv+EvL+Esh+FYD+FaU+GT9+Et5+DfG+DDw+CMI+C9A+C3n+D3a+DEn+Dnh+GAd+G4I+FZr+FAP+GIA+GgD
        Day_0910=+G44+GAd+G89+Ft9+GsU+I9J+I4x+IK0+ICQ+FQB+F03+EWu+DWV+EAV+Dcp+Dmn+DcN+E8n+FxW+Fef+FTB+F88+FF9+Fj1
        Day_1010=+G8m+GM8+GWp+HAQ+H38+Gkg+H1p+He8+I1O+HP8+Gpp+GmK+H8K+Ho5+H0F+I8g+HTU+JNB+MmP+Kn3+KwR+LGF+KhZ+Jzm
        Day_1110=+Iqe+JF9+Jzf+K6O+KhL+MwF+MQL+MVU+M4U+J8a+Hvf+Hc9+Hn4+HIW+HYa+Gua+Gjp+Him+K0c+KEb+I9J+IIs+HDU+GLx
        Day_1210=+GkA+GUY+HBm+H7C+Gb7+ErO+F8T+FBT+Fl4+FHv+FQk+E46+EMY+DCa+COV+C6y+CHw+BWk+E28+DeM+D79+CiF+C8f+CPv
        Day_1310=+Day+Djn+DSQ+DGU+CdO+EMx+EKn+ESm+EuO+CCL+CBt+C4C+BID+Bdz+C7M+Dad+EcL+FiP+Gzu+GdR+GkE+Giv+Hvj+HR0
        Day_1410=+HM8+GkH+HSl+ILM+HxC+K9R+L1l+KXb+KMW+JaJ+IXI+I8k+IG6+Hy6+G9j+F1S+FfL+F9N+Guh+GXV+F6G+Ev0+ESU+Dvc
        Day_1510=+DRy+D5g+Dmj+EzX+Ee2+EZE+Dtk+EfE+Efu+Dtk+E6b+Dgj+Dsx+DeF+D8n+DG9+DRL+Dkh+F4W+Fs5+Fuk+FXU+FuZ+GCj
        Day_1610=+FpQ+GGa+GEs+GQC+G2N+HAw+HvY+Hgu+HIk+GBG+FJn+FAk+ES9+EXP+EWO+EXT+DFd+EAc+FsM+GMd+Gk7+FWk+Ear+F1u
        Day_1710=+FdG+FiI+ES9+Dc6+E4c+CwH+DbJ+E9X+E0e+Cty+CwV+Ccb+CTN+CM8+CFq+Bry+C59+C5i+Dg0+DOP+EJN+EUl+F3Y+GAP
        Day_1810=+Fe6+Fwm+GBp+GQ2+Ga3+HXc+GTl+H6T+Gmt+FPq+EVw+Eg8+ESb+DvH+DEV+DfR+DKO+CYa+G5G+KBw+Ksp+JpX+Ioj+Hr5
        Day_1910=+H4p+G9H+FLR+Fg5+GK9+GW5+FF2+FNr+G2N+ESK+EmP+EcH+EO1+E1K+EXh+Dw8+E5o+FD3+GPI+Gqu+H0y+GWM+Gp6+Gr4
        Day_2010=+G8m+G8N+GjR+FuE+FN1+GWF+HEK+H8D+GmN+FW4+Fgz+FfP+FDk+Em1+DrY+Dwo+ExV+EZc+GNi+GF0+HQR+Gnq+GQp+GiF
        Day_2110=+IN3+HYz+Gn3+HCW+G7o+FQo+Fck+GTC+G6Z+G1F+Fp1+Fsz+F1I+FQT+Ehw+FLR+FUz+GCA+IIh+H49+Gku+Gjt+GkA+FoL
        Day_2210=+GLf+Fld+G2U+FiW+ElO+F74+F1g+Ebw+EuV+DNA+D7X+Czg+DXI+EVG+E1x+CXK+CAX+Bcr+CV1+DO4+CWC+CJW+CTN+D72
        Day_2310=+DF4+Cfi+DFM+Czj+CoM+CBt+CMI+Bru+CHG+BPj+Bnq+Ahm+9zk+9zB+ALi+ARz+9jP+AHk+ArS+B5N+BEJ+BIK+Ba5+Bdw
        Day_2410=+CBN+CTU+BYx+AzU+Ayy+B33+BJW+BM0+CT2+B6j+Ava+A0i+AP3+9ho+91U+9VX+90C+9Fo+A9z+AYD+AdC+ACs+AGx+An5
        Day_2510=+B3Y+AQP+BeS+B5U+B4W+B4L+AzX+AyI+AoZ+A0R+9mk+9Db+8gR+8ym+9GJ+9WR+9l2+9WH+Akp+AXh+AFN+ASV+AeD+AL5
        Day_2610=+ACz+9vx+AVb+AM3+ARX+AhG+AR1+AY2+AZH+AOh+8zn+7rP+7uM+80u+7tt+8J1+8qB+99X+AKI+Asr+Axt+ArV+9ub+9wz
        Day_2710=+A5d+9X7+9Lh+9bz+A1q+9gS+9aP+9CW+9Lk+8gt+8DX+8K6+8Mz+84J+8ZC+8f9+8jY+95A+AC9+AiE+AgQ+Aph+BDL+BaC
        Day_2810=+Bcd+BTP+B2e+B0c+B1E+Agz+ArZ+BCj+B1h+Av8+B55+AyB+BeA+BYO+BLN+BZa+BRU+Aqw+Bkq+CSh+Cbk+Cm9+CWw+ChP
        Day_2910=+CEf+D9o+ERz+Fms+FPV+Fms+GCO+EwN+FVO+Fwt+Dyg+HeW+I35+Iim+Izv+JlB+J7L+I0N+INH+H9B+Hd0+GDr+Gg6+GEl
        Day_3010=+FXe+F2o+FWr+F8s+FfB+FPZ+FP0+Ggm+Ejd+E0e+ESK+E1f+DmH+Dg7+Cy2+D3M+Co5+Ctr+DTt+CqS+Dr9+D19+DBA+CYL
        Day_3110=+CpY+CDs+By8+C3k+CDM+CGz+CSh+CYy+Cov+B1L+B0K+AG3+9Si+9Or+9GG+8QU+7n3+7nO+8Zp+8pH+8uJ+85q+7g2+8Pa
        Day_0111=+7tt+8ED+8fX+8Ht+994+8qW+8nd+7XU+7fh+7ec+74M+6QP+6kN+5x2+5WR+5O4+5lc+5jB+6TE+6pv+6gh+6Pq+6Bk+6jl
        Day_0211=+6uL+6WB+5tT+5sS+61E+5K3+4zg+4uX+4J8+3r8+3gb+3VE+3Qi+3MS+39x+3Rm+3f1+3zj+4rl+4yx+54j+5md+5qo+5kQ
        Day_0311=+5d7+5oD+5Ok+5N7+5N7+6K8+6R9+5wM+5g7+4c5+4RV+494+3t3+3lB+415+46B+46k+4FB+4yR+4t7+4mj+4vc+4px+5Dt
        Day_0411=+5fc+65s+6B4+5kp+5be+5Fa+51K+4tZ+4pK+497+3mG+3rh+3u4+40h+4TG+4NU+4KY+58u+5Co+5Zc+5bw+6Hy+6Qr+6eU
        Day_0511=+6fu+6av+6Zg+6Ri+6o7+7MI+7I3+6ni+6a5+6DH+6do+6rn+7KM+7CK+6ni+6Op+6sv+7iy+7ih+7Mr+7NT+7R2+7Bp+6bq
        Day_0611=+6Xs+6Qg+6nU+6hm+6ps+6cB+6dT+6yh+76Y+6Vm+6FJ+5q8+60b+5fj+5Yi+5ix+64g+74P+6qw+73c+6ps+778+7If+7JP
        Day_0711=+7cI+7My+7IO+6u0+6w2+7l4+87o+8HG+7jb+82A+7Yg+7eV+7Up+7s5+7eH+7jw+7mX+8Av+7se+8FS+7jJ+7jX+7CV+6sd
        Day_0811=+6xn+7RU+7nV+7RN+7Pk+7Zl+8PI+82q+8QG+8v2+9ne+9te+AAq+A4q+AAO+9yH+9TD+9p0+9Ld+9zh+9g7+9nF+Ax6+Bjp
        Day_0911=+AZ7+DgH+E2o+DvS+Ed4+EVw+EL1+EES+FCK+Fnm+H3y+IG2+Iif+EdM+BH5+9mr+9Bn+C2f+FW1+GvU+FYx+F4L+FNv+FFp
        Day_1011=+Enb+EMm+Dwk+Djn+DXZ+DP1+DP1+E7q+EzF+BcT+9I8+8m3+927+93M+9ee+9ot+AUv+B6j+Bb3+B4y+AlA+BKo+AwX+B4P
        Day_1111=+ApW+At5+BMk+BQM+Bde+CKY+CIE+C5Y+BDg+C3d+Boo+BRm+C7Q+CT9+CUf+CVo+CbZ+CTC+CN9+CdA+Bgs+Bd9+BKa+BEv
        Day_1211=+BGg+B4g+AdX+Bkj+Bzx+BrB+Bw6+Bnx+CDh+B1h+AYi+AQS+ATr+AjW+Amr+Awz+B5l+CQC+CI3+Bog+ByT+BOw+Bj5+BXY
        Day_1311=+BYL+Cat+C7s+Beq+Dho+DXd+DEx+DQq+CU3+DlY+EZc+EmM+Bcd+B7W+EOa+BgC+C5G+BuP+Bd5+Apr+AQZ+AkY+AXz+AEd
        Day_1411=+Ag8+ARh+AfO+9Qq+9bs+8pc+8JF+8EY+7se+8DX+8Ti+8S4+7TQ+7U6+7pJ+7gb+87F+8XH+8Oj+8CB+7wK+8Cy+800+7C6
        Day_1511=+7ab+7cB+7dw+7Za+7sJ+76t+6yW+6mM+6FJ+5d0+5Mp+58k+5Nq+5cV+5uw+66K+6WL+7ai+7Hb+7aK+7Ts+7oI+7lP+7eL
        Day_1611=+73S+76V+7am+8H2+7ZJ+7kV+7fo+7pU+7mw+78l+6eK+68I+61u+5y7+6Wr+6Oz+6iW+7c1+7FA+7HC+7Du+7eq+7cW+7dp
        Day_1711=+7Z1+7kV+7Ke+7gK+7vs+84T+82K+7dK+8Bt+7G7+6sT+6ef+6Bd+6Mc+6Mt+79c+6p4+7NX+7UR+7fv+76D+6ik+6kw+7TC
        Day_1811=+87z+7qc+7mC+7Zo+7y2+7rk+8Cu+7ms+7Jy+6Qd+6Au+5bX+5Xo+5Vw+6CU+6Yx+6Na+7lv+7ku+85t+8Ij+8SF+912+8TN
        Day_1911=+8kd+9BV+9EV+9JN+90Q+9yj+98S+9P5+8mq+7io+7Bp+7JS+6ou+6QS+6t2+7TC+7lI+8vY+8y2+8MQ+8Zp+9RM+AIe+AJm
        Day_2011=+AI5+Atl+B4k+BGd+AYb+Ah6+A88+99v+97Y+97m+99o+9V9+905+8ii+8yw+8nZ+8LO+8Ti+8Wp+8Fg+7kH+7fB+7SZ+7Im
        Day_2111=+7UK+7IY+785+73A+7D0+6oS+78N+7N1+7dw+7IV+7jU+7uI+8Bm+8Zw+8cp+8nu+86W+8On+7rk+7tH+7tR+830+7fv+7OK
        Day_2211=+7fM+7F3+7EG+7NJ+72b+6v1+6nR+79x+77d+6ux+6sh+73K+7BN+7NX+7n6+7xk+8V4+8Fg+8vq+92O+8qZ+8dV+7vC+8Ms
        Day_2311=+7qA+8BY+8Dl+8MB+8VI+8OZ+86d+85R+7hg+837+7d6+7i4+7zV+7WM+7l8+7lv+7yU+7ik+7fI+7Gn+71T+6rE+6uH+6tG
        Day_2411=+7I6+6lZ+6ef+7PW+7Ox+6dz+78Q+6z2+7Hi+6i3+73S+7EN+6TW+64V+6HP+6O9+6SV+67A+5zl+6Ac+5jP+5bz+66i+64x
        Day_2511=+5y7+6V6+6LQ+6Ek+65h+5gS+5Kg+5Jw+52y+56F+4sf+4cp+4pj+4p3+4oX+4nh+4qr+4nd+4x8+501+4xC+4lQ+4qM+4xC
        Day_2611=+5U1+5Tg+5g4+5Vw+5Ro+5XT+5g4+5Lv+5Io+52r+4zu+580+4ub+4nv+4vV+54q+5Ce+4jV+4R3+4Jo+4IW+4KK+442+3qE
        Day_2711=+4FS+4Iy+4Dw+4qM+4lb+4FZ+4P1+4Yo+4UH+4hM+46o+3wn+3rM+47s+44C+4IB+4c5+55u+5e2+5HO+5NZ+5QA+5nh+65h
        Day_2811=+5jS+5eN+5QE+5mS+5g7+5yu+5gu+5Ov+5HA+58W+520+55W+5DD+5Hj+5At+6vk+5Ye+5QL+5EZ+5PU+5Ec+59T+55I+5Hn
        Day_2911=+5YX+5Qu+5ei+5Tq+5Qq+5Lr+5CC+5Qn+5ub+6EI+67n+5qM+5Rh+5YQ+5iA+5m7+5fK+5hi+5k1+692+5hQ+5pS+6C5+6B1
        Day_3011=+69p+5pg+5b5+58k+55g+5E3+5b5+5jr+5xN+5iY+5mS+5iV+5YG+4zd+54q+4pm+4zd+4wE+4zu+5PJ+5Eg+53z+4mf+4ju
        Day_0112=+4dH+4ib+54f+4ko+4jD+4eh+4x8+50e+51m+4XV+3xr+3eA+3Jr+36n+34F+393+3P4+4Ef+45Y+4L7+4Cy+48m+4OA+4qy
        Day_0212=+4mu+5BZ+5jE+64L+60p+61O+5kX+5k1+5LW+4Zf+4IE+4Sl+4rl+4dZ+47l+4Mz+4s3+4gx+4nF+4mA+4VJ+4Hj+4Sl+4lJ
        Day_0312=+4Y4+4G8+4Hj+47s+4Or+55P+5Iz+5G6+5Af+5RW+51x+4vA+4Qb+4Mo+4cK+4tP+5Ej+5Yl+50z+54x+5NH+5Ng+5Se+5ct
        Day_0412=+5bX+5f6+66w+5e2+5HO+5Nc+5Oh+5mP+4vV+4rN+4fp+4kv+4ZD+4RO+4Ir+4JT+4IS+4P5+4YB+4JJ+4LZ+4AN+4BD+4FP
        Day_0512=+4HO+4GC+4Ld+4GX+43r+3qq+41z+4Jl+4J8+42R+3pD+40I+3qq+3tS+45A+4Iu+4Ly+4Xc+412+423+490+4IS+4jO+4fp
        Day_0612=+4jA+4sc+4pq+4gx+4uJ+4x5+4wk+4jA+4cb+4cU+4FI+4Mv+4k8+4CL+40F+42f+46o+475+3xW+3st+45q+3u8+4CW+3tu
        Day_0712=+3wV+4CB+4Uc+4ii+4d7+4gL+4pO+50M+4nv+4ac+3t0+3nq+3OV+3KC+3Md+3QX+3lT+4Bm+49P+4gu+4li+54D+5Ce+5A9
        Day_0812=+4t7+51R+5S9+5XP+5ei+5wJ+60G+5r2+5pP+5RB+5QH+5K0+4yq+4jj+4Jl+4W2+4l2+5Eq+5WK+5SX+5mS+5nv+6Du+692
        Day_0912=+6o7+6cI+69R+6Hr+6WP+6Kh+69Y+6Ba+5HV+5LI+5YJ+520+4lQ+4Wp+4Id+4hB+4Xn+4mc+4zn+4wg+591+4xC+53F+4m6
        Day_1012=+4hT+54t+4gO+4qd+4Nb+46o+3zx+3yJ+3k3+3RY+3Ff+39V+32m+359+2s1+2cB+2jJ+2TB+2V3+2TM+2VY+2k6+2zU+35R
        Day_1112=+3Pg+3QC+3kV+3oW+3i8+3UK+3Xj+3MB+3JT+3OV+3Ox+3KJ+2zt+2wp+2sz+2nK+30Z+2vz+2pJ+2s8+2fZ+2wD+329+38i
        Day_1212=+2ys+3Jo+3LR+3ji+3mb+4T2+4OA+4Ja+4I4+3wn+3at+3S0+3Sn+3XG+3JE+3Rq+3Z1+3tx+4CZ+4Hx+4tZ+4kW+4mY+4qd
        Day_1312=+4jg+4gj+4re+5Hq+4rQ+4U3+4mR+5Fe+4nW+4XO+4JJ+4Et+4PM+4HH+48A+4AX+4Q9+4N9+4Gz+4DM+4BV+486+43v+4OI
        Day_1412=+4Km+4Og+4ct+4NN+4Ir+45q+44C+48O+3tL+3zc+3is+3oy+3j2+3gU+4KK+3vb+4Rr+4VM+4hd+4W9+4ND+4qo+4sm+4g7
        Day_1512=+6TW+8nd+8kI+85O+80L+7uW+8Qm+8RO+8aH+8HR+8VM+8k7+8hd+9cA+711+5HO+53Q+5Yw+5oO+66m+6EW+5ui+669+6rg
        Day_1612=+6so+6z5+6vF+6hm+6wt+789+6ox+7D0+6kp+6Oe+5ta+5gS+5dv+5TO+7Rt+5U4+5O1+5Wu+5I1+5D9+4eo+53Q+51V+4qo
        Day_1712=+5PN+5NZ+5tX+5oY+5R8+4ip+4xF+565+508+4o9+4qE+51O+4zS+4uw+4XS+4Ya+4Z9+4nI+5B3+4xU+4l9+4sO+5KL+5X8
        Day_1812=+5Aw+5Pf+53M+4zy+56J+5Cv+5RF+5Ie+5Qx+4rs+4zy+4zZ+4vO+4dH+4rX+4uU+4v3+5C1+5P2+5Tq+5UI+5cO+5hN+5yy
        Day_1912=+5lY+6DO+6Nk+6Na+6Ue+6kN+733+71M+6b2+6DS+6LN+6I5+61n+5cO+5rt+5Q7+4pR+4kP+4uw+5Mb+5A6+4oU+51Y+4n8
        Day_2012=+5Ca+4xs+4dS+4fQ+4J8+449+4YI+4P1+3z3+3vs+3ok+41G+40F+3y2+415+44X+3zj+46W+44p+3mw+3oo+3hn+3jw+3sf
        Day_2112=+3qA+3tu+3q7+3vb+3nV+41s+3kc+3Wz+3Ew+3F3+3M7+3eA+3O6+3Gd+3Yk+3VZ+3cX+3fa+4A5+4FB+4Fn+4PX+4Kj+4R3
        Day_2212=+4T2+4P1+4Tt+4Nf+4US+4xN+4kv+4d0+4eB+4V1+47G+3tS+49r+3b0+3ls+3r4+3vX+4Ab+3mY+4KY+4bT+4qy+4H2+4R3
        Day_2312=+4ag+4o2+54Y+5Mw+5WH+60w+6Qo+6Aq+5qv+5d4+5KE+55r+4dg+4UA+4Pz+43d+3nx+3pt+3iX+3zO+3wV+4B3+4Ai+4EH
        Day_2412=+4S8+4UL+4Se+4Fy+48Y+4Ds+4EH+4LE+43k+3yQ+3yp+3ok+3yC+3si+3pt+3r1+3pi+4FS+3nV+3rB+3wZ+3x4+4PC+4BV
        Day_2512=+45t+4Mo+4Uj+4Vh+4EY+4MF+4G1+41s+3b4+3Sd+3Bw+3LH+3Mv+3Rj+3NU+3Sr+3kV+3XN+3WX+3Np+3Lx+3Xm+3Qw+3S0
        Day_2612=+3Mk+3Lj+3My+3M0+3Np+3SB+3WQ+3VE+3ap+3HJ+3AW+2uL+2jz+2hc+2SK+2XX+2TB+2me+2og+2lk+2w2+3Dd+3HU+3Bz
        Day_2712=+3Tv+3jG+3pD+3t0+3pi+3oI+4IB+4Gz+3bS+3ed+3QU+3OR+3Y4+3XY+3WM+3gw+3tu+3oP+3pU+3aw+3qc+3nS+41l+47X
        Day_2812=+4Yh+4dj+4a0+4Vs+4Xq+5CJ+56F+59s+4K6+3vl+3eg+3hq+3RY+3Ad+3Cu+3My+3KC+3c1+3mf+3uP+41p+4K6+4u5+4uz
        Day_2912=+5Mf+4yA+4wn+5IX+5T0+5hi+5xR+5fc+4wr+4q0+4Vz+4D8+4Ya+4Vl+4g3+4xs+5H7+5CF+5CC+4sf+4fX+4YI+4tk+56T
        Day_3012=+4pR+4sq+4Sl+4UH+4aL+4GM+4EH+4Gl+4FP+3zK+4Cg+4Iy+3sQ+3gK+3Qw+3aD+3XK+3ed+3iM+3wu+49g+4Hj+43M+4Ej
        Day_3112=+4Ej+42V+40P+4Em+3zH+3dm+40y+4Ir+4CW+3kx+3lF+3Z5+3Md+34W+35t+3Ar+3IY+3J4+385+303+2uL+2tR+2et+2d1
      End of Data
    End of VarSimul=viPrecWat

    VarSimul_12=RelHum
      Varident=RelHum
      VarAcc=Hour
      VarType=Factor
      VarStore=Simul
      VarMode=Aver
      VarModeSS=Aver
      DateBeg=01/01/90 00:00
      DateEnd=31/12/90 23:00
      WRFactor=2000.000
        Day_0101=+F2+FK+Eq+Eg+EO+Em+EO+Ds+Du+Bi+92+7y+7d+79+7G+7u+8i+9E+9R+9y+AK+AJ+9Z+AP
        Day_0201=+B0+BK+CT+Cu+Dk+E8+EJ+DQ+Bj+BR+AM+9y+9B+8n+9Q+AD+BM+Cs+CA+DB+FZ+HV+HT+JO
        Day_0301=+L3+Li+Kr+LQ+Ll+L6+OF+ON+Kr+Gz+Co+9T+8J+80+7i+7W+8k+B4+CJ+CW+Df+Em+Fk+Gd
        Day_0401=+GJ+H3+H1+Hd+J1+Iw+JB+Ir+Gw+FR+DJ+BW+Aj+Ar+AZ+BK+Bi+DO+FN+FX+Gb+Gm+Gv+Io
        Day_0501=+GQ+GD+Gk+GL+GW+II+HN+Gm+Ff+Dx+CI+BR+A4+A5+9Y+9h+9k+9Z+9l+AE+BB+BT+Ba+CF
        Day_0601=+Bl+BW+Bn+Bx+Cp+C6+Ck+CH+CU+AD+8m+7S+7I+8F+84+8D+97+8u+9a+AJ+Ay+Bk+BV+BU
        Day_0701=+By+D2+Dk+Cy+EB+Eg+Ey+Ei+DM+BM+AO+9R+9G+7x+7x+88+9H+AW+CC+CL+CZ+D3+Di+EL
        Day_0801=+E3+Ey+Fd+FX+Ha+IF+JB+JN+GI+Ej+CW+BB+AV+AX+9c+9k+Ae+Bo+Bg+CD+DL+Ei+GQ+HI
        Day_0901=+KX+L0+L5+KY+K8+JZ+L0+LK+JW+Ey+DE+B4+A3+9L+8o+AN+BQ+C8+Db+Dw+Fm+HD+I8+IE
        Day_1001=+Ig+JO+LE+Mt+NH+Lk+KU+JT+Hm+GJ+EL+Br+BF+AQ+A5+Ap+Cg+Dj+Em+FW+HJ+HK+Fe+Et
        Day_1101=+ET+FQ+G2+H2+Hv+Ky+L1+KZ+GW+Eg+CQ+Af+9a+8p+8k+9N+9m+AE+Ap+B6+CG+Cy+Dk+EX
        Day_1201=+GA+IA+Jk+L6+Ku+MU+Or+Q0+Lf+IY+Fu+FG+ER+Ec+EM+Ds+Gg+Hj+H9+HU+Iy+J2+Jh+L5
        Day_1301=+Lu+M8+LP+La+Lx+MR+ML+Nd+K5+GF+EU+Cj+Bu+Ap+9X+9e+Ac+BK+CD+Cn+Cl+Ep+Ee+Ea
        Day_1401=+FR+F2+H7+HE+HT+GT+GY+Gg+F1+Dg+D2+BH+9L+8I+7t+8E+8g+9X+9U+Ad+Ao+C1+Cg+Dm
        Day_1501=+Fs+GH+Gf+Ey+Gk+F8+Dp+DA+Cd+Ab+9W+9b+8y+8c+9X+9M+AQ+AV+AF+Ag+Bh+CL+D4+Cq
        Day_1601=+Ig+OK+OK+OK+Pv+Pv+Pv+Pv+Pw+OL+OL+OM+OM+OM+GK+BW+An+BM+CS+Cf+DC+Dz+Ed+Eh
        Day_1701=+EI+F2+Es+Ed+FH+I2+JV+Jt+Gv+Fx+EY+CI+C4+BH+A5+9u+AA+Bh+C6+CA+Cl+D3+Eh+En
        Day_1801=+Gd+HB+Jo+L9+Lh+M9+Ky+Ji+GH+Co+9x+7F+6V+5m+5Y+6D+6i+8w+91+90+9g+9m+AU+Bv
        Day_1901=+Bu+C5+DO+Cs+Cf+Cn+DR+DQ+CH+9z+8u+8C+7Q+6a+6Z+6P+6q+85+8U+9a+9H+AJ+BH+B3
        Day_2001=+Ba+Ck+DW+Do+Dq+FB+HP+GG+EY+Da+D7+Cb+Bj+BW+Ai+Ar+Aj+Bs+D2+Ev+FK+Fa+Gq+JW
        Day_2101=+JC+LY+Ma+MA+Mp+Mx+My+OU+KV+GY+Bt+8d+7p+72+79+7F+7d+8o+B2+Bb+BK+CW+DS+EO
        Day_2201=+FT+GZ+Gc+IC+II+JR+J9+JF+Ft+Df+9f+7a+6L+5h+6F+6W+8K+9R+Cb+Ch+Dc+E2+EE+Ff
        Day_2301=+HS+J2+KH+Lk+MQ+Ka+KG+Ig+Gr+E1+BL+7k+6r+6V+65+66+5n+6W+7U+7g+80+8i+9c+B0
        Day_2401=+DJ+De+Ei+Fj+Ge+GM+HH+Ho+F5+CS+AU+9J+8k+8j+9B+9b+BB+D9+Cr+EQ+Fp+Hd+IO+Jr
        Day_2501=+Kl+Jz+LN+Ld+Ju+Kb+K2+Ix+G4+DM+B8+9c+7M+6X+5n+6c+AF+C3+DQ+E0+E0+Ej+FX+HJ
        Day_2601=+FD+Hz+J8+IJ+Ib+Jv+JK+Hp+Ev+B4+82+6R+5I+4x+5D+5K+6b+95+9q+AZ+Bz+Bz+CI+D6
        Day_2701=+ET+Fs+Gl+Ib+LF+Ls+L3+Kl+JW+GP+C3+9r+8U+7M+79+7G+7p+8U+9j+AM+BA+BD+Ba+C7
        Day_2801=+D1+EA+Dz+GS+Hw+Hu+I1+Hg+Fp+Cl+BS+97+6y+6a+6X+6S+6s+A6+AH+9z+9o+9q+BC+Ca
        Day_2901=+EG+DR+CT+CB+CW+Bz+Cu+Cd+A3+9R+8q+7K+78+6W+6e+6o+78+8f+BU+CD+Cp+Cs+CO+D2
        Day_3001=+Cx+Ep+Gt+H5+GJ+JK+Kh+Mt+KA+G1+At+9L+8a+7m+78+7Y+8d+A9+CY+DA+Cm+EH+Er+EC
        Day_3101=+Dt+FX+Ey+Ea+E8+FX+H0+Gr+Fq+Cl+Az+AA+AC+8w+8j+8m+8j+9F+9b+9H+9C+A3+Ar+CA
        Day_0102=+DQ+E1+F3+Fp+GM+GY+H9+IT+Fz+E1+BE+8n+8A+7x+9B+9p+BW+CQ+E6+El+Ew+ER+ET+Ec
        Day_0202=+FL+Ep+G0+He+Hi+HY+II+HQ+Dl+Cs+At+9J+8M+7m+7j+7j+7d+8Z+AY+Ax+Bf+BI+Bn+CV
        Day_0302=+Di+EQ+FG+Em+F1+FF+FQ+FE+Ch+CH+Aq+98+7f+6p+6F+6l+7G+7d+8r+9G+9t+Bi+Db+F9
        Day_0402=+FW+HQ+HY+HL+Ip+Iu+IP+Ip+GC+EG+CF+B3+AY+Af+A3+An+CX+EN+EU+Ew+G0+Eh+G1+Fl
        Day_0502=+GN+MJ+Oh+QF+QF+QF+QF+QF+Oh+Oi+FL+9R+85+8B+Bb+8n+D8+JF+Oi+QG+QG+QF+Oi+Oi
        Day_0602=+QF+QF+QF+QF+QF+QF+QF+QF+QF+Oi+GN+Cv+Go+C8+CD+DD+EL+FC+F4+FF+ED+Ey+FJ+GB
        Day_0702=+GM+G0+Fw+GP+Hi+Jb+Ip+IH+FH+Cz+AH+8x+7r+73+6m+7f+BR+93+9F+9B+A5+A5+Az+BH
        Day_0802=+EA+EE+EE+Dv+Ef+Dr+Da+FA+EH+CM+Bm+Ai+9y+83+7h+9B+AP+BA+Bt+Ch+Dh+DJ+EQ+EH
        Day_0902=+EV+Fe+FS+I3+IY+Gc+G3+Gc+Eb+BI+9u+92+8m+8I+6y+7O+9N+AM+Bb+D7+Cq+DN+DJ+E4
        Day_1002=+E4+FF+GT+Gz+HU+I5+J9+Iy+HW+Eo+CX+8c+8c+7f+72+7r+9G+BF+Ba+BI+Ap+AQ+Bf+Cr
        Day_1102=+DG+E6+Fc+Fd+FG+F1+Em+EB+CU+Aa+8Q+6Y+5V+53+51+5b+6H+7H+8m+9d+A1+B9+Be+D1
        Day_1202=+DT+DK+El+FL+G9+Gd+H4+HQ+FK+Cz+Bm+9M+9J+8C+7P+7a+86+Am+AK+Bp+CL+DF+D8+Eu
        Day_1302=+EY+FI+Fc+FG+Fk+Gw+GO+Ef+Dy+Ag+7w+67+6D+5Z+5Y+5T+62+73+9Q+AE+BT+DE+E3+FC
        Day_1402=+HR+IP+II+Ir+Jh+Iu+Jt+Jb+Fp+Df+C5+Bi+Ag+AJ+9m+AS+BI+DF+Cm+DL+DM+EW+Eg+Ez
        Day_1502=+GH+Gf+HE+HN+Hk+Hb+Hg+IA+DT+BL+9N+8x+96+6f+6e+7f+AN+BH+Bu+Bt+CQ+CD+By+EL
        Day_1602=+Ca+CT+De+D2+CC+Ea+Fl+F2+DV+BL+8L+7Q+66+5K+5b+61+6Y+7k+9M+9c+AK+C9+D4+EN
        Day_1702=+Dc+Eg+GO+He+Jm+Ln+Kg+Is+F1+Bi+9G+7u+6n+6O+6K+63+6b+7f+9G+9U+BF+Bf+Cy+DX
        Day_1802=+FD+GV+Fs+Hq+JI+Il+K8+Ih+G6+E6+AA+9J+7q+7J+7X+84+91+Al+Cw+DG+El+EP+Ez+ER
        Day_1902=+F2+EL+Ee+EQ+FP+Gm+Gk+G3+DL+BH+8b+6d+5y+5Q+50+4p+5v+7F+9P+AF+AF+As+CV+DS
        Day_2002=+Ep+F1+Fe+Et+HK+Hx+Gh+Fr+Cp+9T+7j+6w+6m+67+6S+7J+8I+AI+C4+Bq+Cb+Cj+DW+Cs
        Day_2102=+DW+Dd+Eh+Fc+GC+Gt+HY+FX+Es+CW+9z+8E+6g+5x+5m+6A+6c+77+92+9o+AG+Bv+CE+CV
        Day_2202=+CY+CY+DS+EN+FU+Fd+Fa+Ez+DH+BN+9M+7Y+6h+6F+6i+6n+6m+7o+9c+AN+Ca+D5+Dr+FA
        Day_2302=+FO+Fv+I4+Kd+M1+MC+Mj+Mn+J3+Ep+CV+C7+BF+An+Au+B5+Bn+Cy+FH+Fx+Gt+HS+HT+IP
        Day_2402=+J1+IO+IV+IB+Jb+Jf+IQ+IL+F7+AZ+8y+83+7I+6h+6x+7U+8K+9g+C5+CP+DK+E3+FE+GU
        Day_2502=+FW+Gf+IR+Js+Lm+LI+Lz+KR+GR+Cv+B9+9U+93+9B+8z+9D+93+Au+Bj+Bk+Cw+Ck+Dh+Fg
        Day_2602=+IY+Jq+LM+LN+LP+L3+N5+MM+K4+Gc+Dl+BE+AC+9H+9G+96+9g+CG+Fu+Hh+IA+Ij+Jt+LG
        Day_2702=+MU+LU+N1+Oz+QP+Rs+Sv+Qp+Oj+Oj+GV+D5+Bw+BR+9q+9i+Ag+C5+F8+G1+HX+Iy+JE+K4
        Day_2802=+KB+LB+JY+Jh+K0+Kh+KA+If+Gc+Du+Ag+9P+8F+6n+6t+6K+6H+7J+9f+A1+AI+AU+AU+Bm
        Day_0103=+D4+Dw+El+GP+FE+EW+F8+E4+Co+Bq+92+7m+7h+77+6m+6m+6x+7S+9B+9g+9B+8x+9R+9K
        Day_0203=+AO+An+B9+An+Bf+Bx+AX+9q+9W+9U+7d+6q+6P+5q+5S+5b+5j+69+7X+8T+9t+9j+AQ+BN
        Day_0303=+Cv+DJ+E8+Dr+Db+ED+EV+E1+Ir+Oh+Oh+HA+An+8n+8M+8N+8e+8r+AG+AH+9p+Af+B8+Bg
        Day_0403=+By+C5+C7+D2+Db+DY+Dn+D9+Cm+Bn+Ba+AJ+Do+Aq+Ea+Jx+Oi+Oi+Oi+Oi+QF+QF+Oh+Oh
        Day_0503=+QF+QF+QF+QF+QE+QE+QE+QF+Oh+Oi+Gr+BH+7S+71+7E+73+6X+7K+8Y+8B+8G+8Q+9H+8r
        Day_0603=+9O+9n+Aq+CR+DT+DC+Df+DE+Bw+9i+7q+6a+5i+57+54+5I+5x+6l+7E+9A+9e+Au+Az+BY
        Day_0703=+Bz+E9+EH+F7+Ek+Fg+F3+Dz+CN+A6+7j+6m+5w+5g+5m+5Y+5q+6h+7s+9H+9h+AD+AT+AX
        Day_0803=+BZ+CU+Cx+DQ+F3+Fw+Fx+Er+Dl+Bp+9h+8k+87+73+6w+7R+7q+93+Ao+DY+DA+EU+FX+Fe
        Day_0903=+F8+FY+GC+G7+GR+H1+H1+HA+FS+Cu+Aw+94+7r+7k+7A+7z+80+8O+9g+Bj+Br+Bf+BV+Bm
        Day_1003=+D4+DL+E6+Eh+E2+Dd+De+Bf+Aw+8d+6l+5r+55+4X+4T+56+5T+6C+7q+9W+AT+BC+CN+Ci
        Day_1103=+Cw+DS+DG+D6+Dy+Fz+Ha+Gy+FT+C6+9o+8Y+7z+6n+6g+6x+7v+8k+9x+Ad+Bm+Cf+Cw+DU
        Day_1203=+Cb+ED+Ed+EY+GE+H4+H2+H1+Fh+Dn+Ca+C9+BI+Ei+Am+9v+Ak+BB+CD+E7+G6+Gv+Ht+IZ
        Day_1303=+I8+I3+Jy+JE+I0+JW+Io+Hb+Gf+DB+A5+A3+90+7R+87+8K+8J+8Z+90+BA+B2+Be+DE+DO
        Day_1403=+F6+Fe+Ge+Ga+Gd+Fy+GH+E2+CA+AJ+8o+8K+77+7M+7M+7r+8g+96+AH+D3+DP+Cp+DJ+EB
        Day_1503=+E4+FK+HN+Ic+IQ+J9+IR+FH+Ct+9T+7k+6o+66+61+5a+6M+6v+7U+8x+Ak+An+C6+Cm+DF
        Day_1603=+Du+EC+FO+F5+Fv+FA+Fr+DX+DR+Am+8f+7G+6c+68+66+6Y+71+7w+8T+A8+9k+AB+AY+AQ
        Day_1703=+A3+B5+BB+BC+Ad+BR+Bd+9t+94+7V+5v+52+4K+41+3i+3e+4H+4S+5F+6d+78+79+7l+7u
        Day_1803=+9H+AN+Bp+CN+Cf+CS+C0+A7+91+7b+6T+5r+5h+5V+5T+5M+5i+6i+74+8M+96+9G+AI+B5
        Day_1903=+Cs+D1+EC+F3+EW+EE+ER+Bp+9n+7c+5u+5E+4d+4N+48+4S+4X+4g+5A+6i+6p+79+8A+8l
        Day_2003=+9X+Aj+BB+Bl+Cy+Cw+Dc+Cy+Bp+9t+9F+7p+7L+6O+6N+61+6c+7X+8t+AX+BV+Dc+FJ+G1
        Day_2103=+I3+K4+KJ+Kq+Kl+Jb+Jv+FA+Cx+9w+8H+6j+65+5q+5u+6U+6v+83+8v+Ay+BS+Bh+Bk+CP
        Day_2203=+BG+By+Dk+Dc+ES+Ej+FM+DJ+C2+A5+8z+6y+65+5w+5k+5o+6K+6z+7d+8q+9I+9b+Ah+Ap
        Day_2303=+Bx+Dt+Eq+G8+ID+Iq+J0+GA+Cc+93+70+5y+5H+4z+4r+52+5e+6n+7T+9H+8w+9i+AJ+AO
        Day_2403=+CT+CS+Cw+DY+EQ+Da+Dm+Bz+AS+7q+6u+5k+4v+4K+4Y+4S+4s+5G+68+7h+7S+7J+7z+8L
        Day_2503=+8l+8v+98+9I+9D+9u+9T+87+7n+6n+6Y+5y+6G+6A+8L+BT+Fu+Lq+Oj+Oj+Oj+Oj+Oj+Oi
        Day_2603=+Oi+Oi+Oi+Oi+JI+IP+I9+Fu+D6+9J+8i+8G+6n+6H+61+5w+6D+6l+7x+AT+BW+Cg+E7+FY
        Day_2703=+Ga+Hr+I4+I6+IR+Jn+Ie+Fo+DS+AH+8M+7A+5s+5f+5S+5l+63+6f+7b+9L+9d+AG+Az+Be
        Day_2803=+Cx+CI+Ds+F2+Gb+GO+Fj+DH+Bf+8p+7J+6R+6L+6H+5d+5P+67+6u+7C+8k+9A+9K+9n+BF
        Day_2903=+Bw+Ci+Dp+DE+Ds+DH+Do+Bt+Aa+8f+8I+7j+6W+5n+5m+6T+7A+7Y+8D+AE+AZ+Bt+Bu+Bp
        Day_3003=+CO+By+CN+CE+Ce+Cx+DZ+CV+Bg+AN+88+7P+76+6P+6T+6z+7X+7V+8Y+9T+AA+BM+Co+Cg
        Day_3103=+DE+Da+Ec+F2+FR+Gc+Fa+EL+Bz+A9+8A+6B+5T+4a+4M+47+4A+4H+4b+6H+7E+7b+85+8X
        Day_0104=+8s+95+A8+Ak+BK+Ao+Af+9S+8T+6o+6M+5y+5p+5i+6A+5l+6O+7X+92+An+CC+DI+GW+HE
        Day_0204=+FU+EM+Ev+FJ+Fi+HX+GA+DB+DS+Co+Ak+AR+8c+7U+8Q+8X+8c+8f+CO+Hl+O3+Pg+Pg+Pf
        Day_0304=+Pf+Pe+Pe+Pd+Pd+Pd+Pd+Hl+CY+BO+9i+8G+7V+6z+6x+72+80+8T+99+Ab+Bm+C7+Ck+Cq
        Day_0404=+D9+CZ+D0+DK+DB+DM+DZ+Cv+BT+9G+8F+7G+6r+6U+6h+79+7X+9I+9l+BU+CF+Cn+DA+EI
        Day_0504=+F4+Fu+H4+IC+Ii+Kv+Kh+IB+FQ+CJ+B1+8u+7t+78+6N+6K+6Z+7D+7j+9S+Ap+BD+C5+CR
        Day_0604=+DS+Fa+GG+HI+Ib+Hy+G6+E7+Cq+Am+9p+94+8Q+8I+7r+7R+7x+8V+9z+Bz+Bc+CV+DX+F3
        Day_0704=+Fx+Hd+Ja+IO+J8+Jo+HW+FI+E0+9r+8n+7i+7A+6F+6L+6D+6B+6v+8O+A8+Ay+CH+Cj+Dy
        Day_0804=+Fc+Hw+I8+H7+Hh+HH+FP+FD+Cq+AI+8Z+88+7i+6b+6d+6u+6x+7x+8p+9D+9w+A3+B9+Bx
        Day_0904=+DG+F5+FL+F5+F1+Fq+Fe+DQ+Bf+9G+7r+72+6I+5m+6D+6E+6V+6s+7c+9e+AM+BW+Be+By
        Day_1004=+AZ+BV+CJ+Ci+DP+DX+Dx+De+Bo+9T+8F+7S+6Z+6H+6D+6h+7B+7u+9m+BM+Cq+EF+FE+Gi
        Day_1104=+GG+JW+Kf+Mg+NP+Nc+Lx+K0+GB+Ch+AQ+96+7z+7f+7M+71+7T+7l+8U+AM+An+CL+Cb+EU
        Day_1204=+GL+Hp+Hd+Hq+IW+GM+Fo+EY+CT+AD+8v+7h+7U+70+6o+69+6H+6d+7W+95+9y+9S+Ad+Bx
        Day_1304=+DS+FJ+GF+Fa+Fn+F9+EJ+Be+A9+7s+6r+6N+64+68+6D+6c+6Y+7n+7i+9v+Ag+BO+CP+E6
        Day_1404=+FH+GT+GJ+Hd+Hv+Ht+H8+Fn+ED+BG+8u+7I+6j+6Q+5z+5u+6I+7G+8l+Al+C3+Cp+Da+El
        Day_1504=+GN+Hh+Gs+Hr+IJ+Gq+FV+Dq+B8+8h+6w+6V+5h+5W+5I+58+5r+64+6k+8v+AE+Ag+B8+DN
        Day_1604=+DT+E0+EG+DO+DJ+C2+BI+9H+8O+6n+62+5l+5Q+53+59+5m+5r+6u+8I+9g+Ab+CE+CV+ER
        Day_1704=+EG+E9+Eq+FS+GE+HD+H8+FZ+F3+Cg+BC+9K+8t+8R+8T+8N+8D+8z+A5+Bt+Gz+Nz+Ph+O3
        Day_1804=+Pg+O2+Pg+Pf+Pf+Pf+Pg+O2+GZ+D9+C9+AL+AD+A0+9t+AD+Ag+Bf+Cw+EB+EI+Eu+GC+Gx
        Day_1904=+Hd+GQ+GM+Fl+Gg+Fu+GS+EG+Dq+Ap+9M+CS+Gc+MW+O5+Hw+O5+J7+F8+DY+Dh+Dr+E2+Fd
        Day_2004=+FV+Fh+GM+GT+I1+JA+Gn+Ei+CT+94+7Z+6e+65+60+5e+5v+6C+6u+8B+AQ+Bc+Cl+DZ+Do
        Day_2104=+FX+HO+Ha+Ih+Jr+Ih+G6+FA+E3+BP+9S+8L+8S+7l+7Q+7R+7Z+8u+9m+Bl+Ce+Dq+FE+Gr
        Day_2204=+Gy+HP+Ho+IM+I2+JY+Iq+GL+ET+Av+9X+9G+8J+7Y+7X+7R+7i+8p+AH+CJ+D0+Di+Er+Fg
        Day_2304=+LM+O4+Ph+Ph+O4+O4+Pi+O5+O5+O6+O6+Hk+D7+9O+9K+9i+Aj+Az+An+Cz+IU+Pi+Ph+Ph
        Day_2404=+Pg+Pg+Pg+Pf+Pf+Pf+O2+GR+E6+Cv+CG+A7+9A+8w+8m+8f+9H+9j+Aa+Bc+Bv+C5+DS+Cr
        Day_2504=+Cs+Dy+J1+Pg+O4+O4+Pi+O5+O6+O6+O7+O7+O7+O7+O7+O8+O7+JH+O7+O6+O6+O5+Pi+RL
        Day_2604=+Ph+Pg+Pg+Pg+Pg+Pg+Pg+O3+O3+O4+Fu+B1+97+7q+7M+7c+7s+8O+9V+BR+Bs+Bq+DX+FV
        Day_2704=+Eo+Ga+Gc+GJ+Gj+Ga+FJ+DN+BS+8Y+7G+6H+5x+5K+57+5R+5u+6w+7e+9k+BN+DQ+Dm+EY
        Day_2804=+Hh+IC+J0+Ig+Ii+Gu+Eg+CM+Ap+8U+6o+61+5W+5c+5S+5d+6F+6c+88+9R+AU+Bs+Cp+DU
        Day_2904=+FM+GQ+G3+GG+Hc+Fe+Dw+Bk+Ad+7n+7B+5p+4i+4O+4h+4n+57+5D+5w+7t+8E+8T+8g+9T
        Day_3004=+9l+AM+AF+Ak+AJ+AK+CS+Bc+AC+9K+9C+8Z+8L+7o+7Y+8N+9B+9L+A3+D9+EP+G1+IH+JZ
        Day_0105=+JP+KN+JL+JE+Iz+Jf+Hj+FW+DY+CD+AP+9J+8b+7k+7J+6v+7c+7m+8B+BV+Bo+Bs+Cb+Do
        Day_0205=+EU+FW+Go+HA+In+JO+IR+MF+GJ+CQ+BQ+9w+9D+85+7s+85+7x+8p+8z+Ap+Bb+Bz+Cd+DD
        Day_0305=+EX+Eg+Dn+EM+Dk+Cq+Ci+Fa+B3+DZ+9J+8X+8K+7n+7l+7w+89+8A+8f+9x+Bd+Ca+Dr+Ea
        Day_0405=+EN+Fq+Go+Hl+Iw+Js+Ip+Gm+Ft+Cy+CV+BY+BZ+BG+AM+AM+BK+Cf+CN+HG+NA+OX+Q5+Q5
        Day_0505=+Q5+Q5+Q5+Q5+Q5+Q5+OW+OX+Gt+BV+9i+8N+86+7W+7P+7C+7j+7j+8y+AH+D7+Ex+GL+H5
        Day_0605=+HO+JR+JP+L0+LF+M2+K2+GZ+E2+An+9f+89+7s+7F+6i+67+6S+6Y+7J+81+9X+AR+BR+By
        Day_0705=+E8+Fz+G4+Fo+FS+DI+Ck+C9+B0+8v+88+7w+7L+6w+6x+6J+6q+8C+97+Ad+Cd+Ed+Fc+Gj
        Day_0805=+H6+Hg+ID+Hy+Ng+OW+OW+OW+OW+IE+Db+HT+M5+Go+Cr+HE+Mt+OX+OW+Q5+Q5+Q5+Q5+Rd
        Day_0905=+Q4+Q4+Q4+Q4+Q4+Q4+Q4+OV+OV+OW+H8+BT+86+69+6F+5y+63+61+6m+7m+9f+BE+D1+Et
        Day_1005=+FE+Fo+GA+GO+J2+Jd+Jr+JA+GR+DM+Bx+BJ+BF+AX+AN+AU+EW+Cj+EB+FC+Gn+HS+Hl+Ir
        Day_1105=+JR+KS+LM+LQ+Lp+MZ+JM+HR+F4+BT+AH+97+7r+7E+6k+6g+7M+7t+9K+9b+Bu+DI+ET+Fs
        Day_1205=+Gq+J3+In+JH+Js+KA+J2+GM+Em+Cg+BQ+Bn+C3+B6+Bj+CF+CY+EP+Fx+IA+Il+KP+Lb+Lh
        Day_1305=+Ll+KZ+Ju+IY+Hp+GR+Gk+EJ+Cv+An+Bk+9v+8t+87+71+6f+7L+7p+81+8v+A9+EI+JC+OW
        Day_1405=+OW+Q4+OV+Q4+OV+OV+OV+OV+OW+OW+HN+Cq+A7+9k+8v+9B+9d+DR+IK+OW+OW+OW+OW+OW
        Day_1505=+OW+OW+OV+OV+P3+Pl+LF+IL+Fj+DU+CW+Bv+AT+9O+9C+90+9t+Af+Cb+Du+G5+HN+Hr+Im
        Day_1605=+Kn+ML+Ma+N7+Lt+L7+L8+JQ+Hm+FF+DT+C9+BI+Av+B2+AI+Ax+C3+D4+E4+G7+H2+IF+LC
        Day_1705=+L2+NT+Nb+OV+P6+Qe+N6+Kf+OX+I2+DT+D2+CI+CH+BZ+BK+BH+CH+Gq+NI+Q6+OX+Q5+Q5
        Day_1805=+Q4+Q4+Qx+Sz+Sh+RU+OV+OW+GY+Bt+9v+9J+8X+7f+7v+8C+8b+8Z+9J+Ai+Ce+Dx+FG+HL
        Day_1905=+Ih+Jl+J2+Ie+I8+Gx+Fo+De+BA+8Y+79+6S+6F+6o+6w+7B+7f+8c+9z+Bg+Ec+FI+Ft+GH
        Day_2005=+FR+GB+GV+Gb+GG+Hq+Ef+Cj+BQ+9c+8k+7g+75+6n+6a+7E+7m+8Y+8h+9o+CI+DG+Ev+GA
        Day_2105=+Ho+Hw+J6+KA+K4+H5+FS+Ct+Bi+8k+7r+70+6P+6A+6D+6C+6V+6c+78+7K+8j+9X+Ac+By
        Day_2205=+DU+EJ+F2+EZ+F7+Dx+D6+CF+AW+8b+7d+6n+5z+5R+5A+5O+5O+5s+6r+7Z+AC+Aq+CM+CP
        Day_2305=+DO+EM+Es+FO+FU+Ed+Db+Bs+Ad+8j+7G+6U+5f+5N+59+5C+5U+5l+6I+74+9J+A2+BN+C0
        Day_2405=+Dl+Et+Fa+Fn+FQ+Ee+ES+DM+CR+9y+90+8f+8N+7v+7o+7v+7r+86+90+9L+Bl+CY+Dg+Fq
        Day_2505=+F8+GQ+HK+Ht+JJ+LX+Mg+OX+OX+GY+Dg+D8+C3+BB+AI+Am+B9+CL+CV+DK+FA+Hk+J7+LN
        Day_2605=+Kb+Ls+Nh+PX+PP+Ov+Mg+KM+Hz+FE+CC+BY+Ag+A4+AP+AU+AO+BH+BR+BU+EB+Ez+Fd+GO
        Day_2705=+Gu+Gb+HJ+HJ+IZ+Hq+Ha+G7+EU+Bj+A1+97+8H+7b+7m+7y+8A+93+9c+AT+Bu+Dc+Ev+FJ
        Day_2805=+Ev+E1+FE+Ev+Et+EQ+Dn+Gz+Kd+KC+Iu+He+DX+A8+Cn+9n+83+Ao+94+92+Aa+Cc+E2+Ef
        Day_2905=+G0+GE+H5+H9+HI+Eu+Dh+CE+BO+9G+8U+7k+7K+6u+6h+6f+73+7z+8Z+9W+Bg+CO+Dq+FN
        Day_3005=+GW+ID+I9+IK+JB+Ii+GV+Eq+D6+AF+9C+8J+7Y+78+7G+7L+70+8D+9Q+9w+C1+D6+Eq+G8
        Day_3105=+Ff+GO+Fo+EN+El+Do+DK+BN+9N+7Y+6d+6C+5Y+5f+5T+5T+5I+5J+5i+6i+9A+Al+Be+Cb
        Day_0106=+Lw+P5+RH+So+VK+Uv+U0+PS+LG+IG+GU+E1+D3+BY+B4+Av+Bf+C3+D1+EG+GQ+Gw+Ia+JN
        Day_0206=+Kc+Kc+L6+Lu+LI+Ij+IK+HH+Fh+DV+Bp+BL+BT+AU+Al+Aw+C9+C9+D3+EE+Fo+HX+J5+L0
        Day_0306=+Kr+Nj+MY+N3+NW+Nv+Lo+Jg+IM+EO+Ci+CN+BP+BL+Ad+Au+BL+CV+CU+DO+GJ+Gu+HL+HV
        Day_0406=+J7+KM+Ks+Lt+PL+Qm+KW+Hg+GB+Fe+Dl+De+DC+CQ+Cs+DU+DX+I9+NH+PL+Qm+Qm+Qm+PL
        Day_0506=+PL+Qm+Qm+Qm+Qm+Qm+PL+Iw+G9+DJ+CC+As+AD+D4+GM+Cp+BX+D3+Dg+Fa+Ig+Jf+LD+Ke
        Day_0606=+Lq+Nu+NL+PE+PH+O7+Np+MP+Ju+JJ+GU+Ee+DF+Cx+Bg+BP+CA+DI+EQ+Ff+IJ+KJ+Lq+Mj
        Day_0706=+MZ+PH+Oa+Om+O1+NP+MB+L3+J4+Ht+G5+FP+EX+Hw+DH+CW+CW+GR+DL+Dq+GF+H9+Gn+HJ
        Day_0806=+NY+PL+Qm+Qm+Qm+Qm+Qm+PL+PL+JS+Nw+PL+PL+PL+PL+SB+Qm+Qm+PL+PL+PL+PL+PL+PL
        Day_0906=+PL+PM+PM+PM+MG+MZ+Ki+JZ+H7+Ef+Cf+BS+AR+A3+9b+9w+Ar+Bk+Cy+E5+HC+IU+J7+LX
        Day_1006=+Mp+NZ+Ov+PH+P1+Ne+Lg+JM+Ha+F5+Di+Co+CX+Bz+C2+CA+Cr+Dm+Ew+H8+LC+M7+Nw+NM
        Day_1106=+LU+Li+Ms+Mu+PL+R7+QR+PL+Ml+KQ+J4+N3+Ql+Ql+PK+SB+PK+PK+PK+PK+Ql+RD+Qm+Qw
        Day_1206=+T1+Us+VS+VS+VS+VS+Rp+Og+Le+H9+F1+EI+F4+En+FZ+GD+Hq+J6+Ky+Mg+Nw+P6+P5+PC
        Day_1306=+Qt+Qx+SB+T7+S9+QU+NO+KA+HH+Em+E9+Cl+Bt+Bg+Av+Ah+At+An+Bq+Db+GE+J1+LJ+NW
        Day_1406=+PO+Pz+Ql+QH+Os+Na+N9+M6+JX+FG+D8+Dm+DS+CU+CF+Cw+DS+FB+GB+HZ+Ih+L0+Lh+Ma
        Day_1506=+Nu+Ok+O5+Ng+ND+Le+LO+JU+HA+FU+DC+C3+BI+Bm+CC+C8+DN+Dp+FP+Fr+HQ+N6+Ql+Qm
        Day_1606=+Qm+Qm+Qm+Qm+Qm+Qm+PL+KA+Hl+FM+Dj+DN+CF+CX+Ca+Cf+DD+Dw+E8+Ej+G8+Gz+HP+Jd
        Day_1706=+Kt+Mt+Ne+OG+PW+Mu+MD+Kc+K2+IK+GA+FU+F7+EE+En+Eg+GF+H4+Hi+Je+LO+Kt+MS+NW
        Day_1806=+Rg+Qm+Qm+Pi+Rd+UV+Sv+Rf+R5+PK+K1+JD+Hy+IJ+Hh+Gv+Fv+GA+Gj+Gy+HE+Lp+PK+PK
        Day_1906=+Ql+PK+PK+Ql+Ql+Ql+PK+PK+PK+Os+Ib+Eg+CZ+BX+BI+BG+Bo+C6+Bt+CK+Ev+Fj+FQ+Gk
        Day_2006=+IW+Kn+LS+NB+MS+LX+MT+MZ+JY+H5+FL+DQ+Ch+Bv+BN+BQ+Bb+CM+Dy+En+I8+KG+Lw+NX
        Day_2106=+NF+OI+P8+QL+QA+S3+QQ+Mt+PK+K1+KN+Is+Nl+NZ+Nd+Mv+Mw+N8+KA+IS+JV+JZ+KH+Ql
        Day_2206=+SK+Si+Ql+Ql+PK+Ql+Ql+PK+PK+PK+PK+PK+Op+OJ+O3+P9+OU+Oq+PK+PK+Ql+Ql+PK+Ql
        Day_2306=+Ql+Sq+Rc+RS+RE+SX+Q7+PK+LP+Ic+IT+Gr+FK+D8+CC+Ck+EL+Fj+FX+Gu+Iy+Jq+Ju+Ka
        Day_2406=+MD+P9+PN+Q1+Q2+Ph+Of+NG+KW+Gg+F7+DY+CT+CB+Bp+BZ+Bv+Ca+EP+F3+GV+H4+Gw+Gn
        Day_2506=+IZ+JB+KU+Ju+Ja+ID+HW+GZ+Gi+FY+DF+Cp+B4+9o+9M+8l+9K+9W+Ae+As+Ce+DN+Ea+Fh
        Day_2606=+Hf+LI+NL+Nf+Nh+MW+Lb+K6+Il+Fz+Dp+Bf+AR+Af+AD+9m+AO+Ak+BI+D4+FE+G2+Hx+KY
        Day_2706=+M5+Mq+Ny+Nu+Nr+N5+MN+Js+H0+Ee+DD+CY+BV+Bd+B3+Ak+BB+Bf+CO+DQ+Er+G2+HN+J7
        Day_2806=+Kp+LW+Ks+Lf+Le+Kw+JG+Hm+G7+DM+Bm+AM+9J+8u+8k+8e+9O+AH+Au+BP+Dc+EV+Fs+IN
        Day_2906=+KD+M8+M7+OW+Od+ND+LT+KZ+IP+FF+Dx+Ci+Ba+An+AR+A8+AW+CF+Dn+Ei+Ge+Im+K0+Lp
        Day_3006=+M6+Nb+N7+NF+MT+LH+L9+LU+Iy+GC+Dz+DL+CT+BB+AW+AF+AO+Aj+Br+Dt+Ge+HN+J1+KL
        Day_0107=+Ug+WG+WG+WG+WG+WG+VS+S9+OV+Lk+JP+Hs+Hu+IW+Ha+Ic+J3+Ji+LU+NF+Qc+Qd+Qp+Rq
        Day_0207=+R8+UJ+TF+UI+VW+VW+V0+VW+Sv+Tp+Tp+TS+RL+RI+RI+TD+RI+Um+Rl+Vl+Vl+TI+TO+Um
        Day_0307=+Ub+VW+VW+VW+VW+TW+Rt+Ph+Pg+Pg+Is+De+C5+BO+BB+Bs+C8+Ct+EH+FV+ID+J8+Ja+Ke
        Day_0407=+O5+QD+SY+TS+S0+RB+QV+O9+LJ+J4+Gk+Ev+Dd+ES+EE+EC+Eu+G0+GH+IF+K8+LA+M1+O1
        Day_0507=+Oj+PV+QD+PG+Ov+Nl+NS+Ph+LZ+Jm+IO+GZ+HH+FZ+EN+E2+I0+FL+Fm+Hb+JS+KH+Kd+Lq
        Day_0607=+Ma+N7+OS+P2+P6+Ph+N7+LE+Jw+I1+G3+GY+Fv+FQ+G8+GD+FZ+GB+HI+MT+R4+Ph+R5+R5
        Day_0707=+R5+R5+Pi+Pi+R5+RG+QR+Ph+MV+Ld+Jm+Gh+G1+Jh+Gk+LT+PT+Kt+He+IJ+Kf+LG+Mn+OS
        Day_0807=+O2+Oz+PO+S4+Rh+TI+R6+Ou+NB+KG+It+HF+Gi+Fp+Fg+GN+G3+Hk+Ij+L5+PB+Pi+Q8+PT
        Day_0907=+QT+T3+TH+Sk+RW+RK+NL+Lt+Jv+Ha+Fh+EV+EH+Dq+Cp+Cl+Dg+Ea+FK+Ga+Kz+Lw+MQ+PB
        Day_1007=+Qj+SW+TH+UK+Vb+U6+Sn+RP+PQ+MN+Kk+If+HR+GP+EU+Dk+E6+FR+F9+F1+IO+KV+Ly+O5
        Day_1107=+RS+ST+Sd+TY+Te+SB+QY+Oo+LL+HJ+FT+E2+DH+Co+C9+C5+Cj+Dg+FG+GW+Hy+K2+LN+Ll
        Day_1207=+MO+Mw+NP+Ok+PB+OJ+My+LE+Ki+H7+G7+Fh+GQ+FU+H2+HH+I6+Ic+KR+Lx+Pd+QZ+QZ+RR
        Day_1307=+UA+Sm+U1+V0+VW+V0+UH+V5+RG+Pg+Lb+LP+J4+IR+IU+In+JI+K4+L4+Lm+OV+P9+PV+QB
        Day_1407=+Sx+TK+UM+VW+V1+VW+V1+U4+Rn+NQ+Ph+Lh+Ph+Ph+R4+R4+R4+SQ+Ph+Ph+Ph+Pi+Pi+Pi
        Day_1507=+Pi+Qd+Ro+Rg+Pf+Pe+Od+Mx+J2+Ij+Hp+GE+Fq+FW+FO+Gj+HL+IG+K5+M2+Nj+Ok+QS+SN
        Day_1607=+Th+Tl+TZ+Tw+TQ+U5+Si+Qr+Pe+MJ+Jb+Ig+Ib+HD+GJ+Fq+Fj+Ft+IT+L1+N7+O3+Ou+QI
        Day_1707=+Pk+RE+RM+Sq+SZ+UE+S4+QR+Qk+On+OG+Nk+Pg+Pg+R3+Pg+Pg+Mv+Pg+PK+Q8+RZ+Rm+Tc
        Day_1807=+T0+Sf+T1+TF+RJ+Sj+T5+Sn+Qm+Oz+Nj+LZ+J8+Gl+Gi+HK+IF+Ik+Jp+Ke+Nx+RX+Qh+Ro
        Day_1907=+S1+Ql+Sw+Sm+SQ+Ry+R1+Pv+O1+Lh+PN+Ji+Hq+H8+Ga+Fe+GF+GL+Gm+Hh+JS+Kt+LG+MU
        Day_2007=+Ol+Ph+RD+SC+Rd+Ql+Oh+N5+Lh+IT+HH+GV+FP+Fx+Fz+Fu+G6+HL+I7+JR+KP+LB+ML+NG
        Day_2107=+O3+Ny+Oq+Oz+OT+RM+PF+M5+Jq+Fl+EZ+DU+CH+Bp+C5+CY+DG+DN+EW+Fz+Ji+KN+KU+LY
        Day_2207=+LR+N0+NP+Ni+O7+Pn+Oi+Ny+NM+Kx+In+IE+He+HS+HW+Hh+IV+K0+LX+NU+QB+TB+Sw+V8
        Day_2307=+V6+Ty+U7+U7+Tr+V4+Rr+Qx+Pf+Pf+Pf+KL+OX+Ji+In+ND+R2+R3+R3+SP+R3+R3+R3+R4
        Day_2407=+R4+R4+R4+R4+R4+R4+KL+J5+HK+Ez+EB+Do+Ct+Cn+Cd+C6+C3+D0+EL+FE+Hq+JI+K6+KT
        Day_2507=+LB+Mz+Nl+OL+Om+Ox+N0+LI+Jw+H8+Ge+FD+EU+EB+DS+DW+Dr+Ek+FT+GM+Ib+JG+KW+M9
        Day_2607=+Or+QV+Ps+Qj+R7+Rj+T2+RL+Ob+Lt+Ir+HF+FW+F0+Eg+Ex+F1+Gx+Hd+IY+L3+Ml+Nb+Ob
        Day_2707=+Pp+QF+Q1+QI+Pp+Qq+Oa+NN+Lz+HS+GL+EL+Df+DB+Cm+Cq+Cy+Ec+Fx+GQ+HD+HB+Hw+J4
        Day_2807=+JT+M1+MJ+Mw+MQ+MX+LW+Qc+Pg+Pg+L7+KL+Ii+Iu+JQ+Jj+JG+KI+Kf+Le+Pg+Pg+R3+Pg
        Day_2907=+Pg+Rl+S2+SN+SH+TS+SJ+QH+Pf+LA+Oz+Jg+HN+GL+H7+HN+If+IG+Hn+Ml+Pf+R3+R3+SP
        Day_3007=+R4+TF+UB+Ud+Ul+TX+Sy+RR+RJ+Pm+Ph+Ky+Jp+Im+IW+IU+Ih+JE+Lj+MY+MR+Mm+Lf+Ll
        Day_3107=+MJ+R4+R4+R4+R4+R4+R4+Pg+Pg+Pf+Pf+KB+Fl+EP+Dd+DQ+DR+HB+Ls+Pf+R3+R3+Pg+R3
        Day_0108=+QG+QG+QH+Rb+Se+Rk+Qj+QH+QG+Kx+Ji+Jj+JH+J1+In+IG+I4+Iu+Np+K4+LR+QH+RZ+Rc
        Day_0208=+Rq+UN+RV+Rf+S7+Qr+QV+S0+QH+QH+QG+QG+Sn+QG+QG+QG+QG+RX+RY+QG+RY+RZ+RZ+Rj
        Day_0308=+Rp+TY+U2+UH+Ud+Rb+Ra+QJ+QJ+KD+Fq+F5+GS+Fx+FF+F4+JB+Fu+GA+HL+K6+LS+Mo+O3
        Day_0408=+Nj+NX+Na+O6+Nq+N6+QL+QK+Lt+Kj+JU+KE+Jc+IN+Mz+QH+QH+MK+KO+Ld+Nb+Od+Pc+SA
        Day_0508=+Qk+RV+RO+Sj+Sz+V1+UL+U8+TC+Nk+QH+QG+KO+Iy+IG+Ii+JI+JP+KG+Lb+MP+NL+O3+PZ
        Day_0608=+RG+QC+RF+TF+TP+Uh+S5+Qm+P5+Ls+Jn+Nx+QG+RY+RY+Sn+QG+QH+QH+QH+RZ+QI+Ra+Rb
        Day_0708=+ST+Rb+Ri+Rc+Sb+Rj+QL+Mk+LW+Iz+GR+FZ+Es+FB+GE+GV+IG+J0+Kx+Nm+Nx+OS+Nq+NN
        Day_0808=+N0+Ng+NP+OZ+Oo+Pv+PO+NL+KM+HN+FP+EC+DA+D0+Cm+DD+Cq+EF+F6+Gq+Ip+Jx+Kd+Lt
        Day_0908=+MP+OI+Nv+OK+Ps+Ql+OC+Mg+LQ+IL+HW+G2+Ge+G3+FJ+G6+HG+Ht+KU+MJ+P5+PE+RX+TD
        Day_1008=+T5+TH+UQ+Ub+Vd+WG+WG+SB+RA+Np+L5+J8+IZ+J1+Jf+K5+Kg+KS+KT+Ly+Mr+Oz+OR+PY
        Day_1108=+QU+QG+R9+SA+S9+T5+R5+Pi+Ll+IG+GF+FU+Ef+F9+F3+Ee+Ez+Fp+HZ+Hp+L9+Ms+Nj+P7
        Day_1208=+Pe+RO+RS+Sf+TZ+Ss+RX+Pf+Mt+JR+GM+FU+Ek+EH+EG+FG+Fz+GO+GQ+I1+Jp+JL+Jt+Jr
        Day_1308=+Lu+N5+O8+OX+Pp+Oc+Ou+N7+Lk+J7+Hp+HC+GW+G7+GI+HL+IC+JX+Jh+LC+Oa+P0+QU+SS
        Day_1408=+Tt+UW+Ui+VL+Ul+WG+VX+Rx+Na+KY+IX+Gq+FZ+F5+Ey+FR+Fq+FU+G2+Hs+Kn+MU+OM+O1
        Day_1508=+Pw+Q4+P5+QP+QT+Q2+P2+OZ+NA+Jj+Hw+GP+Fk+Eb+EY+EJ+EM+Ex+FL+GE+Iv+LA+Mq+NK
        Day_1608=+O0+Ng+Og+QB+QV+Rv+Pi+Oo+NI+KK+J0+IN+HS+Hp+Hd+HQ+Hm+Im+KL+KO+MD+Nr+Oq+PI
        Day_1708=+PG+PL+Od+Pu+Qe+Ro+RY+Qq+O6+Kx+Js+IU+HU+Hu+I8+HW+HU+MC+RW+QE+QE+QF+RX+RX
        Day_1808=+RX+QG+QG+RY+RY+RY+RX+QF+QF+Ky+IW+Hd+H3+HL+Ls+KK+Kn+MI+Ko+M5+M1+OI+OB+P6
        Day_1908=+Pm+P4+Of+OK+Pc+Qb+Q2+N5+MY+KR+JB+HW+G9+Fj+Fq+Gn+HU+Ir+Kk+O9+Nx+Om+P1+Pd
        Day_2008=+Vo+Ux+TN+SV+Su+Tb+Sh+S3+QW+QE+Nl+NH+NE+M2+Mq+QE+Lv+Mb+QE+RW+Rd+RX+SJ+Tf
        Day_2108=+Vb+Vb+Vb+Vb+Vb+Vb+U4+QI+PT+L6+JL+IW+IN+Hz+HE+GI+Gf+H3+IV+JK+Kp+LN+Lg+MW
        Day_2208=+OA+NH+Oi+Os+SD+Rr+SO+QI+QH+QH+Sn+RY+RX+QG+QG+QG+QG+RX+QG+QH+QJ+QH+QI+QI
        Day_2308=+Qc+Qj+RF+S7+Ry+QE+PE+Ne+Ly+KE+Hw+HF+Ff+FN+F8+FR+FY+Gc+HH+Jk+Jb+La+NQ+O7
        Day_2408=+OI+Qj+Pk+QY+S2+TU+Ro+PZ+OM+L1+IF+IP+H0+H2+H4+HJ+IL+JJ+K6+MA+O5+Pw+Ps+RG
        Day_2508=+Rd+Tk+Te+UO+VC+VD+S8+QD+Nx+KZ+HW+F9+Ef+Dd+Cy+D7+DO+ET+GL+Ix+KY+M5+MG+Nv
        Day_2608=+QH+RZ+Rl+TH+Ss+Qo+PN+NP+Ma+La+Jw+IA+HS+Gp+GQ+G9+GK+Gz+He+KL+LK+Lk+Nn+PX
        Day_2708=+PG+Qi+Qn+Q3+QH+RE+RC+Ov+O6+Kh+I2+G9+FG+EB+Ea+Em+FX+GB+Hd+Jp+L6+LN+Md+O5
        Day_2808=+Oo+PB+QP+Qn+Qm+Rb+Qa+Rd+Oi+Lu+JD+II+I7+HT+IT+Jf+Km+LI+LZ+NV+OB+Oa+NU+P6
        Day_2908=+QM+Pz+RA+RX+Rq+Q2+Pi+PI+Mc+Jl+H1+Fx+FP+F0+Ej+FL+Fc+GP+Hu+Ko+Lv+MG+ND+Oy
        Day_3008=+Pw+Ow+PI+Ot+O8+Nb+Ns+MF+Lw+Ju+IJ+H7+GE+Gd+Fu+Gk+Hs+Ij+K1+Lm+Lr+Ml+Nk+Ol
        Day_3108=+PH+P3+Om+PG+QQ+Re+QV+PD+NH+IW+HF+Fj+EN+Cy+Bb+Ba+Bm+Cg+Dt+Gp+Ix+LY+MY+O2
        Day_0109=+EH+FO+G3+G8+H3+HA+GR+FJ+E6+BZ+AP+9S+9O+9M+9Z+9b+A7+BO+D2+F2+Gi+Id+Jc+LT
        Day_0209=+Kh+M2+NV+OQ+QY+Va+Ug+Rg+Pj+Ko+Hs+FL+Dv+DW+Ci+Cv+Co+De+FJ+Hq+K4+LG+Mo+NP
        Day_0309=+Ph+Rn+Rt+Sn+TY+Tb+TJ+R2+QF+LK+I6+G0+Ea+Dr+DG+Dk+Dt+Eg+FK+HR+HU+IO+JX+KP
        Day_0409=+LL+MV+N2+Mh+Mp+NV+N4+LB+JF+Fo+EO+Cx+BL+Ah+AM+AL+BR+Da+FP+J7+LM+MJ+NM+PR
        Day_0509=+Pu+RK+TJ+UJ+UX+Vr+Te+RW+PK+Js+GW+Dt+Cr+Bt+C1+Bh+CU+DO+EW+H1+Hu+In+JQ+KY
        Day_0609=+Lh+NA+Nj+Oz+Ps+PE+PB+O4+Kn+HD+Ev+E7+Ct+C2+Bx+CM+E1+Eh+FS+HJ+Ho+IQ+JQ+L5
        Day_0709=+MX+Nq+NX+PJ+Qg+Ro+RK+R2+QD+Lm+K0+It+GK+FG+Ev+Fe+Fh+H0+JZ+MM+Mm+No+PX+RQ
        Day_0809=+Qx+R5+Ru+RT+SK+UY+Ux+St+Tv+Qg+OI+QA+RT+QA+Q9+Q9+Lo+Io+Nv+QB+RT+RU+RU+Sf
        Day_0909=+Uj+Va+Va+Va+Va+Va+SR+Pq+Mv+Jj+HK+G9+Em+E0+Ds+Dv+Dl+Du+FD+I1+Ja+KQ+M4+NC
        Day_1009=+On+R8+Rl+Rt+TW+S7+SL+Qu+Oq+Ke+IN+FM+Dm+Co+Bw+CX+Dl+Fk+HN+KP+LB+Mc+P5+QF
        Day_1109=+PP+Qo+RL+Sj+Tb+UP+U8+Qo+OJ+Jy+IB+Fu+ED+Df+D9+Cg+Dj+EQ+GJ+Jh+KQ+LG+Mo+Op
        Day_1209=+Pz+Qp+Rg+Sy+U3+VV+Ul+SX+QG+LA+ID+GL+Ej+E4+Ej+FE+Ec+Fl+IS+MJ+NW+NK+O2+PR
        Day_1309=+Oa+OW+OQ+Pb+QP+QI+Qk+QQ+OA+NW+Mf+L7+Kp+JI+O8+QA+QB+QB+QB+QC+RU+RU+QD+RV
        Day_1409=+RV+RV+RW+QE+QE+RW+RV+QD+O9+L1+Io+IE+Hx+Hp+HX+Hp+HZ+It+KQ+Lz+MR+Ly+ML+OS
        Day_1509=+PW+Q6+Qe+PS+QW+Ru+Ql+Nl+Ls+HL+Gh+Eu+D2+Ci+Be+Bp+Bm+Cj+Dk+Fz+HA+JA+Ke+MD
        Day_1609=+M5+Mu+Ng+Pd+Q1+Rs+RZ+RE+PJ+MA+LM+Ih+Hw+Gf+G4+Fz+Fs+GG+Gx+MD+RV+RV+QE+RW
        Day_1709=+RW+RX+RX+RX+RY+QG+QG+QF+QE+KE+Hu+H4+Gd+HJ+I4+J5+Jm+L5+Mv+Op+OR+Ni+Os+Qw
        Day_1809=+RZ+Ta+U7+Sa+Ti+Va+Va+SG+R4+On+Nz+NQ+MQ+Km+JU+Jo+L2+Kd+L2+RB+QC+QW+Rd+Ti
        Day_1909=+TV+UE+Vb+Vb+Vb+Vb+Vb+Sq+P0+LY+KA+JV+Hi+G8+Fw+FH+Ge+Hq+Ja+LH+Mb+N0+O5+PL
        Day_2009=+P8+QE+S8+ST+VJ+Ud+Sq+QI+N4+IK+GO+F0+DU+D9+Co+Ci+ER+FP+G7+Ig+IY+L1+MA+NG
        Day_2109=+OE+Ov+PF+QI+Qt+QY+PT+N3+KH+HF+Fg+EA+DN+D5+CW+CK+D6+DP+Ff+Hs+J1+Kv+Nb+O1
        Day_2209=+PH+QP+Qs+T3+VW+WG+WG+W5+UM+QB+Lq+KD+I5+H2+Ha+IB+KW+M8+ON+QI+SG+SE+Sb+Sa
        Day_2309=+Sr+SZ+Tr+Sc+UA+V8+Va+V8+V8+V8+WG+WG+V8+WG+W7+V8+Va+V8+V8+Va+V8+Va+Vo+Va
        Day_2409=+V8+V8+Va+V8+Va+VY+V4+U4+SE+S1+R5+QC+QC+MS+QC+QC+RV+RW+RV+RV+RV+QD+RV+RV
        Day_2509=+Rl+SG+Tc+Tz+T0+RY+RY+QF+Jw+Gq+F2+Cy+CD+Bt+C3+Da+EO+FQ+JT+JU+KY+ML+No+OA
        Day_2609=+Ol+Pc+Q1+R0+Rl+Ue+Si+Sn+Q8+Nl+LK+IL+IL+Hz+Hx+HL+He+JT+Lu+NQ+PI+Rp+R9+S0
        Day_2709=+Tx+Uf+Up+Vr+V4+V9+Tw+Ri+OR+Ju+I7+Gi+Fk+EM+Et+FL+Fi+GV+IQ+KL+N3+Nb+Oj+Q1
        Day_2809=+Rq+S3+Su+S8+Rd+SV+Su+SU+RM+MQ+Ka+Iv+Ha+H4+HI+HG+IR+Jz+Lq+L5+L7+MR+Mr+Ny
        Day_2909=+QQ+Qd+Rj+Sr+TB+TR+ST+Pr+MR+IV+GC+Eq+Dv+Dr+Dx+Eh+Gj+HK+L5+Lh+Mq+P5+QI+Qe
        Day_3009=+R5+Sn+Us+WG+WG+WG+WG+TR+S3+Ov+NG+MM+Lb+JH+JQ+JM+K9+LJ+NL+NB+NV+PR+Om+Pz
        Day_0110=+C7+CA+D1+Ds+Dv+Bp+CL+At+AF+7m+7P+6W+6N+6s+72+7Q+8T+AA+Cu+Dv+EX+Fx+GU+J4
        Day_0210=+Gp+Ix+K5+LB+NV+Ti+TV+Qz+Nh+K1+I8+H2+MC+R2+Pf+Pf+Pf+Pf+Pf+Pf+R3+Pf+QH+QZ
        Day_0310=+R7+S0+T8+SQ+S5+SV+Sv+R3+Pf+Pf+I8+FX+EJ+Ct+DW+EA+FQ+L0+IJ+IT+Ii+Jh+Q1+R3
        Day_0410=+R3+Pg+SG+S3+Sw+TX+SQ+QL+QP+Pf+Hg+Fr+Et+EY+Dq+EX+FF+H9+Kx+MC+O0+Q1+QR+Qn
        Day_0510=+Rf+UO+V7+V6+V3+Uq+U4+Rl+Oa+Le+KJ+JW+Ht+GR+GC+L0+Pd+R2+Pe+Pe+R2+R2+R2+R2
        Day_0610=+R3+R3+R3+R3+R3+R3+MK+Jd+Fr+JB+MI+Pd+Pd+KG+Fl+Di+Ey+FC+G5+GG+Hr+Ii+Jq+Ld
        Day_0710=+M4+NQ+PM+R8+Qd+T5+T9+OF+K5+F5+Cv+BL+A6+9J+8n+AA+Ae+CW+FI+FX+HW+Jb+L5+LL
        Day_0810=+NL+OH+Pg+Qg+Qs+RV+SJ+Op+MX+HD+De+C1+AH+9W+9W+Ar+C0+E2+HP+IJ+In+JN+M3+Nu
        Day_0910=+Ny+PA+QB+QN+Sa+VF+Uj+Qs+Md+GD+DT+Bj+9t+9r+9I+9k+AV+CK+Eb+F2+Fb+G0+Gv+IK
        Day_1010=+JW+KY+LZ+Mq+N8+N2+NF+Lg+Ka+IA+Fc+DY+C8+Br+B4+Bn+C3+Ej+IF+HX+Ic+Jv+KR+Kn
        Day_1110=+Ka+M6+O9+Ov+QK+Ti+Sj+PC+LC+Fh+Ct+BW+BA+Ag+Av+BE+C5+E3+Gp+I3+HB+IO+IL+IU
        Day_1210=+Jx+Kl+Mr+NP+NM+LK+LX+JV+IC+FW+Ds+BI+AX+9E+8W+8U+9D+9X+CL+Cl+D2+DQ+Dc+Eo
        Day_1310=+H5+ID+Ip+J5+Ig+Lf+LO+J7+HP+CJ+Ap+9X+8C+85+8J+9h+BI+DS+FR+G2+H8+I8+Kc+LH
        Day_1410=+MH+Mf+Ou+Qt+R3+Uv+W3+Rd+Oj+Ki+HO+FJ+Dr+Cr+BP+Av+CL+DF+Fd+GA+Fb+GI+Gh+H1
        Day_1510=+HF+Hd+JW+Lm+Lp+M5+Kt+JE+Gs+EE+D6+Bc+B5+AY+AA+Ah+Bg+D3+FF+H5+IF+Iz+Ki+MU
        Day_1610=+NG+PO+Qx+S6+SN+V7+WG+Si+Oc+KP+HD+Fy+EF+Dh+Da+Dw+Db+Fv+Il+KK+Ls+LK+L5+Mp
        Day_1710=+OX+PV+OC+NC+OP+Mi+Nk+M3+JP+Fw+EK+Cj+BU+Ak+AU+AO+BJ+CS+Ei+F4+Gq+Hq+JN+Ll
        Day_1810=+Lw+NI+Oe+PX+QK+SG+QR+PX+Ma+Ip+G5+F6+E6+DF+CY+DN+Dl+Dt+Im+P0+R2+R3+R3+R3
        Day_1910=+RA+R4+R5+ST+UW+VW+T3+QK+OX+JT+Hu+GS+FF+EI+Ep+Eh+G1+Ir+L2+ML+NK+NP+Oe+PX
        Day_2010=+Os+PG+Qc+PU+Oo+Qm+Rm+P5+Lq+Hk+Fm+E2+CY+Bd+Al+B6+Cl+Dd+G4+Gh+Ik+Iw+JP+Kh
        Day_2110=+Ny+OB+OO+Pg+Ok+O8+OM+Nf+Kw+Ib+GK+Eq+D6+D1+CP+DV+Ef+Gb+Jq+Jb+KN+LY+Mq+Mq
        Day_2210=+Ot+PM+RC+RR+QX+Rj+RW+OX+MX+IQ+GU+F7+Ex+Fa+F0+Do+EH+Eg+Gd+Il+IU+JA+KS+Mc
        Day_2310=+Ns+Nu+Q9+QG+QV+Pc+Pv+MU+KZ+Gw+Fh+D1+BL+Ao+B4+BW+BU+DH+Ej+Fn+Go+Hl+J8+KB
        Day_2410=+M5+Ne+Mv+MH+Ml+NE+Nk+Lc+Ko+G1+Dp+BK+Aw+9m+92+9x+AE+BY+DR+Em+Fm+G3+H7+J2
        Day_2510=+Kh+Kj+Oc+O9+Os+PO+PB+Mc+JU+Fn+Dg+Bb+A5+A7+AO+B8+CO+DH+Fy+Gg+HE+Im+KP+L9
        Day_2610=+M7+Mp+Pc+Q1+R2+SH+Rc+Pw+MQ+JH+EU+BG+AS+AF+A6+B9+Cu+Ei+HJ+J0+Jz+Kg+Jh+Ke
        Day_2710=+Lb+L3+LI+MF+NZ+Mz+Mj+KL+I7+Ex+Ch+Bs+BM+AQ+Ap+B4+Bs+DP+Fr+HZ+IR+Jk+La+NX
        Day_2810=+Ov+Q6+Qc+RN+SH+S3+Sb+RP+OO+Le+Ja+Hn+Hs+HK+H3+IA+JJ+Jt+Lm+NL+Ns+OT+OG+Or
        Day_2910=+Ne+P0+RD+Tj+SJ+So+TI+Q7+QB+Pg+LZ+Qj+Pf+Pf+Pf+SP+R3+Pf+R3+Pf+R3+Pg+R3+R4
        Day_3010=+R4+RU+Tl+Tj+VW+VW+VW+VO+Oy+LH+Jk+HU+GA+FZ+Eh+FL+G5+HV+JE+JG+Lq+La+Mw+N1
        Day_3110=+Of+OZ+PA+Pu+Qo+RJ+Rf+Q6+Nx+I1+G2+Da+Bp+BI+B1+AL+AB+Az+D8+Eg+G6+Fw+Gi+KE
        Day_0111=+Ka+Nb+RK+Rb+W8+WG+WG+PY+My+K2+GL+DM+D2+B2+AE+AV+CK+DZ+GJ+IK+J3+JP+Jr+Mu
        Day_0211=+OB+NT+Lp+M3+Mt+KQ+J8+HI+D5+9r+83+6g+5r+5P+4z+5g+6h+8D+AY+BO+CE+Eg+Fe+GB
        Day_0311=+Gk+IG+Hv+IK+Ip+MZ+My+JM+Fr+At+8p+7C+6A+5h+60+6V+7F+8P+AU+Ay+BQ+CV+D2+Ew
        Day_0411=+H8+JU+Kt+K2+K5+JB+IO+GV+E4+AK+89+7W+6o+6c+7M+7b+8M+B5+Be+Cw+DW+Fi+Gf+Hs
        Day_0511=+IL+IU+In+Ia+Jn+LV+LF+II+FU+CY+Az+9l+9f+91+8d+8f+AM+Cm+DM+DK+Dx+Eh+Er+EH
        Day_0611=+Ey+Fb+HU+Hm+If+IR+IW+IL+Hn+Ds+C0+AB+9D+8N+7y+8M+9a+CC+CM+DJ+DT+Ee+Fi+GR
        Day_0711=+Hi+Hi+I8+HR+Ho+K8+L5+K2+GO+El+CG+BG+AW+Ap+Ap+Bj+Co+EW+EM+FQ+Ep+FD+EX+EF
        Day_0811=+Eo+GG+HU+Gu+H4+Ha+JV+HV+GJ+Fa+FG+Dx+DE+C6+Bz+CL+Cf+EH+Dt+FB+F2+FY+Hm+JR
        Day_0911=+Hw+OU+PD+PD+Qg+Qg+S6+PD+PD+PD+PD+PD+PD+JL+F4+Dc+DE+IF+No+Qf+PD+PD+Qg+Qg
        Day_1011=+Qg+Qg+Qg+Qg+Qg+Qg+Qg+Qg+PD+GN+Bm+AF+A2+A8+BF+CE+E7+FI+GL+Fz+Ft+H8+Gw+HX
        Day_1111=+HZ+Hz+JB+JS+K0+LI+LA+K1+Gn+GG+EV+D7+DQ+Dz+Ed+FG+GB+Gf+HD+II+Hc+IF+IV+J5
        Day_1211=+KO+LT+M5+PJ+Qo+RB+S5+QY+NB+I9+FE+Dg+D3+DG+Dt+F8+Gy+Ji+KB+K9+LD+Ky+MP+Mt
        Day_1311=+NH+Pi+P6+OH+TN+SU+Rx+Ry+PE+PD+PD+PD+Jh+HQ+Lt+Hb+J5+JT+Je+Iz+Iw+KF+Ka+Kh
        Day_1411=+MW+Mx+OQ+M2+Mu+LK+KK+Ju+Hb+EM+E4+Cj+AL+A8+AJ+Ar+CU+Du+EU+F0+FQ+Gv+HU+Gg
        Day_1511=+Ih+K0+LO+Lu+NY+Ll+Lq+KT+G7+CL+AC+8i+8k+90+9i+Ak+Cs+Fk+Fs+HM+Hy+Jh+KX+LD
        Day_1611=+KA+Kw+N4+PX+Ni+OX+OY+Nz+Ju+FC+C1+9j+8k+8G+92+9V+BJ+DR+DP+E7+Eh+GK+H1+Hs
        Day_1711=+IT+Jl+JW+Kt+M2+Mk+My+Kw+J9+EU+C0+AS+94+93+9I+BI+Bz+De+Ea+Fj+FJ+FF+G7+Ij
        Day_1811=+LN+Ll+Mi+Ml+Oc+Oo+QP+OM+K0+FK+Cx+Aa+9m+9Q+Ad+Bz+D0+GF+Gd+Ho+Ij+JZ+LO+Kc
        Day_1911=+LM+MW+Mk+N1+ML+Oq+Mo+MS+Gv+C6+9O+8J+72+6J+6m+7y+9Z+Bc+CK+C8+D9+FH+Ha+Ie
        Day_2011=+JU+Ld+N3+O0+N2+Ni+Mp+K7+J3+Fv+Ex+Dv+CE+BK+C1+CD+CY+DO+E7+EN+EC+Em+F8+FZ
        Day_2111=+Gk+HA+Hc+Hs+Il+I3+JF+JW+If+Go+G1+EW+Ei+Fe+GF+HS+H8+IE+HX+I4+IY+JQ+J1+In
        Day_2211=+Jm+Iv+J8+Jd+Iq+IZ+II+Iw+Ih+GQ+F2+Dr+DJ+Cx+DH+Dx+Fv+Fv+Hl+IW+Ig+Im+Hk+JJ
[truncated: 1,242,155 more chars]
