# Supplementary material for: How to use BAPV to alleviate the urban heat island effect: An evolutionary game perspective
Source: PLoS One. 2024 Jan 29;19(1):e0296743. doi: 10.1371/journal.pone.0296743 (PMC10824433; doi:10.1371/journal.pone.0296743)
Supplement: S1 File — (ZIP) [file pone.0296743.s002.zip › Sungrow_SG50CX-Pvsyst.6.6.3.OND]

PVObject_=pvGInverter
  Comment=Sungrow	SG50CX	Manufacturer 2018
  Version=6.68
  ParObj1=2018
  Flags=$001F1562

  PVObject_Commercial=pvCommercial
    Comment=www.sungrowpower.com  (China)
    Flags=$0041
    Manufacturer=Sungrow
    Model=SG50CX
    DataSource=Manufacturer 2018
    YearBeg=2018
    Width=0.782
    Height=0.645
    Depth=0.310
    Weight=62.000
    NPieces=0
    PriceDate=07/11/18 00:00
    Currency=EUR
    Remarks, Count=3
      Str_1=Technology:
      Str_2=Protection:
      Str_3=Control:
    End of Remarks=Control:
  End of PVObject pvCommercial
  Transfo=Without

  Converter=TConverter
    PNomConv=50.000
    PMaxOUT=55.000
    VOutConv=400.0
    VMppMin=200
    VMPPMax=1000
    VmppNom=585.0
    Vmpp_PMax=550.0
    VAbsMax=1100
    PSeuil=250.0
    EfficMax=97.00
    EfficEuro=95.00
    FResNorm=3.00
    ModeOper=MPPT
    CompPMax=Lim
    CompVMax=Lim
    MonoTri=Tri
    ModeAffEnum=Efficiencyf_PIn
    UnitAffEnum=kW
    IDCMax=0.0
    INomAC=0.0
    IMaxAC=0.0
    TPNom=45.0
    TPMax=40.0
    TPLim1=60.0
    TPLimAbs=61.0
    PLim1=25.000
    PInEffMax =25000.000
    HasdefaultPThresh=False

    ProfilPIO=TCubicProfile
      NPtsMax=11
      NPtsEff=8
      LastCompile=$8089
      Mode=1
      Point_1=60.0,0.0
      Point_2=90.0,41.4
      Point_3=150.0,103.2
      Point_4=300.0,257.0
      Point_5=600.0,562.0
      Point_6=900.0,863.4
      Point_7=1800.0,1746.0
      Point_8=3000.0,2872.4
      Point_9=0.0,0.0
      Point_10=0.0,0.0
      Point_11=0.0,0.0
    End of TCubicProfile
    VNomEff=550.0,585.0,850.0,
    EfficMaxV=98.310,98.710,98.470,
    EfficEuroV=98.031,98.439,98.152,

    ProfilPIOV1=TCubicProfile
      NPtsMax=11
      NPtsEff=9
      LastCompile=$8089
      Mode=1
      Point_1=250.0,0.0
      Point_2=2500.0,2385.3
      Point_3=5000.0,4845.5
      Point_4=10000.0,9800.0
      Point_5=12500.0,12257.5
      Point_6=15000.0,14725.5
      Point_7=25000.0,24577.5
      Point_8=37500.0,36828.7
      Point_9=50000.0,49010.0
      Point_10=0.0,0.0
      Point_11=0.0,0.0
    End of TCubicProfile

    ProfilPIOV2=TCubicProfile
      NPtsMax=11
      NPtsEff=9
      LastCompile=$8089
      Mode=1
      Point_1=250.0,0.0
      Point_2=2500.0,2386.0
      Point_3=5000.0,4858.0
      Point_4=10000.0,9846.0
      Point_5=12500.0,12316.2
      Point_6=15000.0,14791.5
      Point_7=25000.0,24677.5
      Point_8=37500.0,36978.8
      Point_9=50000.0,49245.0
      Point_10=0.0,0.0
      Point_11=0.0,0.0
    End of TCubicProfile

    ProfilPIOV3=TCubicProfile
      NPtsMax=11
      NPtsEff=9
      LastCompile=$8089
      Mode=1
      Point_1=250.0,0.0
      Point_2=2500.0,2346.5
      Point_3=5000.0,4838.5
      Point_4=10000.0,9818.0
      Point_5=12500.0,12287.5
      Point_6=15000.0,14758.5
      Point_7=25000.0,24617.5
      Point_8=37500.0,36896.2
      Point_9=50000.0,49120.0
      Point_10=0.0,0.0
      Point_11=0.0,0.0
    End of TCubicProfile
  End of TConverter
  NbInputs=10
  NbMPPT=5
  TanPhiMin=-0.750
  TanPhiMax=0.750
  NbMSInterne=2
  MasterSlave=No_M_S
  IsolSurvey =Yes
  DC_Switch=Yes
  AC_Switch=No
  DiscAdjust=Yes
  MS_Thresh=0.8
  Night_Loss=2.00
End of PVObject pvGInverter
